# Supplementary material for: Comparative Transcriptome Analysis of Resistant and Susceptible Common Bean Genotypes in Response to Soybean Cyst Nematode Infection
Source: PLoS One. 2016 Jul 21;11(7):e0159338. doi: 10.1371/journal.pone.0159338 (PMC4956322; doi:10.1371/journal.pone.0159338)
Supplement: S1 Table — (XLSX) [file pone.0159338.s001.xlsx]

## Sheet: Upregulated
Table: List of genes upregulated in Resistant genotype after SCN infection
test_id	gene_id	gene	locus	length (bp)	sample_1	sample_2	status	FPKM_1	FPKM_2	log2(fold_change)	test_stat	p_value
XLOC_001349	XLOC_001349	Phvul.001G003000	Chr01	1725	Mock	Inoc	OK	8.20952	25.556	1.6383	1.37815	0.0408
XLOC_000192	XLOC_000192	Phvul.001G039700	Chr01	848	Mock	Inoc	OK	15.7939	46.9025	1.5703	1.95271	0.0404
XLOC_001560	XLOC_001560	Phvul.001G042200	Chr01	1661	Mock	Inoc	OK	2.70309	17.8265	2.72134	2.79669	0.01035
XLOC_002708	XLOC_002708	Phvul.001G044200	Chr01	130	Mock	Inoc	OK	318.468	2567.69	3.01125	40.3747	0.02145
XLOC_000309	XLOC_000309	Phvul.001G064000	Chr01	2986	Mock	Inoc	OK	1.9995	11.982	2.58315	2.37703	0.0246
XLOC_001674	XLOC_001674	Phvul.001G064100	Chr01	1751	Mock	Inoc	OK	58.9004	238.972	2.02049	1.33776	0.0349
XLOC_001757	XLOC_001757	Phvul.001G083400	Chr01	8850	Mock	Inoc	OK	5.80644	15.1693	1.38543	1.8664	0.0493
XLOC_000563	XLOC_000563	Phvul.001G111400	Chr01	174	Mock	Inoc	OK	767.792	2264.2	1.56022	14.224	0.04225
XLOC_001981	XLOC_001981	Phvul.001G127700	Chr01	2248	Mock	Inoc	OK	11.201	33.605	1.58505	2.08589	0.03865
XLOC_000711	XLOC_000711	Phvul.001G141700	Chr01	2586	Mock	Inoc	OK	0.788677	6.0986	2.95097	2.2721	0.0474
XLOC_000929	XLOC_000929	Phvul.001G185100	Chr01	1940	Mock	Inoc	OK	15.72	57.3089	1.86616	1.90509	0.01915
XLOC_002263	XLOC_002263	Phvul.001G185200	Chr01	11184	Mock	Inoc	OK	1.46334	8.87959	2.60123	2.03668	0.01195
XLOC_002308	XLOC_002308	Phvul.001G194400	Chr01	4949	Mock	Inoc	OK	8.09065	24.1103	1.57532	1.89881	0.04975
XLOC_002439	XLOC_002439	Phvul.001G220400	Chr01	1494	Mock	Inoc	OK	16.5553	50.4977	1.60893	1.45845	0.03425
XLOC_002595	XLOC_002595	Phvul.001G252300	Chr01	5013	Mock	Inoc	OK	18.486	47.2844	1.35493	2.02926	0.03285
XLOC_002642	XLOC_002642	Phvul.001G260000	Chr01	7372	Mock	Inoc	OK	3.81651	12.2946	1.6877	1.89229	0.02655
XLOC_002902	XLOC_002902	Phvul.002G009300	Chr02	765	Mock	Inoc	OK	128.381	364.13	1.50402	2.99741	0.0203
XLOC_002958	XLOC_002958	Phvul.002G020000	Chr02	503	Mock	Inoc	OK	5.38266	25.4536	2.24148	2.65067	0.04655
XLOC_002975	XLOC_002975	Phvul.002G023800	Chr02	1069	Mock	Inoc	OK	32.7117	216.316	2.72526	2.27096	0.0022
XLOC_003148	XLOC_003148	Phvul.002G058900	Chr02	1579	Mock	Inoc	OK	0	5.53257	inf	#NAME?	5e-05
XLOC_004840	XLOC_004840	Phvul.002G065900	Chr02	6340	Mock	Inoc	OK	14.1985	42.1015	1.56813	1.70977	0.0224
XLOC_003197	XLOC_003197	Phvul.002G068500	Chr02	1256	Mock	Inoc	OK	14.4603	61.355	2.08508	2.92698	0.0216
XLOC_003371	XLOC_003371	Phvul.002G099500	Chr02	2547	Mock	Inoc	OK	0.610313	5.43222	3.15392	1.62138	0.0227
XLOC_006272	XLOC_006272	Phvul.002G150900	Chr02	206	Mock	Inoc	OK	0	39.5499	inf	#NAME?	0.01475
XLOC_005298	XLOC_005298	Phvul.002G155300	Chr02	2243	Mock	Inoc	OK	10.1797	27.0244	1.40857	1.30503	0.0498
XLOC_005315	XLOC_005315	Phvul.002G159300	Chr02	454	Mock	Inoc	OK	0	16.8091	inf	#NAME?	0.00815
XLOC_005371	XLOC_005371	Phvul.002G171500	Chr02	1671	Mock	Inoc	OK	5.89562	25.4527	2.1101	2.38167	0.0235
XLOC_003862	XLOC_003862	Phvul.002G204200	Chr02	1048	Mock	Inoc	OK	16.9002	56.7602	1.74784	1.69359	0.02435
XLOC_003865	XLOC_003865	Phvul.002G204800	Chr02	744	Mock	Inoc	OK	95.9033	251.262	1.38954	2.06025	0.04795
XLOC_005551	XLOC_005551	Phvul.002G205000	Chr02	1128	Mock	Inoc	OK	85.9784	373.025	2.11723	2.46727	0.0193
XLOC_005553	XLOC_005553	Phvul.002G205200	Chr02	926	Mock	Inoc	OK	0	9.19272	inf	#NAME?	5e-05
XLOC_005593	XLOC_005593	Phvul.002G214100	Chr02	2130	Mock	Inoc	OK	6.64738	19.8292	1.57677	1.53203	0.0436
XLOC_003933	XLOC_003933	Phvul.002G218300	Chr02	2281	Mock	Inoc	OK	5.03931	21.9873	2.12538	2.30643	0.01735
XLOC_005757	XLOC_005757	Phvul.002G246500	Chr02	480	Mock	Inoc	OK	9.60227	39.7306	2.0488	1.93259	0.0283
XLOC_004310	XLOC_004310	Phvul.002G295900	Chr02	1387	Mock	Inoc	OK	3.02535	16.8503	2.4776	2.57135	0.0402
XLOC_006035	XLOC_006035	Phvul.002G300800	Chr02	2991	Mock	Inoc	OK	1.17561	7.72278	2.71571	2.19371	0.0347
XLOC_009332	XLOC_009332	Phvul.003G011200	Chr03	137	Mock	Inoc	OK	0	101.185	inf	#NAME?	0.0227
XLOC_008022	XLOC_008022	Phvul.003G021600	Chr03	1170	Mock	Inoc	OK	1.80427	8.56418	2.2469	1.26046	0.0296
XLOC_008070	XLOC_008070	Phvul.003G031400	Chr03	4271	Mock	Inoc	OK	1.2526	5.49262	2.13257	1.17371	0.0466
XLOC_008168	XLOC_008168	Phvul.003G048400	Chr03	4194	Mock	Inoc	OK	13.1427	39.7455	1.59653	1.18267	0.03355
XLOC_008328	XLOC_008328	Phvul.003G080800	Chr03	7496	Mock	Inoc	OK	5.88392	19.5556	1.73273	2.11353	0.02055
XLOC_008535	XLOC_008535	Phvul.003G124600	Chr03	3032	Mock	Inoc	OK	2.19312	11.1932	2.35156	2.43053	0.0177
XLOC_007084	XLOC_007084	Phvul.003G145000	Chr03	5108	Mock	Inoc	OK	1.72096	7.67314	2.1566	2.51658	0.02115
XLOC_008661	XLOC_008661	Phvul.003G151900	Chr03	4354	Mock	Inoc	OK	44.5308	122.495	1.45985	2.88591	0.03
XLOC_008697	XLOC_008697	Phvul.003G158900	Chr03	5303	Mock	Inoc	OK	2.88273	11.7951	2.03268	2.36415	0.04665
XLOC_007255	XLOC_007255	Phvul.003G181100	Chr03	600	Mock	Inoc	OK	9.72103	42.6494	2.13334	2.45919	0.028
XLOC_008993	XLOC_008993	Phvul.003G218600	Chr03	399	Mock	Inoc	OK	192.815	485.031	1.33086	2.99962	0.0421
XLOC_007508	XLOC_007508	Phvul.003G228800	Chr03	4543	Mock	Inoc	OK	20.3111	53.3372	1.39287	1.54127	0.04795
XLOC_009081	XLOC_009081	Phvul.003G238700	Chr03	2865	Mock	Inoc	OK	2.49813	7.71904	1.62757	1.21798	0.04195
XLOC_009092	XLOC_009092	Phvul.003G241500	Chr03	14668	Mock	Inoc	OK	2.39734	6.46971	1.43227	1.45746	0.04375
XLOC_007637	XLOC_007637	Phvul.003G250700	Chr03	531	Mock	Inoc	OK	0	4.9078	inf	#NAME?	0.00165
XLOC_007665	XLOC_007665	Phvul.003G255200	Chr03	6484	Mock	Inoc	OK	5.44561	13.3721	1.29606	1.51065	0.03225
XLOC_007671	XLOC_007671	Phvul.003G255800	Chr03	1068	Mock	Inoc	OK	1.80843	27.1555	3.90843	3.59685	0.0296
XLOC_007672	XLOC_007672	Phvul.003G255900	Chr03	2005	Mock	Inoc	OK	1.23928	14.4149	3.53998	2.83541	0.0373
XLOC_010692	XLOC_010692	Phvul.004G064700	Chr04	2914	Mock	Inoc	OK	1.1381	8.30847	2.86795	2.88468	0.0131
XLOC_009922	XLOC_009922	Phvul.004G090800	Chr04	2080	Mock	Inoc	OK	0	10.6923	inf	#NAME?	5e-05
XLOC_010919	XLOC_010919	Phvul.004G107700	Chr04	3443	Mock	Inoc	OK	48.958	179.409	1.87364	1.60222	0.0473
XLOC_010009	XLOC_010009	Phvul.004G108600	Chr04	7378	Mock	Inoc	OK	23.0568	67.8396	1.55693	2.41572	0.02295
XLOC_011005	XLOC_011005	Phvul.004G123900	Chr04	1396	Mock	Inoc	OK	19.9139	54.6127	1.45546	1.39111	0.04625
XLOC_010099	XLOC_010099	Phvul.004G127500	Chr04	3795	Mock	Inoc	OK	9.095	29.8668	1.7154	2.12115	0.01645
XLOC_011164	XLOC_011164	Phvul.004G155500	Chr04	6646	Mock	Inoc	OK	3.49491	10.6236	1.60394	2.00393	0.04875
XLOC_010246	XLOC_010246	Phvul.004G157100	Chr04	2082	Mock	Inoc	OK	7.98668	47.5091	2.57253	2.32861	0.0024
XLOC_010251	XLOC_010251	Phvul.004G157900	Chr04	675	Mock	Inoc	OK	28.6057	96.7393	1.7578	2.03259	0.00585
XLOC_011484	XLOC_011484	Phvul.005G019300	Chr05	795	Mock	Inoc	OK	4.27877	429.685	6.64994	5.27123	0.0005
XLOC_012399	XLOC_012399	Phvul.005G019400	Chr05	204	Mock	Inoc	OK	0	182.21	inf	#NAME?	5e-05
XLOC_013263	XLOC_013263	Phvul.005G024800	Chr05	788	Mock	Inoc	OK	0	11.6088	inf	#NAME?	5e-05
XLOC_012445	XLOC_012445	Phvul.005G026800	Chr05	773	Mock	Inoc	OK	0	73.4857	inf	#NAME?	0.01475
XLOC_011679	XLOC_011679	Phvul.005G058500	Chr05	2375	Mock	Inoc	OK	0.761801	8.52148	3.48362	2.65588	0.0493
XLOC_012841	XLOC_012841	Phvul.005G103600	Chr05	5363	Mock	Inoc	OK	1.32039	10.2995	2.96355	2.60253	0.0038
XLOC_011942	XLOC_011942	Phvul.005G117200	Chr05	10604	Mock	Inoc	OK	1.9149	5.29672	1.46783	1.7059	0.0484
XLOC_011943	XLOC_011943	Phvul.005G117300	Chr05	2399	Mock	Inoc	OK	64.2118	215.419	1.74623	1.43315	0.0419
XLOC_012040	XLOC_012040	Phvul.005G135700	Chr05	588	Mock	Inoc	OK	4.69056	27.678	2.56091	2.7032	0.0395
XLOC_013074	XLOC_013074	Phvul.005G149800	Chr05	4368	Mock	Inoc	OK	4.57581	14.6747	1.68123	2.05471	0.03475
XLOC_013079	XLOC_013079	Phvul.005G150500	Chr05	6601	Mock	Inoc	OK	2.31871	7.71704	1.73473	1.93182	0.0329
XLOC_012258	XLOC_012258	Phvul.005G179600	Chr05	975	Mock	Inoc	OK	11.9186	39.7749	1.73865	1.4198	0.04375
XLOC_013776	XLOC_013776	Phvul.006G070300	Chr06	4979	Mock	Inoc	OK	3.49475	14.6624	2.06886	1.34494	0.04085
XLOC_014918	XLOC_014918	Phvul.006G080900	Chr06	2344	Mock	Inoc	OK	7.5462	23.82	1.65835	2.09955	0.0391
XLOC_015129	XLOC_015129	Phvul.006G125900	Chr06	6486	Mock	Inoc	OK	31.8182	85.3538	1.4236	1.64224	0.02865
XLOC_014075	XLOC_014075	Phvul.006G129800	Chr06	4115	Mock	Inoc	OK	26.4826	75.4643	1.51075	1.57904	0.02715
XLOC_015444	XLOC_015444	Phvul.006G186800	Chr06	5829	Mock	Inoc	OK	20.0077	64.6749	1.69265	2.25792	0.01565
XLOC_015501	XLOC_015501	Phvul.006G198100	Chr06	4154	Mock	Inoc	OK	8.28627	27.9817	1.75569	1.80686	0.0125
XLOC_017181	XLOC_017181	Phvul.007G004500	Chr07	2344	Mock	Inoc	OK	17.0522	51.2434	1.58741	2.27329	0.01855
XLOC_015786	XLOC_015786	Phvul.007G010500	Chr07	1398	Mock	Inoc	OK	7.13056	32.1735	2.17378	2.60477	0.0109
XLOC_017281	XLOC_017281	Phvul.007G025300	Chr07	5100	Mock	Inoc	OK	17.8912	50.5253	1.49776	1.72224	0.02465
XLOC_017408	XLOC_017408	Phvul.007G049400	Chr07	3233	Mock	Inoc	OK	3.46201	13.9062	2.00605	2.19045	0.0121
XLOC_018578	XLOC_018578	Phvul.007G061100	Chr07	221	Mock	Inoc	OK	3217.37	13210.4	2.03772	7.96405	0.04745
XLOC_017493	XLOC_017493	Phvul.007G066500	Chr07	606	Mock	Inoc	OK	8.48569	45.4438	2.42098	1.4277	0.00725
XLOC_016106	XLOC_016106	Phvul.007G074700	Chr07	836	Mock	Inoc	OK	21.5049	133.406	2.63309	1.74499	0.0134
XLOC_017763	XLOC_017763	Phvul.007G119100	Chr07	8420	Mock	Inoc	OK	8.9062	22.4036	1.33085	1.69089	0.0482
XLOC_017766	XLOC_017766	Phvul.007G119700	Chr07	1306	Mock	Inoc	OK	20.9292	94.4499	2.17403	2.36236	0.00295
XLOC_017784	XLOC_017784	Phvul.007G122600	Chr07	4657	Mock	Inoc	OK	3.46119	9.97033	1.52637	1.56065	0.0314
XLOC_017887	XLOC_017887	Phvul.007G144000	Chr07	2707	Mock	Inoc	OK	14.8564	39.1508	1.39796	1.37647	0.04845
XLOC_017893	XLOC_017893	Phvul.007G145600	Chr07	6563	Mock	Inoc	OK	1.41026	8.27684	2.55312	2.81944	0.00345
XLOC_017894	XLOC_017894	Phvul.007G145700	Chr07	1649	Mock	Inoc	OK	14.7882	49.6436	1.74716	1.07187	0.03265
XLOC_017895	XLOC_017895	Phvul.007G145900	Chr07	9926	Mock	Inoc	OK	1.76279	6.7101	1.92847	1.93508	0.03825
XLOC_017936	XLOC_017936	Phvul.007G153700	Chr07	8056	Mock	Inoc	OK	24.5637	61.6624	1.32786	1.86561	0.0367
XLOC_016587	XLOC_016587	Phvul.007G169700	Chr07	138	Mock	Inoc	OK	0	90.2017	inf	#NAME?	0.0352
XLOC_018097	XLOC_018097	Phvul.007G185200	Chr07	5748	Mock	Inoc	OK	32.9071	86.3494	1.39179	1.57873	0.0282
XLOC_018171	XLOC_018171	Phvul.007G201600	Chr07	5287	Mock	Inoc	OK	3.84599	12.1713	1.66206	2.05962	0.0325
XLOC_016788	XLOC_016788	Phvul.007G211600	Chr07	857	Mock	Inoc	OK	16.3896	56.266	1.77948	2.15644	0.0097
XLOC_016863	XLOC_016863	Phvul.007G223100	Chr07	1396	Mock	Inoc	OK	15.3697	60.5868	1.97891	2.48078	0.01795
XLOC_018283	XLOC_018283	Phvul.007G224600	Chr07	2093	Mock	Inoc	OK	3.64488	12.6086	1.79047	1.9776	0.021
XLOC_018405	XLOC_018405	Phvul.007G250700	Chr07	1369	Mock	Inoc	OK	12.4603	39.6736	1.67084	2.33375	0.04235
XLOC_018782	XLOC_018782	Phvul.008G012600	Chr08	2930	Mock	Inoc	OK	2.32939	8.45382	1.85965	1.74334	0.0342
XLOC_018803	XLOC_018803	Phvul.008G016500	Chr08	1233	Mock	Inoc	OK	2.49404	11.7386	2.2347	1.99121	0.0291
XLOC_018858	XLOC_018858	Phvul.008G028700	Chr08	998	Mock	Inoc	OK	58.4853	403.411	2.78611	2.26236	0.0034
XLOC_020404	XLOC_020404	Phvul.008G043100	Chr08	4474	Mock	Inoc	OK	10.6947	67.3078	2.65388	2.12035	0.0025
XLOC_020406	XLOC_020406	Phvul.008G043500	Chr08	2787	Mock	Inoc	OK	2.55157	9.22357	1.85394	1.8588	0.04305
XLOC_019148	XLOC_019148	Phvul.008G081800	Chr08	1893	Mock	Inoc	OK	8.79524	33.2251	1.91748	2.27061	0.0146
XLOC_020607	XLOC_020607	Phvul.008G087200	Chr08	2020	Mock	Inoc	OK	5.28601	20.4097	1.94901	2.19076	0.0237
XLOC_021691	XLOC_021691	Phvul.008G096800	Chr08	304	Mock	Inoc	OK	0	33.1264	inf	#NAME?	0.00045
XLOC_019398	XLOC_019398	Phvul.008G128100	Chr08	4086	Mock	Inoc	OK	2.58182	24.6275	3.25381	2.66485	0.0036
XLOC_020884	XLOC_020884	Phvul.008G144800	Chr08	16078	Mock	Inoc	OK	7.75842	19.881	1.35756	1.49478	0.04195
XLOC_020885	XLOC_020885	Phvul.008G144900	Chr08	21002	Mock	Inoc	OK	2.83994	9.48789	1.74023	2.27427	0.0124
XLOC_020886	XLOC_020886	Phvul.008G145000	Chr08	827	Mock	Inoc	OK	41.1186	219.838	2.41858	4.40903	0.0065
XLOC_021062	XLOC_021062	Phvul.008G179300	Chr08	1248	Mock	Inoc	OK	2.02355	10.6309	2.3933	1.38143	0.0178
XLOC_021068	XLOC_021068	Phvul.008G180100	Chr08	2567	Mock	Inoc	OK	5.24093	21.7251	2.05147	2.26023	0.0225
XLOC_021136	XLOC_021136	Phvul.008G192900	Chr08	4787	Mock	Inoc	OK	0.966536	5.48734	2.50521	1.9538	0.0196
XLOC_021208	XLOC_021208	Phvul.008G205900	Chr08	7248	Mock	Inoc	OK	3.75038	14.2093	1.92172	2.2085	0.0418
XLOC_019819	XLOC_019819	Phvul.008G217100	Chr08	996	Mock	Inoc	OK	35.9207	360.745	3.32809	4.4274	0.0008
XLOC_021278	XLOC_021278	Phvul.008G221000	Chr08	2571	Mock	Inoc	OK	13.2395	34.1854	1.36853	1.91714	0.04315
XLOC_020029	XLOC_020029	Phvul.008G257100	Chr08	1229	Mock	Inoc	OK	2.8974	11.7766	2.0231	1.88401	0.04385
XLOC_023243	XLOC_023243	Phvul.009G014600	Chr09	6125	Mock	Inoc	OK	2.36427	8.16384	1.78785	1.85494	0.0385
XLOC_023470	XLOC_023470	Phvul.009G060900	Chr09	438	Mock	Inoc	OK	0	25.8312	inf	#NAME?	5e-05
XLOC_022236	XLOC_022236	Phvul.009G078300	Chr09	2273	Mock	Inoc	OK	1.91062	8.23469	2.10767	1.77688	0.02315
XLOC_023569	XLOC_023569	Phvul.009G080200	Chr09	747	Mock	Inoc	OK	18.2188	57.4591	1.65711	1.41493	0.03395
XLOC_022356	XLOC_022356	Phvul.009G104900	Chr09	1789	Mock	Inoc	OK	32.3059	90.7272	1.48974	1.45308	0.0428
XLOC_022423	XLOC_022423	Phvul.009G116500	Chr09	1008	Mock	Inoc	OK	1.92327	15.7015	3.02927	1.40537	0.0184
XLOC_024511	XLOC_024511	Phvul.009G121000	Chr09	562	Mock	Inoc	OK	0	6.3746	inf	#NAME?	0.0032
XLOC_023781	XLOC_023781	Phvul.009G121900	Chr09	3390	Mock	Inoc	OK	22.8521	59.3619	1.37721	2.023	0.04655
XLOC_022449	XLOC_022449	Phvul.009G122800	Chr09	3313	Mock	Inoc	OK	0.771651	20.4938	4.73109	3.955	0.035
XLOC_023884	XLOC_023884	Phvul.009G145700	Chr09	8216	Mock	Inoc	OK	14.2366	38.5758	1.43809	2.06658	0.0351
XLOC_023924	XLOC_023924	Phvul.009G154400	Chr09	2489	Mock	Inoc	OK	18.8859	54.171	1.52021	1.60321	0.0356
XLOC_023964	XLOC_023964	Phvul.009G163800	Chr09	4112	Mock	Inoc	OK	5.03194	26.5942	2.40193	3.17398	0.0282
XLOC_022714	XLOC_022714	Phvul.009G170600	Chr09	2789	Mock	Inoc	OK	9.47302	25.7984	1.44539	1.51992	0.02895
XLOC_024036	XLOC_024036	Phvul.009G177400	Chr09	3642	Mock	Inoc	OK	30.6816	100.696	1.71457	1.42292	0.02045
XLOC_024051	XLOC_024051	Phvul.009G180700	Chr09	2875	Mock	Inoc	OK	10.1946	28.0682	1.46112	1.80416	0.0346
XLOC_024146	XLOC_024146	Phvul.009G198400	Chr09	2186	Mock	Inoc	OK	6.6538	37.6064	2.49873	2.70238	0.02225
XLOC_024250	XLOC_024250	Phvul.009G218500	Chr09	8386	Mock	Inoc	OK	10.0037	28.4155	1.50615	2.04944	0.0276
XLOC_024371	XLOC_024371	Phvul.009G244200	Chr09	3090	Mock	Inoc	OK	5.51551	18.5697	1.75138	1.54605	0.02065
XLOC_025557	XLOC_025557	Phvul.010G019200	Chr10	1061	Mock	Inoc	OK	2.92459	45.4542	3.95811	2.44746	0.00825
XLOC_025580	XLOC_025580	Phvul.010G023000	Chr10	7942	Mock	Inoc	OK	2.76491	25.4313	3.2013	3.39619	0.0068
XLOC_024874	XLOC_024874	Phvul.010G054400	Chr10	1827	Mock	Inoc	OK	0	11.9014	inf	#NAME?	5e-05
XLOC_025767	XLOC_025767	Phvul.010G062600	Chr10	1912	Mock	Inoc	OK	166.678	597.563	1.84203	1.50977	0.04555
XLOC_024940	XLOC_024940	Phvul.010G067500	Chr10	9152	Mock	Inoc	OK	7.68567	38.8849	2.33897	3.00722	0.02445
XLOC_024953	XLOC_024953	Phvul.010G069100	Chr10	1656	Mock	Inoc	OK	8.53989	45.7335	2.42096	2.18388	0.01515
XLOC_026448	XLOC_026448	Phvul.011G016100	Chr11	1094	Mock	Inoc	OK	46.0884	220.561	2.2587	1.67113	0.013
XLOC_027618	XLOC_027618	Phvul.011G017200	Chr11	3282	Mock	Inoc	OK	4.16081	16.0611	1.94864	1.33916	0.0316
XLOC_027928	XLOC_027928	Phvul.011G080300	Chr11	4847	Mock	Inoc	OK	4.90124	14.5184	1.56666	1.87913	0.03915
XLOC_027951	XLOC_027951	Phvul.011G084200	Chr11	2980	Mock	Inoc	OK	26.1489	71.3674	1.44851	1.57204	0.02865
XLOC_027967	XLOC_027967	Phvul.011G086900	Chr11	1563	Mock	Inoc	OK	68.0801	188.255	1.46738	2.5495	0.02435
XLOC_027331	XLOC_027331	Phvul.011G183800	Chr11	820	Mock	Inoc	OK	6.47642	42.1095	2.70088	3.72219	0.03815
XLOC_028527	XLOC_028527	Phvul.011G211900	Chr11	10437	Mock	Inoc	OK	2.4107	10.2573	2.08912	1.55224	0.0212
XLOC_028547	XLOC_028547	Phvul.011G216100	Chr11	11461	Mock	Inoc	OK	6.04714	21.2044	1.81004	2.04785	0.01775

## Sheet: downregulated
Table: List of genes downregulated in Resistant genotype after SCN infection
test_id	gene_id	gene	locus	length (bp)	sample_1	sample_2	status	FPKM_1	FPKM_2	log2(fold_change)	test_stat	p_value
XLOC_000034	XLOC_000034	Phvul.001G006300	Chr01	1011	Mock	Inoc	OK	182.494	28.7801	-2.6647	-3.73096	0.002
XLOC_000101	XLOC_000101	Phvul.001G020100	Chr01	3889	Mock	Inoc	OK	98.4152	24.3317	-2.01604	-2.4004	0.0068
XLOC_001470	XLOC_001470	Phvul.001G025800	Chr01	1586	Mock	Inoc	OK	22.6488	0	#NAME?	#NAME?	5e-05
XLOC_002725	XLOC_002725	Phvul.001G070500	Chr01	340	Mock	Inoc	OK	144.664	28.4843	-2.34446	-4.88574	0.0127
XLOC_000384	XLOC_000384	Phvul.001G077800	Chr01	8882	Mock	Inoc	OK	14.5618	5.19108	-1.48808	-1.79376	0.0364
XLOC_000425	XLOC_000425	Phvul.001G085200	Chr01	1070	Mock	Inoc	OK	63.1548	13.1594	-2.2628	-2.40632	0.01495
XLOC_001885	XLOC_001885	Phvul.001G110100	Chr01	1888	Mock	Inoc	OK	8.54827	1.72887	-2.30581	-2.07861	0.0466
XLOC_002037	XLOC_002037	Phvul.001G140000	Chr01	1089	Mock	Inoc	OK	25.4954	9.06629	-1.49165	-1.7047	0.03485
XLOC_001190	XLOC_001190	Phvul.001G238100	Chr01	4731	Mock	Inoc	OK	28.6526	7.44623	-1.94408	-2.04186	0.0239
XLOC_002546	XLOC_002546	Phvul.001G242100	Chr01	2213	Mock	Inoc	OK	20.7138	2.92285	-2.82514	-1.75496	0.0094
XLOC_001285	XLOC_001285	Phvul.001G257100	Chr01	695	Mock	Inoc	OK	27.2185	4.98697	-2.44835	-1.71402	0.031
XLOC_002899	XLOC_002899	Phvul.002G008400	Chr02	1656	Mock	Inoc	OK	30.1919	7.61418	-1.9874	-2.197	0.03285
XLOC_004589	XLOC_004589	Phvul.002G016400	Chr02	1488	Mock	Inoc	OK	37.4495	9.47819	-1.98226	-1.99586	0.0063
XLOC_004610	XLOC_004610	Phvul.002G021100	Chr02	4465	Mock	Inoc	OK	6.57556	1.33142	-2.30414	-1.76694	0.01525
XLOC_002992	XLOC_002992	Phvul.002G025900	Chr02	3576	Mock	Inoc	OK	17.2236	2.72373	-2.66074	-2.80564	0.00785
XLOC_003083	XLOC_003083	Phvul.002G046800	Chr02	5872	Mock	Inoc	OK	121.727	42.636	-1.51351	-1.71354	0.0247
XLOC_003091	XLOC_003091	Phvul.002G049000	Chr02	5924	Mock	Inoc	OK	15.2689	2.83933	-2.42698	-2.34868	0.02065
XLOC_003373	XLOC_003373	Phvul.002G099700	Chr02	2638	Mock	Inoc	OK	64.8338	26.284	-1.30256	-1.68279	0.04805
XLOC_005184	XLOC_005184	Phvul.002G132900	Chr02	4903	Mock	Inoc	OK	12.2595	3.40419	-1.84851	-1.73508	0.03485
XLOC_003553	XLOC_003553	Phvul.002G141100	Chr02	759	Mock	Inoc	OK	15.3321	3.24553	-2.24003	-1.08871	0.0289
XLOC_003554	XLOC_003554	Phvul.002G141200	Chr02	1323	Mock	Inoc	OK	25.1881	8.31961	-1.59815	-1.03674	0.03925
XLOC_003704	XLOC_003704	Phvul.002G170800	Chr02	1743	Mock	Inoc	OK	51.9868	9.56139	-2.44285	-3.33498	0.0012
XLOC_003818	XLOC_003818	Phvul.002G194800	Chr02	3876	Mock	Inoc	OK	18.924	4.22993	-2.16151	-2.28	0.0158
XLOC_003892	XLOC_003892	Phvul.002G210400	Chr02	5892	Mock	Inoc	OK	31.4286	10.9963	-1.51506	-1.87839	0.02555
XLOC_005585	XLOC_005585	Phvul.002G211800	Chr02	270	Mock	Inoc	OK	35.1626	0	#NAME?	#NAME?	0.00225
XLOC_005594	XLOC_005594	Phvul.002G214300	Chr02	1781	Mock	Inoc	OK	9.73334	2.51907	-1.95005	-1.97604	0.0292
XLOC_004044	XLOC_004044	Phvul.002G241400	Chr02	1980	Mock	Inoc	OK	232.032	88.2576	-1.39453	-1.54179	0.02915
XLOC_004087	XLOC_004087	Phvul.002G249800	Chr02	1799	Mock	Inoc	OK	328.313	110.922	-1.56553	-1.882	0.0409
XLOC_005877	XLOC_005877	Phvul.002G269400	Chr02	1280	Mock	Inoc	OK	63.2546	17.025	-1.89351	-2.20091	0.0363
XLOC_005902	XLOC_005902	Phvul.002G275400	Chr02	1179	Mock	Inoc	OK	22.3486	5.81114	-1.94329	-2.2377	0.01955
XLOC_005939	XLOC_005939	Phvul.002G281900	Chr02	3773	Mock	Inoc	OK	12.016	3.18776	-1.91435	-1.31545	0.02745
XLOC_004267	XLOC_004267	Phvul.002G286500	Chr02	955	Mock	Inoc	OK	15.1853	1.66888	-3.18572	-2.05521	0.0347
XLOC_004413	XLOC_004413	Phvul.002G314000	Chr02	5429	Mock	Inoc	OK	85.3511	32.441	-1.39559	-1.73352	0.04285
XLOC_004442	XLOC_004442	Phvul.002G319000	Chr02	2725	Mock	Inoc	OK	20.472	1.89906	-3.4303	-2.97635	0.0182
XLOC_006189	XLOC_006189	Phvul.002G332100	Chr02	2029	Mock	Inoc	OK	25.3808	6.94743	-1.86919	-2.27074	0.01395
XLOC_007935	XLOC_007935	Phvul.003G004300	Chr03	3705	Mock	Inoc	OK	13.1533	0.5723	-4.52251	-3.48123	0.044
XLOC_006418	XLOC_006418	Phvul.003G012600	Chr03	832	Mock	Inoc	OK	34.4821	8.0699	-2.09522	-2.37683	0.03575
XLOC_008119	XLOC_008119	Phvul.003G040500	Chr03	6419	Mock	Inoc	OK	6.45903	1.1732	-2.46087	-1.81786	0.0397
XLOC_006593	XLOC_006593	Phvul.003G052000	Chr03	2496	Mock	Inoc	OK	41.5364	12.7444	-1.70451	-1.65734	0.01125
XLOC_006684	XLOC_006684	Phvul.003G070700	Chr03	1763	Mock	Inoc	OK	48.7287	14.6259	-1.73625	-2.3274	0.02235
XLOC_006712	XLOC_006712	Phvul.003G076900	Chr03	1783	Mock	Inoc	OK	4.72623	1.10154	-2.10117	-1.24868	0.04175
XLOC_006735	XLOC_006735	Phvul.003G080400	Chr03	2997	Mock	Inoc	OK	34.7659	7.23164	-2.26528	-2.52327	0.0041
XLOC_008563	XLOC_008563	Phvul.003G131400	Chr03	989	Mock	Inoc	OK	111.172	7.02136	-3.9849	-4.21739	0.0005
XLOC_008569	XLOC_008569	Phvul.003G132500	Chr03	718	Mock	Inoc	OK	48.4708	12.7425	-1.92747	-1.75694	0.0373
XLOC_007115	XLOC_007115	Phvul.003G151700	Chr03	2489	Mock	Inoc	OK	21.5091	6.01395	-1.83856	-2.426	0.0168
XLOC_008731	XLOC_008731	Phvul.003G166300	Chr03	3362	Mock	Inoc	OK	17.3685	5.67449	-1.61391	-2.02136	0.04525
XLOC_008842	XLOC_008842	Phvul.003G186300	Chr03	1231	Mock	Inoc	OK	149.038	36.0496	-2.04763	-0.98578	0.04405
XLOC_007317	XLOC_007317	Phvul.003G193400	Chr03	4902	Mock	Inoc	OK	4.93216	0.723205	-2.76974	-2.23731	0.0342
XLOC_008964	XLOC_008964	Phvul.003G212600	Chr03	1836	Mock	Inoc	OK	14.713	4.18754	-1.81292	-1.87127	0.01805
XLOC_007448	XLOC_007448	Phvul.003G217200	Chr03	861	Mock	Inoc	OK	18.1979	4.49239	-2.01822	-2.09844	0.0297
XLOC_008995	XLOC_008995	Phvul.003G219200	Chr03	1261	Mock	Inoc	OK	31.8594	10.2947	-1.62982	-2.14879	0.02255
XLOC_007531	XLOC_007531	Phvul.003G231900	Chr03	1566	Mock	Inoc	OK	59.8093	3.1985	-4.22491	-3.31462	0.0011
XLOC_007631	XLOC_007631	Phvul.003G249800	Chr03	2316	Mock	Inoc	OK	145.449	19.6978	-2.8844	-1.92361	0.00425
XLOC_007720	XLOC_007720	Phvul.003G263200	Chr03	3482	Mock	Inoc	OK	82.3437	14.9311	-2.46334	-2.6403	0.00995
XLOC_007773	XLOC_007773	Phvul.003G274100	Chr03	3523	Mock	Inoc	OK	9.66314	2.56857	-1.91153	-1.74025	0.04915
XLOC_009780	XLOC_009780	Phvul.004G059200	Chr04	3959	Mock	Inoc	OK	99.1124	38.491	-1.36454	-1.37169	0.04285
XLOC_009802	XLOC_009802	Phvul.004G064900	Chr04	1107	Mock	Inoc	OK	369.487	15.475	-4.57751	-3.99967	0.00035
XLOC_010708	XLOC_010708	Phvul.004G068200	Chr04	2102	Mock	Inoc	OK	34.3524	10.9038	-1.65559	-1.98166	0.022
XLOC_009839	XLOC_009839	Phvul.004G073400	Chr04	790	Mock	Inoc	OK	135.945	19.6481	-2.79056	-3.08482	0.0045
XLOC_010806	XLOC_010806	Phvul.004G085200	Chr04	1945	Mock	Inoc	OK	65.0476	7.97919	-3.02718	-3.27293	0.0044
XLOC_009920	XLOC_009920	Phvul.004G090400	Chr04	2530	Mock	Inoc	OK	11.1399	1.25471	-3.15032	-2.1817	0.0309
XLOC_010835	XLOC_010835	Phvul.004G091600	Chr04	1216	Mock	Inoc	OK	15.1907	2.36896	-2.68087	-1.88722	0.02585
XLOC_010836	XLOC_010836	Phvul.004G092100	Chr04	2822	Mock	Inoc	OK	51.1874	10.0238	-2.35236	-2.30979	0.0013
XLOC_010864	XLOC_010864	Phvul.004G097800	Chr04	1462	Mock	Inoc	OK	8.03414	0.849025	-3.24227	-1.66255	0.01085
XLOC_010183	XLOC_010183	Phvul.004G144500	Chr04	4098	Mock	Inoc	OK	28.6171	9.12365	-1.6492	-2.05027	0.0244
XLOC_011388	XLOC_011388	Phvul.004G148500	Chr04	396	Mock	Inoc	OK	274.948	94.8922	-1.5348	-2.95174	0.049
XLOC_011417	XLOC_011417	Phvul.005G004000	Chr05	865	Mock	Inoc	OK	184.804	30.7378	-2.58791	-2.90852	0.00675
XLOC_012334	XLOC_012334	Phvul.005G007100	Chr05	1822	Mock	Inoc	OK	65.5792	19.3501	-1.7609	-1.83143	0.0073
XLOC_011489	XLOC_011489	Phvul.005G020200	Chr05	2067	Mock	Inoc	OK	12.0312	2.46448	-2.28742	-2.19082	0.038
XLOC_012448	XLOC_012448	Phvul.005G027300	Chr05	527	Mock	Inoc	OK	296.506	68.9682	-2.10406	-3.57722	0.0232
XLOC_012474	XLOC_012474	Phvul.005G032500	Chr05	570	Mock	Inoc	OK	6.79383	0	#NAME?	#NAME?	0.00145
XLOC_011541	XLOC_011541	Phvul.005G032600	Chr05	836	Mock	Inoc	OK	50.4495	9.69858	-2.379	-2.41772	0.00575
XLOC_012566	XLOC_012566	Phvul.005G052500	Chr05	1066	Mock	Inoc	OK	36.9672	10.5293	-1.81184	-2.30718	0.02705
XLOC_011792	XLOC_011792	Phvul.005G084500	Chr05	1793	Mock	Inoc	OK	30.987	11.9565	-1.37386	-1.44603	0.0347
XLOC_011800	XLOC_011800	Phvul.005G085800	Chr05	1747	Mock	Inoc	OK	50.2066	11.1749	-2.16762	-2.00659	0.01645
XLOC_011890	XLOC_011890	Phvul.005G105900	Chr05	794	Mock	Inoc	OK	14.1645	2.35033	-2.59135	-1.34811	0.03235
XLOC_011935	XLOC_011935	Phvul.005G115800	Chr05	2267	Mock	Inoc	OK	57.5862	23.0835	-1.31886	-1.63884	0.03325
XLOC_012915	XLOC_012915	Phvul.005G116800	Chr05	5832	Mock	Inoc	OK	22.7965	8.35718	-1.44772	-1.25597	0.04145
XLOC_012974	XLOC_012974	Phvul.005G129200	Chr05	5590	Mock	Inoc	OK	16.6319	1.59671	-3.38078	-3.49437	0.02775
XLOC_013115	XLOC_013115	Phvul.005G155800	Chr05	1581	Mock	Inoc	OK	114.007	34.2128	-1.73651	-2.22858	0.0075
XLOC_012137	XLOC_012137	Phvul.005G156900	Chr05	3789	Mock	Inoc	OK	56.9893	15.881	-1.84338	-2.16296	0.01075
XLOC_012199	XLOC_012199	Phvul.005G170200	Chr05	2519	Mock	Inoc	OK	17.0413	2.96168	-2.52454	-2.1023	0.04145
XLOC_012269	XLOC_012269	Phvul.005G181700	Chr05	2630	Mock	Inoc	OK	18.3071	2.71765	-2.75197	-2.99422	0.02295
XLOC_013415	XLOC_013415	Phvul.006G003300	Chr06	2376	Mock	Inoc	OK	60.5407	25.9578	-1.22173	-1.72766	0.0484
XLOC_015646	XLOC_015646	Phvul.006G014700	Chr06	153	Mock	Inoc	OK	1806.89	347.327	-2.37914	-23.7481	0.01895
XLOC_013531	XLOC_013531	Phvul.006G024100	Chr06	2975	Mock	Inoc	OK	7.76616	2.07048	-1.90724	-1.99202	0.0457
XLOC_013560	XLOC_013560	Phvul.006G028800	Chr06	6267	Mock	Inoc	OK	17.8757	6.20553	-1.52637	-1.80534	0.0424
XLOC_013592	XLOC_013592	Phvul.006G034000	Chr06	3305	Mock	Inoc	OK	107.757	37.1564	-1.53609	-1.81675	0.03445
XLOC_014695	XLOC_014695	Phvul.006G036600	Chr06	1341	Mock	Inoc	OK	57.4634	23.1564	-1.31123	-1.82553	0.0403
XLOC_014782	XLOC_014782	Phvul.006G055300	Chr06	2028	Mock	Inoc	OK	38.2688	12.5414	-1.60947	-2.14065	0.03355
XLOC_013738	XLOC_013738	Phvul.006G063800	Chr06	2352	Mock	Inoc	OK	18.2514	2.47855	-2.88044	-2.69345	0.02275
XLOC_014842	XLOC_014842	Phvul.006G065300	Chr06	6881	Mock	Inoc	OK	20.1724	6.55636	-1.62141	-2.1362	0.01645
XLOC_013804	XLOC_013804	Phvul.006G075600	Chr06	1746	Mock	Inoc	OK	57.0335	18.0444	-1.66025	-2.02208	0.027
XLOC_014003	XLOC_014003	Phvul.006G116100	Chr06	937	Mock	Inoc	OK	77.7847	30.4537	-1.35287	-1.77751	0.04305
XLOC_014062	XLOC_014062	Phvul.006G125800	Chr06	1919	Mock	Inoc	OK	34.0014	13.588	-1.32327	-1.86208	0.0342
XLOC_014139	XLOC_014139	Phvul.006G143200	Chr06	1260	Mock	Inoc	OK	14.7183	3.37302	-2.1255	-1.80172	0.0158
XLOC_015257	XLOC_015257	Phvul.006G149700	Chr06	2477	Mock	Inoc	OK	56.432	12.816	-2.13856	-1.5628	0.0182
XLOC_014183	XLOC_014183	Phvul.006G152800	Chr06	1641	Mock	Inoc	OK	50.696	11.0056	-2.20363	-2.80295	0.0024
XLOC_014186	XLOC_014186	Phvul.006G153100	Chr06	1302	Mock	Inoc	OK	272.797	86.9899	-1.64891	-2.27287	0.01485
XLOC_014252	XLOC_014252	Phvul.006G165000	Chr06	2106	Mock	Inoc	OK	31.1921	5.14	-2.60134	-3.06096	0.0024
XLOC_014272	XLOC_014272	Phvul.006G169100	Chr06	2922	Mock	Inoc	OK	34.4025	2.89413	-3.57131	-3.5913	0.00815
XLOC_014274	XLOC_014274	Phvul.006G169300	Chr06	3270	Mock	Inoc	OK	12.8856	3.73703	-1.78579	-1.95186	0.0427
XLOC_014315	XLOC_014315	Phvul.006G178400	Chr06	2584	Mock	Inoc	OK	24.6152	5.46149	-2.17219	-2.20689	0.00835
XLOC_015493	XLOC_015493	Phvul.006G197100	Chr06	767	Mock	Inoc	OK	54.726	3.48572	-3.9727	-3.89634	0.00645
XLOC_014457	XLOC_014457	Phvul.006G207600	Chr06	697	Mock	Inoc	OK	19.7794	5.17897	-1.93326	-2.06033	0.0463
XLOC_015556	XLOC_015556	Phvul.006G208300	Chr06	1894	Mock	Inoc	OK	120.581	39.7494	-1.60099	-1.84117	0.02825
XLOC_015557	XLOC_015557	Phvul.006G208400	Chr06	1739	Mock	Inoc	OK	26.7037	8.80939	-1.59992	-1.96578	0.0261
XLOC_014471	XLOC_014471	Phvul.006G210300	Chr06	2380	Mock	Inoc	OK	10.6595	3.35353	-1.66838	-1.88385	0.04615
XLOC_014506	XLOC_014506	Phvul.006G216700	Chr06	1267	Mock	Inoc	OK	71.444	6.06853	-3.55739	-2.989	0.00195
XLOC_017190	XLOC_017190	Phvul.007G006600	Chr07	4502	Mock	Inoc	OK	40.5392	5.29952	-2.93538	-2.76854	0.00215
XLOC_015840	XLOC_015840	Phvul.007G020800	Chr07	1858	Mock	Inoc	OK	96.271	31.1941	-1.62583	-1.68246	0.035
XLOC_017271	XLOC_017271	Phvul.007G023600	Chr07	2140	Mock	Inoc	OK	91.2344	38.1633	-1.25739	-1.41701	0.0432
XLOC_017275	XLOC_017275	Phvul.007G024700	Chr07	1761	Mock	Inoc	OK	11.0903	3.02933	-1.87223	-1.3222	0.03195
XLOC_015870	XLOC_015870	Phvul.007G027100	Chr07	2771	Mock	Inoc	OK	11.6427	2.28107	-2.35164	-2.00406	0.01235
XLOC_017440	XLOC_017440	Phvul.007G054300	Chr07	1240	Mock	Inoc	OK	46.5733	14.3681	-1.69663	-1.87496	0.03495
XLOC_016008	XLOC_016008	Phvul.007G055900	Chr07	924	Mock	Inoc	OK	191.028	43.4963	-2.13482	-1.63138	0.02925
XLOC_017470	XLOC_017470	Phvul.007G060800	Chr07	1435	Mock	Inoc	OK	95.671	40.9746	-1.22335	-1.53682	0.0451
XLOC_017568	XLOC_017568	Phvul.007G080400	Chr07	1731	Mock	Inoc	OK	140.63	33.3653	-2.07549	-1.45193	0.03055
XLOC_016143	XLOC_016143	Phvul.007G082000	Chr07	2187	Mock	Inoc	OK	15.2751	5.57651	-1.45374	-1.48123	0.0345
XLOC_017588	XLOC_017588	Phvul.007G084600	Chr07	3175	Mock	Inoc	OK	86.4698	30.719	-1.49306	-1.67832	0.02335
XLOC_017699	XLOC_017699	Phvul.007G106300	Chr07	2040	Mock	Inoc	OK	83.5145	32.9611	-1.34126	-1.32811	0.0425
XLOC_017740	XLOC_017740	Phvul.007G113000	Chr07	2576	Mock	Inoc	OK	19.8712	2.08511	-3.25248	-2.45246	0.0173
XLOC_017751	XLOC_017751	Phvul.007G115400	Chr07	1854	Mock	Inoc	OK	23.1179	9.05179	-1.35273	-1.59916	0.0452
XLOC_017941	XLOC_017941	Phvul.007G155500	Chr07	1767	Mock	Inoc	OK	146.801	23.6477	-2.63409	-2.06291	0.0071
XLOC_016601	XLOC_016601	Phvul.007G172100	Chr07	2337	Mock	Inoc	OK	23.4007	6.49952	-1.84815	-1.79103	0.0377
XLOC_016911	XLOC_016911	Phvul.007G231600	Chr07	2849	Mock	Inoc	OK	26.3466	4.80828	-2.45402	-2.59871	0.0215
XLOC_017091	XLOC_017091	Phvul.007G268700	Chr07	925	Mock	Inoc	OK	48.6644	15.7272	-1.6296	-1.40451	0.0301
XLOC_017117	XLOC_017117	Phvul.007G273200	Chr07	4746	Mock	Inoc	OK	252.869	89.735	-1.49465	-1.74412	0.0436
XLOC_017130	XLOC_017130	Phvul.007G275700	Chr07	970	Mock	Inoc	OK	19.2471	4.2419	-2.18186	-2.39459	0.03035
XLOC_020242	XLOC_020242	Phvul.008G008100	Chr08	2178	Mock	Inoc	OK	32.8045	7.03677	-2.22091	-2.7268	0.0047
XLOC_018870	XLOC_018870	Phvul.008G030300	Chr08	655	Mock	Inoc	OK	10.6521	0	#NAME?	#NAME?	0.00015
XLOC_018887	XLOC_018887	Phvul.008G033200	Chr08	2645	Mock	Inoc	OK	7.07827	1.8932	-1.90257	-1.95054	0.03145
XLOC_018927	XLOC_018927	Phvul.008G040000	Chr08	1358	Mock	Inoc	OK	13.6774	2.69522	-2.34332	-1.79244	0.0417
XLOC_018996	XLOC_018996	Phvul.008G054400	Chr08	1242	Mock	Inoc	OK	250.298	56.9335	-2.1363	-1.11866	0.0489
XLOC_019163	XLOC_019163	Phvul.008G085000	Chr08	2383	Mock	Inoc	OK	31.1332	12.7886	-1.28359	-1.27029	0.04405
XLOC_019176	XLOC_019176	Phvul.008G087000	Chr08	1117	Mock	Inoc	OK	96.6317	5.01553	-4.26802	-3.66294	0.0029
XLOC_019185	XLOC_019185	Phvul.008G088300	Chr08	2563	Mock	Inoc	OK	156.867	40.0037	-1.97134	-3.90534	0.03125
XLOC_020661	XLOC_020661	Phvul.008G098500	Chr08	3931	Mock	Inoc	OK	203.571	61.9559	-1.71622	-1.45196	0.0297
XLOC_019258	XLOC_019258	Phvul.008G103500	Chr08	1704	Mock	Inoc	OK	93.1519	27.2547	-1.77308	-2.82845	0.0089
XLOC_021042	XLOC_021042	Phvul.008G175300	Chr08	2279	Mock	Inoc	OK	45.2522	15.3252	-1.56208	-1.70026	0.0178
XLOC_021050	XLOC_021050	Phvul.008G177000	Chr08	1737	Mock	Inoc	OK	30.5812	11.8425	-1.36867	-1.55268	0.0329
XLOC_021162	XLOC_021162	Phvul.008G196500	Chr08	2346	Mock	Inoc	OK	50.511	11.6606	-2.11495	-2.29488	0.0185
XLOC_020003	XLOC_020003	Phvul.008G252000	Chr08	818	Mock	Inoc	OK	87.2392	26.9343	-1.69553	-2.68476	0.01145
XLOC_020160	XLOC_020160	Phvul.008G285100	Chr08	1607	Mock	Inoc	OK	409.74	70.9223	-2.5304	-1.87842	0.0276
XLOC_021999	XLOC_021999	Phvul.009G030800	Chr09	3492	Mock	Inoc	OK	47.8922	15.2551	-1.6505	-1.8859	0.02965
XLOC_023444	XLOC_023444	Phvul.009G055600	Chr09	1508	Mock	Inoc	OK	22.7557	8.6334	-1.39823	-1.29884	0.04005
XLOC_022226	XLOC_022226	Phvul.009G075500	Chr09	1154	Mock	Inoc	OK	14.5063	3.91209	-1.89067	-1.63935	0.0261
XLOC_022262	XLOC_022262	Phvul.009G084500	Chr09	5863	Mock	Inoc	OK	14.3567	2.56411	-2.48519	-1.68991	0.0137
XLOC_022296	XLOC_022296	Phvul.009G092000	Chr09	793	Mock	Inoc	OK	188.314	45.1431	-2.06056	-2.32247	0.028
XLOC_022420	XLOC_022420	Phvul.009G116200	Chr09	4622	Mock	Inoc	OK	9.9589	2.5426	-1.96968	-1.54993	0.02495
XLOC_022497	XLOC_022497	Phvul.009G130400	Chr09	1392	Mock	Inoc	OK	16.6935	3.07613	-2.4401	-2.19606	0.0435
XLOC_022543	XLOC_022543	Phvul.009G137900	Chr09	1773	Mock	Inoc	OK	24.7285	3.8796	-2.6722	-2.66725	0.0014
XLOC_022838	XLOC_022838	Phvul.009G197000	Chr09	3107	Mock	Inoc	OK	52.1953	13.0318	-2.00188	-2.55441	0.00405
XLOC_022978	XLOC_022978	Phvul.009G225500	Chr09	1394	Mock	Inoc	OK	26.3091	4.1031	-2.68078	-2.30618	0.01535
XLOC_024296	XLOC_024296	Phvul.009G228600	Chr09	847	Mock	Inoc	OK	38.2265	7.04873	-2.43914	-2.28632	0.01945
XLOC_023093	XLOC_023093	Phvul.009G248400	Chr09	9168	Mock	Inoc	OK	42.021	14.769	-1.50854	-1.75149	0.02605
XLOC_023154	XLOC_023154	Phvul.009G258500	Chr09	2098	Mock	Inoc	OK	42.0834	7.08329	-2.57076	-2.48939	0.01415
XLOC_025468	XLOC_025468	Phvul.010G000300	Chr10	3346	Mock	Inoc	OK	113.345	36.2009	-1.64663	-2.32706	0.00905
XLOC_024590	XLOC_024590	Phvul.010G002100	Chr10	1670	Mock	Inoc	OK	209.864	48.6049	-2.11028	-1.18069	0.04135
XLOC_024608	XLOC_024608	Phvul.010G005100	Chr10	4831	Mock	Inoc	OK	52.9696	21.4192	-1.30626	-1.729	0.04595
XLOC_024633	XLOC_024633	Phvul.010G009400	Chr10	6843	Mock	Inoc	OK	16.671	5.68206	-1.55285	-1.7716	0.04605
XLOC_024672	XLOC_024672	Phvul.010G016400	Chr10	1153	Mock	Inoc	OK	28.3269	9.96699	-1.50694	-2.10603	0.0445
XLOC_024861	XLOC_024861	Phvul.010G052300	Chr10	2974	Mock	Inoc	OK	105.581	17.5301	-2.59044	-2.63907	0.00445
XLOC_025763	XLOC_025763	Phvul.010G061500	Chr10	972	Mock	Inoc	OK	7.90462	0	#NAME?	#NAME?	5e-05
XLOC_024934	XLOC_024934	Phvul.010G066800	Chr10	2712	Mock	Inoc	OK	27.1904	7.02692	-1.95213	-2.38732	0.012
XLOC_025040	XLOC_025040	Phvul.010G088500	Chr10	3074	Mock	Inoc	OK	27.0412	9.37207	-1.52872	-1.63152	0.04795
XLOC_025926	XLOC_025926	Phvul.010G093500	Chr10	696	Mock	Inoc	OK	35.2221	11.5682	-1.60632	-1.4614	0.03185
XLOC_025112	XLOC_025112	Phvul.010G101600	Chr10	1976	Mock	Inoc	OK	89.1404	20.7761	-2.10115	-2.07029	0.00665
XLOC_025997	XLOC_025997	Phvul.010G112100	Chr10	5487	Mock	Inoc	OK	15.4821	5.21984	-1.56852	-1.45966	0.04935
XLOC_025216	XLOC_025216	Phvul.010G120100	Chr10	2429	Mock	Inoc	OK	23.2202	3.54473	-2.71163	-2.72921	0.0134
XLOC_026089	XLOC_026089	Phvul.010G129900	Chr10	1072	Mock	Inoc	OK	303.718	18.7651	-4.0166	-4.39738	0.0003
XLOC_025295	XLOC_025295	Phvul.010G135700	Chr10	5559	Mock	Inoc	OK	11.3433	2.43802	-2.21806	-2.55057	0.0128
XLOC_026137	XLOC_026137	Phvul.010G140800	Chr10	2180	Mock	Inoc	OK	78.2716	28.2359	-1.47096	-2.04715	0.0262
XLOC_026138	XLOC_026138	Phvul.010G140900	Chr10	1913	Mock	Inoc	OK	80.1255	14.1783	-2.49858	-3.70412	0.00055
XLOC_026139	XLOC_026139	Phvul.010G141000	Chr10	1742	Mock	Inoc	OK	16.4572	2.02138	-3.02531	-3.02731	0.0148
XLOC_026140	XLOC_026140	Phvul.010G141100	Chr10	2153	Mock	Inoc	OK	243.946	48.5813	-2.32809	-2.59287	0.00065
XLOC_025324	XLOC_025324	Phvul.010G141200	Chr10	2079	Mock	Inoc	OK	32.5872	11.355	-1.52098	-2.22098	0.0295
XLOC_025340	XLOC_025340	Phvul.010G143600	Chr10	2362	Mock	Inoc	OK	33.5846	3.87382	-3.11597	-3.17749	0.0061
XLOC_025370	XLOC_025370	Phvul.010G148800	Chr10	1852	Mock	Inoc	OK	151.21	24.0167	-2.65444	-2.47784	0.00545
XLOC_025396	XLOC_025396	Phvul.010G153100	Chr10	942	Mock	Inoc	OK	21.7515	4.84361	-2.16696	-1.92951	0.02075
XLOC_025416	XLOC_025416	Phvul.010G156300	Chr10	3258	Mock	Inoc	OK	61.3076	11.6456	-2.39628	-3.00891	0.01355
XLOC_027572	XLOC_027572	Phvul.011G009700	Chr11	321	Mock	Inoc	OK	234.704	45.2385	-2.37522	-3.90007	0.012
XLOC_026504	XLOC_026504	Phvul.011G026700	Chr11	1991	Mock	Inoc	OK	75.1859	8.61506	-3.12553	-2.29146	0.0023
XLOC_026537	XLOC_026537	Phvul.011G033700	Chr11	786	Mock	Inoc	OK	59.1869	21.1224	-1.4865	-2.3411	0.031
XLOC_027703	XLOC_027703	Phvul.011G034300	Chr11	3972	Mock	Inoc	OK	88.6743	20.5575	-2.10885	-2.03375	0.0043
XLOC_026662	XLOC_026662	Phvul.011G056000	Chr11	4494	Mock	Inoc	OK	23.105	6.11011	-1.91893	-2.31983	0.0192
XLOC_027799	XLOC_027799	Phvul.011G056500	Chr11	6114	Mock	Inoc	OK	42.0101	7.41212	-2.50278	-1.77035	0.0084
XLOC_027824	XLOC_027824	Phvul.011G061600	Chr11	3051	Mock	Inoc	OK	20.9003	4.92095	-2.08652	-1.67412	0.01375
XLOC_026727	XLOC_026727	Phvul.011G068900	Chr11	1736	Mock	Inoc	OK	6.16066	1.51627	-2.02256	-1.2899	0.044
XLOC_026786	XLOC_026786	Phvul.011G082000	Chr11	963	Mock	Inoc	OK	54.9	15.9697	-1.78147	-2.30574	0.04365
XLOC_026842	XLOC_026842	Phvul.011G096400	Chr11	1913	Mock	Inoc	OK	123.003	23.0403	-2.41646	-2.0267	0.0099
XLOC_028051	XLOC_028051	Phvul.011G102400	Chr11	1107	Mock	Inoc	OK	11.4877	1.7683	-2.69966	-1.23946	0.01205
XLOC_028632	XLOC_028632	Phvul.011G121500	Chr11	585	Mock	Inoc	OK	95.8132	28.9599	-1.72617	-2.26054	0.04625
XLOC_028245	XLOC_028245	Phvul.011G148900	Chr11	2969	Mock	Inoc	OK	5.29238	0.576514	-3.19849	-2.22756	0.03065
XLOC_028660	XLOC_028660	Phvul.011G150100	Chr11	561	Mock	Inoc	OK	533.994	93.3781	-2.51567	-3.51863	0.00305
XLOC_027266	XLOC_027266	Phvul.011G168200	Chr11	3680	Mock	Inoc	OK	44.2595	15.2256	-1.53949	-1.95446	0.03095
XLOC_028680	XLOC_028680	Phvul.011G171600	Chr11	19309	Mock	Inoc	OK	493.922	164.236	-1.58852	-1.44636	0.04405
XLOC_027334	XLOC_027334	Phvul.011G184200	Chr11	1508	Mock	Inoc	OK	317.561	106.282	-1.57914	-1.4569	0.03665
XLOC_027502	XLOC_027502	Phvul.011G213000	Chr11	615	Mock	Inoc	OK	199.557	62.1994	-1.68183	-4.92548	0.04
