# Supplementary material for: Comparative Transcriptome Analysis of Resistant and Susceptible Common Bean Genotypes in Response to Soybean Cyst Nematode Infection
Source: PLoS One. 2016 Jul 21;11(7):e0159338. doi: 10.1371/journal.pone.0159338 (PMC4956322; doi:10.1371/journal.pone.0159338)
Supplement: S2 Table — (XLSX) [file pone.0159338.s002.xlsx]

## Sheet: Upregulated
Table: List of genes upregulated in susceptible genotype after SCN infection
test_id	gene_id	gene	locus			length (bp)	sample_1	sample_2	status	FPKM_1	FPKM_2	log2(fold_change)	test_stat	p_value
XLOC_002701	XLOC_002701	Phvul.001G017600	Chr01:	1474543	1480071	5528	Mock	Inoc	OK	4.62443	12.335	1.41541	1.89555	0.0135
XLOC_000109	XLOC_000109	Phvul.001G021400	Chr01:	1825945	1831701	5756	Mock	Inoc	OK	2.76807	9.37462	1.75988	2.14783	0.0097
XLOC_000116	XLOC_000116	Phvul.001G024000	Chr01:	2124712	2127337	2625	Mock	Inoc	OK	3.37148	10.7251	1.66954	1.79476	0.03315
XLOC_000176	XLOC_000176	Phvul.001G036600	Chr01:	3524141	3527403	3262	Mock	Inoc	OK	1.23707	7.59986	2.61904	2.49575	0.0111
XLOC_000192	XLOC_000192	Phvul.001G039700	Chr01:	4062997	4063845	848	Mock	Inoc	OK	5.76525	67.4242	3.54781	3.92697	0.0015
XLOC_000193	XLOC_000193	Phvul.001G039800	Chr01:	4065206	4066137	931	Mock	Inoc	OK	1.4121	21.6836	3.94069	3.22796	0.03125
XLOC_001560	XLOC_001560	Phvul.001G042200	Chr01:	4326348	4328009	1661	Mock	Inoc	OK	1.37598	19.6472	3.83579	3.24854	0.0124
XLOC_001702	XLOC_001702	Phvul.001G071500	Chr01:	9492296	9494637	2341	Mock	Inoc	OK	8.27876	26.3579	1.67075	2.35629	0.00585
XLOC_000364	XLOC_000364	Phvul.001G073500	Chr01:	9955618	9960725	5107	Mock	Inoc	OK	15.1368	66.4224	2.13361	3.12752	0.00365
XLOC_001844	XLOC_001844	Phvul.001G099900	Chr01:	22608586	22614268	5682	Mock	Inoc	OK	16.9085	60.9771	1.85052	2.50522	0.00245
XLOC_000544	XLOC_000544	Phvul.001G108200	Chr01:	28149518	28153854	4336	Mock	Inoc	OK	3.76667	10.1364	1.42818	1.70364	0.04075
XLOC_000585	XLOC_000585	Phvul.001G116300	Chr01:	32690699	32695983	5284	Mock	Inoc	OK	0.451783	9.90378	4.45428	3.47507	0.01955
XLOC_001942	XLOC_001942	Phvul.001G119900	Chr01:	33746888	33757753	10865	Mock	Inoc	OK	4.60721	10.559	1.19651	1.40208	0.04775
XLOC_000641	XLOC_000641	Phvul.001G128500	Chr01:	36431445	36433219	1774	Mock	Inoc	OK	11.3019	55.5707	2.29775	3.38875	0.0005
XLOC_000691	XLOC_000691	Phvul.001G137800	Chr01:	38488552	38495915	7363	Mock	Inoc	OK	0.262617	4.16781	3.98826	1.0365	0.02505
XLOC_002034	XLOC_002034	Phvul.001G138800	Chr01:	38656503	38657073	570	Mock	Inoc	OK	60.6237	195.563	1.68968	3.40777	0.0031
XLOC_002074	XLOC_002074	Phvul.001G147300	Chr01:	40055051	40062553	7502	Mock	Inoc	OK	16.2958	81.738	2.32651	2.46041	0.00155
XLOC_002238	XLOC_002238	Phvul.001G179100	Chr01:	44336511	44338358	1847	Mock	Inoc	OK	2.09237	7.95037	1.92588	1.96387	0.03455
XLOC_000929	XLOC_000929	Phvul.001G185100	Chr01:	45016839	45018779	1940	Mock	Inoc	OK	30.9524	110.396	1.83457	2.48664	0.0041
XLOC_002276	XLOC_002276	Phvul.001G187900	Chr01:	45429676	45437540	7864	Mock	Inoc	OK	7.77345	19.8124	1.34977	1.83132	0.01455
XLOC_001036	XLOC_001036	Phvul.001G207900	Chr01:	47205855	47206581	726	Mock	Inoc	OK	6.1828	24.7146	1.99903	2.59691	0.02645
XLOC_001074	XLOC_001074	Phvul.001G216100	Chr01:	47938563	47939903	1340	Mock	Inoc	OK	5.82431	21.1466	1.86027	2.07037	0.02765
XLOC_001149	XLOC_001149	Phvul.001G229700	Chr01:	49091985	49093856	1871	Mock	Inoc	OK	6.14654	17.1487	1.48025	1.83431	0.04235
XLOC_001159	XLOC_001159	Phvul.001G231600	Chr01:	49265696	49269780	4084	Mock	Inoc	OK	5.24756	13.0359	1.31277	1.66096	0.04445
XLOC_001187	XLOC_001187	Phvul.001G237500	Chr01:	49774689	49778056	3367	Mock	Inoc	OK	37.3759	105.949	1.50318	1.95879	0.0173
XLOC_002589	XLOC_002589	Phvul.001G250700	Chr01:	50836825	50843908	7083	Mock	Inoc	OK	13.8933	30.7027	1.14398	1.64253	0.03425
XLOC_002887	XLOC_002887	Phvul.002G006800	Chr02:	752368	752949	581	Mock	Inoc	OK	101.557	257.123	1.34017	2.38748	0.0317
XLOC_004551	XLOC_004551	Phvul.002G009700	Chr02:	1131218	1131617	399	Mock	Inoc	OK	18.499	66.6921	1.85007	3.45291	0.02585
XLOC_002931	XLOC_002931	Phvul.002G014800	Chr02:	1667575	1677817	10242	Mock	Inoc	OK	2.30121	7.41946	1.68892	1.74161	0.03725
XLOC_004594	XLOC_004594	Phvul.002G017500	Chr02:	1920108	1922022	1914	Mock	Inoc	OK	26.9509	75.6269	1.48856	2.27643	0.00725
XLOC_002975	XLOC_002975	Phvul.002G023800	Chr02:	2514738	2515807	1069	Mock	Inoc	OK	67.6337	303.536	2.16605	2.41751	0.00105
XLOC_002987	XLOC_002987	Phvul.002G025200	Chr02:	2711475	2713853	2378	Mock	Inoc	OK	7.00884	19.9546	1.50948	1.87438	0.0333
XLOC_003002	XLOC_003002	Phvul.002G028300	Chr02:	2975419	2977381	1962	Mock	Inoc	OK	54.5423	141.879	1.37921	1.79902	0.0286
XLOC_004665	XLOC_004665	Phvul.002G032900	Chr02:	3315743	3317419	1676	Mock	Inoc	OK	27.094	83.5158	1.62407	2.48865	0.0029
XLOC_003197	XLOC_003197	Phvul.002G068500	Chr02:	8496390	8497646	1256	Mock	Inoc	OK	15.9383	50.0407	1.65061	2.58793	0.01915
XLOC_004879	XLOC_004879	Phvul.002G075900	Chr02:	11146463	11147703	1240	Mock	Inoc	OK	44.5965	91.8618	1.04253	1.66227	0.04925
XLOC_004926	XLOC_004926	Phvul.002G086300	Chr02:	13517707	13519051	1344	Mock	Inoc	OK	17.9883	49.1752	1.45088	2.22222	0.0096
XLOC_003300	XLOC_003300	Phvul.002G086400	Chr02:	13542263	13546045	3782	Mock	Inoc	OK	21.7785	48.9605	1.16872	1.66887	0.04025
XLOC_004951	XLOC_004951	Phvul.002G091300	Chr02:	15506816	15511856	5040	Mock	Inoc	OK	2.07736	7.62105	1.87524	2.05599	0.01865
XLOC_004964	XLOC_004964	Phvul.002G094000	Chr02:	16930982	16935543	4561	Mock	Inoc	OK	17.429	48.3405	1.47174	1.82564	0.01295
XLOC_004978	XLOC_004978	Phvul.002G096500	Chr02:	18030455	18032191	1736	Mock	Inoc	OK	1.34285	15.7502	3.552	3.00019	0.0083
XLOC_006250	XLOC_006250	Phvul.002G100500	Chr02:	20010658	20011187	529	Mock	Inoc	OK	7.9751	26.3398	1.72367	2.48153	0.04565
XLOC_004999	XLOC_004999	Phvul.002G102400	Chr02:	20458509	20460638	2129	Mock	Inoc	OK	12.2696	33.909	1.46658	2.1658	0.0199
XLOC_003437	XLOC_003437	Phvul.002G114300	Chr02:	23232547	23232754	207	Mock	Inoc	OK	0	27.142	inf	#NAME?	0.0116
XLOC_005121	XLOC_005121	Phvul.002G123500	Chr02:	24944144	24947606	3462	Mock	Inoc	OK	2.37302	12.6858	2.41842	2.87732	0.00115
XLOC_005287	XLOC_005287	Phvul.002G153600	Chr02:	29464868	29470451	5583	Mock	Inoc	OK	26.0074	67.0171	1.36561	1.75971	0.0148
XLOC_005300	XLOC_005300	Phvul.002G155800	Chr02:	29739234	29741761	2527	Mock	Inoc	OK	2.63148	13.5691	2.36638	2.44291	0.0306
XLOC_005371	XLOC_005371	Phvul.002G171500	Chr02:	31791649	31793320	1671	Mock	Inoc	OK	5.21094	29.6073	2.50634	3.22155	0.0047
XLOC_005429	XLOC_005429	Phvul.002G181300	Chr02:	33380617	33386609	5992	Mock	Inoc	OK	1.32279	4.85951	1.87723	1.35856	0.046
XLOC_003823	XLOC_003823	Phvul.002G195400	Chr02:	35190802	35197735	6933	Mock	Inoc	OK	1.57682	17.6881	3.48769	3.15511	0.03785
XLOC_003834	XLOC_003834	Phvul.002G197800	Chr02:	35635242	35637954	2712	Mock	Inoc	OK	14.8258	32.9104	1.15043	1.43836	0.0465
XLOC_005516	XLOC_005516	Phvul.002G199000	Chr02:	35747047	35748998	1951	Mock	Inoc	OK	1.51939	5.97366	1.97512	1.94075	0.0298
XLOC_005523	XLOC_005523	Phvul.002G199800	Chr02:	35842090	35843891	1801	Mock	Inoc	OK	9.33574	23.0661	1.30493	1.79427	0.0281
XLOC_005547	XLOC_005547	Phvul.002G204400	Chr02:	36429133	36431813	2680	Mock	Inoc	OK	22.7759	50.772	1.15653	1.4604	0.0428
XLOC_003865	XLOC_003865	Phvul.002G204800	Chr02:	36486745	36487489	744	Mock	Inoc	OK	81.6103	344.326	2.07695	3.39814	0.0021
XLOC_005551	XLOC_005551	Phvul.002G205000	Chr02:	36507752	36508880	1128	Mock	Inoc	OK	126.119	449.763	1.83438	2.17248	0.0233
XLOC_003957	XLOC_003957	Phvul.002G223400	Chr02:	38785424	38789434	4010	Mock	Inoc	OK	2.08111	6.95027	1.73972	1.73285	0.04085
XLOC_003961	XLOC_003961	Phvul.002G224800	Chr02:	38968964	38973066	4102	Mock	Inoc	OK	9.59199	23.049	1.2648	1.61376	0.04725
XLOC_005664	XLOC_005664	Phvul.002G226600	Chr02:	39143628	39146177	2549	Mock	Inoc	OK	11.259	29.9435	1.41117	1.96876	0.0209
XLOC_005804	XLOC_005804	Phvul.002G255700	Chr02:	42262595	42265757	3162	Mock	Inoc	OK	7.15979	21.2988	1.57278	2.03407	0.0184
XLOC_005818	XLOC_005818	Phvul.002G258600	Chr02:	42475163	42480628	5465	Mock	Inoc	OK	4.9641	13.7691	1.47183	1.91418	0.0188
XLOC_005853	XLOC_005853	Phvul.002G265400	Chr02:	43085669	43087098	1429	Mock	Inoc	OK	11.6043	46.283	1.99582	2.38623	0.00175
XLOC_004191	XLOC_004191	Phvul.002G271400	Chr02:	43665742	43669830	4088	Mock	Inoc	OK	0	6.33208	inf	#NAME?	5e-05
XLOC_005923	XLOC_005923	Phvul.002G279500	Chr02:	44337833	44341715	3882	Mock	Inoc	OK	1.8384	5.57804	1.60131	1.70982	0.03745
XLOC_004266	XLOC_004266	Phvul.002G286300	Chr02:	45016387	45023149	6762	Mock	Inoc	OK	0.861148	4.82347	2.48574	1.9826	0.0179
XLOC_006339	XLOC_006339	Phvul.002G304700	Chr02:	46718599	46718871	272	Mock	Inoc	OK	0	25.8025	inf	#NAME?	0.0011
XLOC_006063	XLOC_006063	Phvul.002G306800	Chr02:	46897373	46901316	3943	Mock	Inoc	OK	1.20368	5.41476	2.16945	2.1019	0.02205
XLOC_006342	XLOC_006342	Phvul.002G312800	Chr02:	47375494	47375630	136	Mock	Inoc	OK	287.464	2077.28	2.85325	36.1907	0.01325
XLOC_004411	XLOC_004411	Phvul.002G313800	Chr02:	47454124	47454690	566	Mock	Inoc	OK	6.14187	52.4393	3.0939	3.84377	0.0081
XLOC_004413	XLOC_004413	Phvul.002G314000	Chr02:	47469523	47474952	5429	Mock	Inoc	OK	12.3326	49.2082	1.99643	2.63708	0.0014
XLOC_004414	XLOC_004414	Phvul.002G314100	Chr02:	47476473	47480354	3881	Mock	Inoc	OK	21.7521	53.1477	1.28885	1.90426	0.01835
XLOC_004439	XLOC_004439	Phvul.002G318300	Chr02:	47839340	47843067	3727	Mock	Inoc	OK	4.49336	11.5655	1.36396	1.73973	0.0307
XLOC_004445	XLOC_004445	Phvul.002G319300	Chr02:	47935241	47937386	2145	Mock	Inoc	OK	11.1448	33.8485	1.60273	2.2517	0.0204
XLOC_006379	XLOC_006379	Phvul.003G006000	Chr03:	570570	572882	2312	Mock	Inoc	OK	6.12466	21.1891	1.79062	2.37236	0.0078
XLOC_006380	XLOC_006380	Phvul.003G006100	Chr03:	574959	577572	2613	Mock	Inoc	OK	2.5396	9.44866	1.89551	2.01498	0.0324
XLOC_006383	XLOC_006383	Phvul.003G006500	Chr03:	631299	635614	4315	Mock	Inoc	OK	16.4401	37.0582	1.17258	1.41158	0.0462
XLOC_006395	XLOC_006395	Phvul.003G009200	Chr03:	911968	913939	1971	Mock	Inoc	OK	1.44021	10.419	2.85486	2.93328	0.0049
XLOC_007960	XLOC_007960	Phvul.003G010800	Chr03:	1021897	1025776	3879	Mock	Inoc	OK	1.23888	9.1406	2.88325	1.98894	0.0144
XLOC_006430	XLOC_006430	Phvul.003G015800	Chr03:	1438552	1443318	4766	Mock	Inoc	OK	7.46946	19.8515	1.41017	1.88158	0.014
XLOC_007990	XLOC_007990	Phvul.003G016600	Chr03:	1500927	1508313	7386	Mock	Inoc	OK	4.69396	15.7899	1.75012	2.11931	0.00375
XLOC_008168	XLOC_008168	Phvul.003G048400	Chr03:	5793078	5797272	4194	Mock	Inoc	OK	5.27878	22.2425	2.07504	2.34645	0.00275
XLOC_008226	XLOC_008226	Phvul.003G060100	Chr03:	8063424	8065863	2439	Mock	Inoc	OK	9.5287	23.091	1.27698	1.5303	0.0336
XLOC_008309	XLOC_008309	Phvul.003G076000	Chr03:	11782335	11785290	2955	Mock	Inoc	OK	5.86881	16.9863	1.53323	2.04632	0.01285
XLOC_006790	XLOC_006790	Phvul.003G090200	Chr03:	17889217	17889783	566	Mock	Inoc	OK	95.5958	2518.43	4.71943	8.93167	5e-05
XLOC_008474	XLOC_008474	Phvul.003G111500	Chr03:	28143429	28145076	1647	Mock	Inoc	OK	37.3168	87.5857	1.23087	1.90493	0.0218
XLOC_006930	XLOC_006930	Phvul.003G117900	Chr03:	29433164	29433830	666	Mock	Inoc	OK	5.23831	33.627	2.68245	3.37107	0.00675
XLOC_008522	XLOC_008522	Phvul.003G120700	Chr03:	29957860	29964808	6948	Mock	Inoc	OK	6.42856	16.472	1.35745	1.75355	0.0232
XLOC_006953	XLOC_006953	Phvul.003G122500	Chr03:	30165121	30178948	13827	Mock	Inoc	OK	9.91323	23.4642	1.24303	1.50967	0.0384
XLOC_008535	XLOC_008535	Phvul.003G124600	Chr03:	30507836	30510868	3032	Mock	Inoc	OK	2.86967	11.2958	1.97683	2.2045	0.01005
XLOC_007007	XLOC_007007	Phvul.003G131100	Chr03:	32067533	32071186	3653	Mock	Inoc	OK	1.48176	6.63807	2.16345	2.02958	0.04235
XLOC_007024	XLOC_007024	Phvul.003G134600	Chr03:	32584850	32586842	1992	Mock	Inoc	OK	83.2172	192.651	1.21104	1.85606	0.0304
XLOC_007083	XLOC_007083	Phvul.003G144900	Chr03:	34213246	34221653	8407	Mock	Inoc	OK	5.46238	12.7024	1.2175	1.4238	0.04835
XLOC_008634	XLOC_008634	Phvul.003G146600	Chr03:	34569455	34578137	8682	Mock	Inoc	OK	35.8558	77.7538	1.11671	1.61583	0.04555
XLOC_008676	XLOC_008676	Phvul.003G154800	Chr03:	35968575	35970642	2067	Mock	Inoc	OK	5.18699	16.2503	1.64749	1.98191	0.01855
XLOC_007255	XLOC_007255	Phvul.003G181100	Chr03:	39253715	39254315	600	Mock	Inoc	OK	14.9692	43.7655	1.5478	2.27832	0.04445
XLOC_008875	XLOC_008875	Phvul.003G192700	Chr03:	40507681	40511264	3583	Mock	Inoc	OK	30.4117	160.011	2.39547	2.60417	0.0012
XLOC_007334	XLOC_007334	Phvul.003G195600	Chr03:	40812885	40813812	927	Mock	Inoc	OK	3.3065	10.8697	1.71694	1.94291	0.04945
XLOC_007382	XLOC_007382	Phvul.003G204600	Chr03:	41954359	41955579	1220	Mock	Inoc	OK	13.3582	6552.87	8.93826	4.72969	0.0004
XLOC_008939	XLOC_008939	Phvul.003G207000	Chr03:	42129497	42130756	1259	Mock	Inoc	OK	3.58175	14.0478	1.9716	2.33029	0.0132
XLOC_008974	XLOC_008974	Phvul.003G215100	Chr03:	43052477	43055295	2818	Mock	Inoc	OK	0.71091	5.56052	2.96748	2.53565	0.0152
XLOC_009038	XLOC_009038	Phvul.003G228200	Chr03:	44823803	44825294	1491	Mock	Inoc	OK	41.2598	107.429	1.38057	1.85939	0.0298
XLOC_007508	XLOC_007508	Phvul.003G228800	Chr03:	44902151	44906694	4543	Mock	Inoc	OK	32.4136	87.0453	1.42517	1.8726	0.02325
XLOC_009060	XLOC_009060	Phvul.003G234000	Chr03:	45626987	45628943	1956	Mock	Inoc	OK	1.76118	7.07158	2.00549	1.88943	0.035
XLOC_009092	XLOC_009092	Phvul.003G241500	Chr03:	46455161	46469829	14668	Mock	Inoc	OK	1.9256	5.42249	1.49365	1.6431	0.02615
XLOC_009108	XLOC_009108	Phvul.003G246200	Chr03:	47189598	47192995	3397	Mock	Inoc	OK	25.8061	55.6514	1.1087	1.42203	0.0441
XLOC_007628	XLOC_007628	Phvul.003G249500	Chr03:	47590122	47590968	846	Mock	Inoc	OK	16.2292	78.7335	2.27838	2.40517	0.0021
XLOC_009128	XLOC_009128	Phvul.003G250600	Chr03:	47752892	47754181	1289	Mock	Inoc	OK	2.26558	8.95298	1.98249	2.10353	0.0274
XLOC_007671	XLOC_007671	Phvul.003G255800	Chr03:	48370806	48371874	1068	Mock	Inoc	OK	3.49745	21.2741	2.60473	2.66096	0.02105
XLOC_007672	XLOC_007672	Phvul.003G255900	Chr03:	48387487	48389492	2005	Mock	Inoc	OK	2.38011	12.7529	2.42172	2.35259	0.02045
XLOC_007678	XLOC_007678	Phvul.003G256600	Chr03:	48465373	48468034	2661	Mock	Inoc	OK	4.03429	10.8962	1.43344	1.69037	0.0392
XLOC_007778	XLOC_007778	Phvul.003G274700	Chr03:	50065760	50071075	5315	Mock	Inoc	OK	7.38706	17.8026	1.26901	1.60888	0.042
XLOC_009240	XLOC_009240	Phvul.003G276700	Chr03:	50232706	50233293	587	Mock	Inoc	OK	0	5.71526	inf	#NAME?	5e-05
XLOC_009272	XLOC_009272	Phvul.003G283100	Chr03:	50927947	50939970	12023	Mock	Inoc	OK	1.94168	5.22027	1.42682	1.62456	0.0387
XLOC_010372	XLOC_010372	Phvul.004G005300	Chr04:	379894	383732	3838	Mock	Inoc	OK	9.00187	22.0219	1.29064	1.61969	0.02555
XLOC_009556	XLOC_009556	Phvul.004G013400	Chr04:	1411401	1412579	1178	Mock	Inoc	OK	6.88055	20.83	1.59807	1.88627	0.03875
XLOC_010422	XLOC_010422	Phvul.004G014100	Chr04:	1479372	1482240	2868	Mock	Inoc	OK	4.95619	14.184	1.51697	1.90164	0.03635
XLOC_011300	XLOC_011300	Phvul.004G018200	Chr04:	1893029	1893158	129	Mock	Inoc	OK	0	135.361	inf	#NAME?	0.0174
XLOC_009626	XLOC_009626	Phvul.004G026900	Chr04:	2730896	2734932	4036	Mock	Inoc	OK	77.4031	291.857	1.9148	2.15744	0.01515
XLOC_009646	XLOC_009646	Phvul.004G030400	Chr04:	3334194	3336004	1810	Mock	Inoc	OK	1.42979	8.82942	2.62651	2.35843	0.0172
XLOC_010505	XLOC_010505	Phvul.004G031100	Chr04:	3470907	3473300	2393	Mock	Inoc	OK	1.31887	7.55501	2.51813	2.3724	0.0168
XLOC_010604	XLOC_010604	Phvul.004G049600	Chr04:	5796559	5803560	7001	Mock	Inoc	OK	5.16305	15.4449	1.58084	1.85856	0.04365
XLOC_010721	XLOC_010721	Phvul.004G070100	Chr04:	10553611	10564692	11081	Mock	Inoc	OK	40.5636	109.656	1.43473	1.60538	0.02425
XLOC_009846	XLOC_009846	Phvul.004G074300	Chr04:	12065948	12067283	1335	Mock	Inoc	OK	111.746	402.458	1.84861	2.13248	0.0225
XLOC_009847	XLOC_009847	Phvul.004G074400	Chr04:	12115107	12115955	848	Mock	Inoc	OK	75.5929	227.366	1.58869	2.47944	0.01235
XLOC_010765	XLOC_010765	Phvul.004G078900	Chr04:	13360336	13362149	1813	Mock	Inoc	OK	0	7.14639	inf	#NAME?	5e-05
XLOC_010970	XLOC_010970	Phvul.004G116000	Chr04:	37971158	37973387	2229	Mock	Inoc	OK	3.58767	14.0748	1.972	2.29498	0.0088
XLOC_011012	XLOC_011012	Phvul.004G124700	Chr04:	39945484	39948561	3077	Mock	Inoc	OK	4.07978	11.9053	1.54504	1.83435	0.031
XLOC_011034	XLOC_011034	Phvul.004G129700	Chr04:	40544262	40546995	2733	Mock	Inoc	OK	7.88168	37.1275	2.23591	3.42051	0.01875
XLOC_011036	XLOC_011036	Phvul.004G129900	Chr04:	40564924	40566009	1085	Mock	Inoc	OK	26.9885	66.9004	1.30967	2.05758	0.02325
XLOC_011062	XLOC_011062	Phvul.004G134800	Chr04:	41325330	41326818	1488	Mock	Inoc	OK	2.01955	12.394	2.61754	2.65446	0.0088
XLOC_011382	XLOC_011382	Phvul.004G134900	Chr04:	41328869	41329798	929	Mock	Inoc	OK	1.03296	26.7857	4.69661	3.86604	0.03605
XLOC_011065	XLOC_011065	Phvul.004G135200	Chr04:	41381849	41393330	11481	Mock	Inoc	OK	0.714027	11.3174	3.98642	2.05171	0.00695
XLOC_011140	XLOC_011140	Phvul.004G151500	Chr04:	43256868	43259741	2873	Mock	Inoc	OK	7.56	22.6662	1.58408	2.03201	0.04785
XLOC_011158	XLOC_011158	Phvul.004G154900	Chr04:	43664054	43673069	9015	Mock	Inoc	OK	1.93397	9.44665	2.28823	2.23747	0.01875
XLOC_011202	XLOC_011202	Phvul.004G161600	Chr04:	44373181	44379477	6296	Mock	Inoc	OK	80.8484	342.553	2.08304	1.86967	0.01805
XLOC_011277	XLOC_011277	Phvul.004G175800	Chr04:	45628715	45632774	4059	Mock	Inoc	OK	2.19299	6.19651	1.49856	1.78656	0.02345
XLOC_012376	XLOC_012376	Phvul.005G014900	Chr05:	1335365	1339522	4157	Mock	Inoc	OK	3.50276	8.78907	1.32722	1.48025	0.04205
XLOC_012443	XLOC_012443	Phvul.005G026600	Chr05:	2413023	2413821	798	Mock	Inoc	OK	1.54373	12.9158	3.06464	2.90371	0.04535
XLOC_011528	XLOC_011528	Phvul.005G030100	Chr05:	2794028	2797438	3410	Mock	Inoc	OK	17.8262	123.179	2.78868	3.53866	0.0002
XLOC_011542	XLOC_011542	Phvul.005G032700	Chr05:	3026260	3027193	933	Mock	Inoc	OK	50.3681	120.74	1.26133	1.94178	0.03725
XLOC_013274	XLOC_013274	Phvul.005G041300	Chr05:	4131298	4131441	143	Mock	Inoc	OK	0	76.008	inf	#NAME?	0.0271
XLOC_012521	XLOC_012521	Phvul.005G042200	Chr05:	4206437	4207137	700	Mock	Inoc	OK	172.034	421.365	1.29237	2.22519	0.02895
XLOC_011615	XLOC_011615	Phvul.005G046500	Chr05:	5085414	5096362	10948	Mock	Inoc	OK	4.21967	17.0075	2.01097	2.4707	0.00845
XLOC_012617	XLOC_012617	Phvul.005G061800	Chr05:	8760057	8760504	447	Mock	Inoc	OK	34.2209	86.6812	1.34084	2.81647	0.03665
XLOC_012623	XLOC_012623	Phvul.005G063200	Chr05:	9098673	9102893	4220	Mock	Inoc	OK	6.56246	19.3974	1.56356	1.85507	0.0253
XLOC_011712	XLOC_011712	Phvul.005G066400	Chr05:	10239026	10244900	5874	Mock	Inoc	OK	57.1364	201.341	1.81716	1.7233	0.0225
XLOC_012698	XLOC_012698	Phvul.005G077600	Chr05:	16063427	16075064	11637	Mock	Inoc	OK	1.25282	4.67026	1.89832	1.87803	0.02975
XLOC_012702	XLOC_012702	Phvul.005G078100	Chr05:	16342455	16350483	8028	Mock	Inoc	OK	3.71883	9.56844	1.36344	1.69505	0.0359
XLOC_012721	XLOC_012721	Phvul.005G080300	Chr05:	18328120	18331020	2900	Mock	Inoc	OK	3.36696	30.0719	3.1589	3.63004	0.0015
XLOC_012725	XLOC_012725	Phvul.005G081500	Chr05:	19328573	19330872	2299	Mock	Inoc	OK	13.4812	71.6057	2.40913	3.35756	0.0004
XLOC_012735	XLOC_012735	Phvul.005G082900	Chr05:	19948336	19952420	4084	Mock	Inoc	OK	12.4731	39.321	1.65648	1.8124	0.0098
XLOC_012841	XLOC_012841	Phvul.005G103600	Chr05:	30942325	30947688	5363	Mock	Inoc	OK	1.08565	7.95375	2.87307	3.15446	0.00115
XLOC_011901	XLOC_011901	Phvul.005G108900	Chr05:	31825754	31827427	1673	Mock	Inoc	OK	0.744155	11.4945	3.94919	3.23981	0.0155
XLOC_012040	XLOC_012040	Phvul.005G135700	Chr05:	36355515	36356103	588	Mock	Inoc	OK	5.11064	24.6868	2.27216	2.9398	0.0225
XLOC_013079	XLOC_013079	Phvul.005G150500	Chr05:	37779021	37785622	6601	Mock	Inoc	OK	1.83993	5.12084	1.47673	1.59752	0.0479
XLOC_013123	XLOC_013123	Phvul.005G157800	Chr05:	38354317	38364487	10170	Mock	Inoc	OK	22.991	280.766	3.61023	2.77666	0.00165
XLOC_012153	XLOC_012153	Phvul.005G159800	Chr05:	38529417	38534141	4724	Mock	Inoc	OK	7.02213	18.9971	1.4358	1.83151	0.03305
XLOC_013137	XLOC_013137	Phvul.005G160800	Chr05:	38607915	38610715	2800	Mock	Inoc	OK	19.7648	54.2795	1.45748	2.24909	0.00895
XLOC_013160	XLOC_013160	Phvul.005G164900	Chr05:	39010933	39014500	3567	Mock	Inoc	OK	15.3142	45.8179	1.58104	2.08107	0.0105
XLOC_013199	XLOC_013199	Phvul.005G173600	Chr05:	39686449	39693921	7472	Mock	Inoc	OK	10.5753	24.4867	1.2113	1.68602	0.02465
XLOC_013387	XLOC_013387	Phvul.005G175400	Chr05:	39863979	39864221	242	Mock	Inoc	OK	59.075	191.925	1.69993	6.72867	0.04475
XLOC_012237	XLOC_012237	Phvul.005G175600	Chr05:	39878542	39893270	14728	Mock	Inoc	OK	1.6691	4.30093	1.36558	1.53616	0.0489
XLOC_013206	XLOC_013206	Phvul.005G176100	Chr05:	39915972	39917277	1305	Mock	Inoc	OK	7.33343	44.951	2.61579	3.49278	0.0013
XLOC_013208	XLOC_013208	Phvul.005G176400	Chr05:	39939954	39941302	1348	Mock	Inoc	OK	154.581	2130.62	3.78483	3.16917	0.0001
XLOC_012243	XLOC_012243	Phvul.005G177200	Chr05:	40008432	40013584	5152	Mock	Inoc	OK	1.00016	3.69113	1.88384	1.73969	0.042
XLOC_012258	XLOC_012258	Phvul.005G179600	Chr05:	40160023	40160998	975	Mock	Inoc	OK	16.8316	76.9527	2.1928	3.19719	0.0011
XLOC_013415	XLOC_013415	Phvul.006G003300	Chr06:	1040877	1043253	2376	Mock	Inoc	OK	14.3822	38.9628	1.43781	1.85514	0.03115
XLOC_014633	XLOC_014633	Phvul.006G021700	Chr06:	10134266	10150044	15778	Mock	Inoc	OK	2.06763	6.25164	1.59625	1.69294	0.04845
XLOC_013592	XLOC_013592	Phvul.006G034000	Chr06:	13855301	13858606	3305	Mock	Inoc	OK	9.41422	50.7309	2.42995	2.94878	0.0002
XLOC_014695	XLOC_014695	Phvul.006G036600	Chr06:	14490761	14492102	1341	Mock	Inoc	OK	13.0774	35.1109	1.42484	2.01998	0.0215
XLOC_013624	XLOC_013624	Phvul.006G039800	Chr06:	14961987	14964397	2410	Mock	Inoc	OK	88.5963	563.715	2.66965	2.5327	0.00795
XLOC_013644	XLOC_013644	Phvul.006G043100	Chr06:	15629211	15629832	621	Mock	Inoc	OK	15.0633	65.1625	2.11301	3.45478	0.0041
XLOC_014802	XLOC_014802	Phvul.006G058400	Chr06:	17509415	17514364	4949	Mock	Inoc	OK	1.37873	5.17296	1.90765	1.93564	0.0195
XLOC_015672	XLOC_015672	Phvul.006G060200	Chr06:	17726179	17726701	522	Mock	Inoc	OK	11.9065	41.252	1.79271	2.83427	0.0235
XLOC_013804	XLOC_013804	Phvul.006G075600	Chr06:	19470684	19472430	1746	Mock	Inoc	OK	7.21442	25.91	1.84455	2.49723	0.00655
XLOC_013821	XLOC_013821	Phvul.006G079500	Chr06:	19848169	19851194	3025	Mock	Inoc	OK	5.53586	13.5411	1.29047	1.63402	0.04225
XLOC_014909	XLOC_014909	Phvul.006G079700	Chr06:	19856733	19859770	3037	Mock	Inoc	OK	34.5947	79.523	1.20082	1.43357	0.0467
XLOC_014937	XLOC_014937	Phvul.006G086200	Chr06:	20500405	20502184	1779	Mock	Inoc	OK	6.21791	18.9735	1.60948	2.07812	0.0158
XLOC_013893	XLOC_013893	Phvul.006G094600	Chr06:	21244017	21252976	8959	Mock	Inoc	OK	0.420394	4.42007	3.39426	2.39118	0.0366
XLOC_013939	XLOC_013939	Phvul.006G105200	Chr06:	22149754	22151101	1347	Mock	Inoc	OK	0.906436	7.33378	3.01628	2.505	0.0342
XLOC_015063	XLOC_015063	Phvul.006G109000	Chr06:	22528458	22529625	1167	Mock	Inoc	OK	7.69139	23.9309	1.63756	2.22597	0.01365
XLOC_014034	XLOC_014034	Phvul.006G122100	Chr06:	23765812	23768365	2553	Mock	Inoc	OK	0.597197	5.24303	3.13412	2.28911	0.0455
XLOC_014075	XLOC_014075	Phvul.006G129800	Chr06:	24444736	24448851	4115	Mock	Inoc	OK	21.9979	69.8207	1.66629	1.92162	0.00755
XLOC_015696	XLOC_015696	Phvul.006G132900	Chr06:	24770300	24771010	710	Mock	Inoc	OK	2.85749	13.6976	2.2611	2.43369	0.03795
XLOC_015703	XLOC_015703	Phvul.006G141900	Chr06:	25599061	25599196	135	Mock	Inoc	OK	181.462	1690.61	3.2198	37.9487	0.0231
XLOC_015264	XLOC_015264	Phvul.006G151100	Chr06:	26412399	26417100	4701	Mock	Inoc	OK	1.35151	6.63305	2.2951	2.15972	0.0277
XLOC_015709	XLOC_015709	Phvul.006G158400	Chr06:	27084049	27084295	246	Mock	Inoc	OK	0	56.4596	inf	#NAME?	0.0001
XLOC_014279	XLOC_014279	Phvul.006G170200	Chr06:	28132066	28134238	2172	Mock	Inoc	OK	35.0073	78.8055	1.17064	1.69831	0.0313
XLOC_014314	XLOC_014314	Phvul.006G178300	Chr06:	28857581	28859742	2161	Mock	Inoc	OK	3.6896	13.1067	1.82877	2.14388	0.0151
XLOC_015443	XLOC_015443	Phvul.006G186700	Chr06:	29522020	29528861	6841	Mock	Inoc	OK	1.69614	22.2734	3.715	3.54046	0.0014
XLOC_014369	XLOC_014369	Phvul.006G189500	Chr06:	29745999	29747550	1551	Mock	Inoc	OK	3.26787	11.0193	1.7536	2.03825	0.0222
XLOC_014382	XLOC_014382	Phvul.006G192000	Chr06:	29948327	29950962	2635	Mock	Inoc	OK	0.757039	4.21086	2.47568	2.11681	0.0298
XLOC_014401	XLOC_014401	Phvul.006G194900	Chr06:	30154620	30156500	1880	Mock	Inoc	OK	55.1388	145.14	1.39631	2.42923	0.00925
XLOC_015488	XLOC_015488	Phvul.006G196000	Chr06:	30216412	30217962	1550	Mock	Inoc	OK	1.69363	6.51553	1.94377	1.81397	0.048
XLOC_015505	XLOC_015505	Phvul.006G198600	Chr06:	30370536	30377819	7283	Mock	Inoc	OK	2.25498	8.46293	1.90804	2.10305	0.0145
XLOC_015557	XLOC_015557	Phvul.006G208400	Chr06:	31057923	31059662	1739	Mock	Inoc	OK	5.41624	17.6428	1.70372	2.13133	0.01055
XLOC_015729	XLOC_015729	Phvul.006G222000	Chr06:	31962378	31962479	101	Mock	Inoc	OK	0	248.666	inf	#NAME?	0.02935
XLOC_015782	XLOC_015782	Phvul.007G010100	Chr07:	708392	714507	6115	Mock	Inoc	OK	64.8774	188.456	1.53844	1.80517	0.03325
XLOC_015840	XLOC_015840	Phvul.007G020800	Chr07:	1438802	1440660	1858	Mock	Inoc	OK	12.0627	58.3528	2.27425	2.83825	0.00085
XLOC_015934	XLOC_015934	Phvul.007G040200	Chr07:	3243400	3245279	1879	Mock	Inoc	OK	0.963547	11.4768	3.57422	3.1531	0.01745
XLOC_017437	XLOC_017437	Phvul.007G053800	Chr07:	4367799	4369617	1818	Mock	Inoc	OK	8.40627	20.8776	1.31242	1.79061	0.02615
XLOC_017445	XLOC_017445	Phvul.007G055100	Chr07:	4490244	4496440	6196	Mock	Inoc	OK	19.9593	105.589	2.40333	2.85695	0.00025
XLOC_016054	XLOC_016054	Phvul.007G063800	Chr07:	5619184	5622064	2880	Mock	Inoc	OK	2.31887	7.19054	1.63268	1.8342	0.02765
XLOC_016136	XLOC_016136	Phvul.007G081200	Chr07:	7829634	7831721	2087	Mock	Inoc	OK	4.1424	46.3486	3.48399	1.78396	0.03805
XLOC_017592	XLOC_017592	Phvul.007G085000	Chr07:	8436649	8442246	5597	Mock	Inoc	OK	1.02905	10.5041	3.35157	2.17748	0.0252
XLOC_017722	XLOC_017722	Phvul.007G110000	Chr07:	13871048	13892793	21745	Mock	Inoc	OK	2.35205	5.82461	1.30824	1.4396	0.04315
XLOC_016326	XLOC_016326	Phvul.007G118600	Chr07:	19096077	19097335	1258	Mock	Inoc	OK	1.1328	7.2216	2.67242	2.20543	0.0463
XLOC_016328	XLOC_016328	Phvul.007G118900	Chr07:	19265956	19277320	11364	Mock	Inoc	OK	1.44308	4.83939	1.74568	1.8048	0.02985
XLOC_017804	XLOC_017804	Phvul.007G127400	Chr07:	26608148	26611778	3630	Mock	Inoc	OK	45.6828	116.426	1.34969	1.86246	0.019
XLOC_016418	XLOC_016418	Phvul.007G136800	Chr07:	33701329	33702883	1554	Mock	Inoc	OK	17.5636	52.3771	1.57634	2.22781	0.0205
XLOC_017874	XLOC_017874	Phvul.007G142200	Chr07:	35169668	35170729	1061	Mock	Inoc	OK	159.895	928.275	2.53743	3.90041	0.00055
XLOC_016450	XLOC_016450	Phvul.007G142600	Chr07:	35280645	35281566	921	Mock	Inoc	OK	19.0814	569.145	4.89856	5.76006	5e-05
XLOC_017881	XLOC_017881	Phvul.007G143000	Chr07:	35414223	35415682	1459	Mock	Inoc	OK	29.5151	188.254	2.67315	3.88427	0.0001
XLOC_017894	XLOC_017894	Phvul.007G145700	Chr07:	36086327	36087976	1649	Mock	Inoc	OK	12.0655	59.405	2.2997	2.37639	0.00155
XLOC_016547	XLOC_016547	Phvul.007G162100	Chr07:	39043534	39046942	3408	Mock	Inoc	OK	3.31417	9.93671	1.58412	1.55039	0.0311
XLOC_016548	XLOC_016548	Phvul.007G162200	Chr07:	39057155	39069713	12558	Mock	Inoc	OK	2.97793	12.0084	2.01166	2.40784	0.0074
XLOC_018027	XLOC_018027	Phvul.007G173400	Chr07:	40680857	40682715	1858	Mock	Inoc	OK	7.32589	37.1478	2.3422	2.91985	0.00085
XLOC_018197	XLOC_018197	Phvul.007G206300	Chr07:	44535297	44540567	5270	Mock	Inoc	OK	9.63916	21.6272	1.16587	1.62211	0.03785
XLOC_016788	XLOC_016788	Phvul.007G211600	Chr07:	45012133	45012990	857	Mock	Inoc	OK	23.52	62.6067	1.41243	2.10527	0.02785
XLOC_018258	XLOC_018258	Phvul.007G219600	Chr07:	45921644	45922439	795	Mock	Inoc	OK	39.9536	112.667	1.49566	2.4371	0.01125
XLOC_016863	XLOC_016863	Phvul.007G223100	Chr07:	46272682	46274078	1396	Mock	Inoc	OK	15.9657	73.7594	2.20785	3.35079	0.00125
XLOC_018304	XLOC_018304	Phvul.007G230100	Chr07:	47005639	47009318	3679	Mock	Inoc	OK	15.6958	34.2004	1.12363	1.61273	0.0404
XLOC_018364	XLOC_018364	Phvul.007G242100	Chr07:	48172079	48178280	6201	Mock	Inoc	OK	1.0948	4.30718	1.97608	1.77394	0.0426
XLOC_018385	XLOC_018385	Phvul.007G246200	Chr07:	48573201	48576546	3345	Mock	Inoc	OK	38.3092	145.678	1.92702	2.0813	0.00495
XLOC_017038	XLOC_017038	Phvul.007G258900	Chr07:	49692287	49693285	998	Mock	Inoc	OK	4.75512	13.8341	1.54067	1.87486	0.0465
XLOC_017050	XLOC_017050	Phvul.007G260800	Chr07:	49884907	49886858	1951	Mock	Inoc	OK	7.46015	18.7794	1.33187	1.80798	0.03545
XLOC_017068	XLOC_017068	Phvul.007G264900	Chr07:	50253889	50256951	3062	Mock	Inoc	OK	19.8073	56.1805	1.50403	2.10712	0.0176
XLOC_017117	XLOC_017117	Phvul.007G273200	Chr07:	51144558	51149304	4746	Mock	Inoc	OK	78.7961	236.713	1.58695	1.94089	0.0175
XLOC_018535	XLOC_018535	Phvul.007G276100	Chr07:	51362291	51363812	1521	Mock	Inoc	OK	5.09913	27.7686	2.44513	3.19187	0.0026
XLOC_018556	XLOC_018556	Phvul.007G280000	Chr07:	51661390	51668685	7295	Mock	Inoc	OK	3.20154	9.23148	1.5278	1.85124	0.0232
XLOC_017155	XLOC_017155	Phvul.007G280700	Chr07:	51705186	51706386	1200	Mock	Inoc	OK	8.43182	24.0312	1.51099	2.03699	0.03195
XLOC_017156	XLOC_017156	Phvul.007G280800	Chr07:	51712327	51714505	2178	Mock	Inoc	OK	71.8592	294.822	2.0366	2.01069	0.0232
XLOC_021655	XLOC_021655	Phvul.008G008900	Chr08:	862443	862544	101	Mock	Inoc	OK	0	312.342	inf	#NAME?	0.0174
XLOC_020247	XLOC_020247	Phvul.008G009000	Chr08:	876529	881176	4647	Mock	Inoc	OK	28.7097	103.452	1.84935	2.42848	0.003
XLOC_018778	XLOC_018778	Phvul.008G011400	Chr08:	1054574	1057293	2719	Mock	Inoc	OK	1.75504	7.75632	2.14387	2.17678	0.0151
XLOC_020259	XLOC_020259	Phvul.008G011900	Chr08:	1075816	1078551	2735	Mock	Inoc	OK	3.82354	10.3682	1.43919	1.64716	0.0242
XLOC_018802	XLOC_018802	Phvul.008G016300	Chr08:	1405847	1406251	404	Mock	Inoc	OK	12.6441	74.3043	2.55498	4.64993	0.00685
XLOC_020302	XLOC_020302	Phvul.008G020100	Chr08:	1731408	1734969	3561	Mock	Inoc	OK	1.75009	14.2227	3.02269	2.62909	0.0031
XLOC_020303	XLOC_020303	Phvul.008G020200	Chr08:	1744071	1746238	2167	Mock	Inoc	OK	18.8263	44.1809	1.23067	1.84919	0.03
XLOC_018858	XLOC_018858	Phvul.008G028700	Chr08:	2372619	2373617	998	Mock	Inoc	OK	116.725	565.106	2.27541	2.59014	0.0012
XLOC_018882	XLOC_018882	Phvul.008G032600	Chr08:	2695329	2698482	3153	Mock	Inoc	OK	2.0691	8.1678	1.98094	2.11878	0.0227
XLOC_018893	XLOC_018893	Phvul.008G033900	Chr08:	2834008	2836206	2198	Mock	Inoc	OK	2.56321	9.43944	1.88075	1.96232	0.04615
XLOC_018895	XLOC_018895	Phvul.008G034100	Chr08:	2853543	2855396	1853	Mock	Inoc	OK	4.42839	11.8793	1.42359	1.74826	0.03855
XLOC_018914	XLOC_018914	Phvul.008G037300	Chr08:	3118911	3119986	1075	Mock	Inoc	OK	30.0154	78.0011	1.37779	2.11145	0.02045
XLOC_020404	XLOC_020404	Phvul.008G043100	Chr08:	3716867	3721341	4474	Mock	Inoc	OK	20.2642	74.0836	1.87022	2.14876	0.004
XLOC_020479	XLOC_020479	Phvul.008G057600	Chr08:	5125380	5127155	1775	Mock	Inoc	OK	1.4302	9.73335	2.76671	2.5444	0.01695
XLOC_020495	XLOC_020495	Phvul.008G061100	Chr08:	5559471	5563112	3641	Mock	Inoc	OK	3.18839	40.9674	3.68358	3.85644	5e-05
XLOC_020534	XLOC_020534	Phvul.008G071300	Chr08:	6450070	6461463	11393	Mock	Inoc	OK	0.466844	4.76673	3.35199	3.21042	0.00185
XLOC_019138	XLOC_019138	Phvul.008G079400	Chr08:	7631632	7632428	796	Mock	Inoc	OK	2.36552	14.1806	2.58369	2.79298	0.0293
XLOC_020573	XLOC_020573	Phvul.008G079800	Chr08:	7653460	7662369	8909	Mock	Inoc	OK	10.855	25.024	1.20495	1.71653	0.02235
XLOC_019148	XLOC_019148	Phvul.008G081800	Chr08:	7871957	7873850	1893	Mock	Inoc	OK	11.8663	30.7053	1.37162	1.773	0.0424
XLOC_019180	XLOC_019180	Phvul.008G087600	Chr08:	8752604	8758078	5474	Mock	Inoc	OK	22.7071	95.1126	2.06649	2.2395	0.00385
XLOC_019184	XLOC_019184	Phvul.008G088100	Chr08:	8819897	8833087	13190	Mock	Inoc	OK	0.848015	3.83614	2.17749	2.073	0.018
XLOC_019189	XLOC_019189	Phvul.008G088700	Chr08:	8933243	8934181	938	Mock	Inoc	OK	11.3085	40.9338	1.85589	2.44086	0.02915
XLOC_019306	XLOC_019306	Phvul.008G111300	Chr08:	13064593	13068038	3445	Mock	Inoc	OK	3.19455	11.6331	1.86455	2.17928	0.0161
XLOC_020724	XLOC_020724	Phvul.008G111800	Chr08:	13155558	13159571	4013	Mock	Inoc	OK	0.442927	4.13329	3.22215	2.66126	0.0161
XLOC_019332	XLOC_019332	Phvul.008G117400	Chr08:	14674831	14675898	1067	Mock	Inoc	OK	21.6736	94.2895	2.12116	3.03317	0.00095
XLOC_021723	XLOC_021723	Phvul.008G127000	Chr08:	18816649	18820080	3431	Mock	Inoc	OK	2.50622	6.81744	1.44372	1.59292	0.04175
XLOC_019398	XLOC_019398	Phvul.008G128100	Chr08:	19097025	19101111	4086	Mock	Inoc	OK	2.19848	22.5416	3.35801	3.05282	0.00165
XLOC_020856	XLOC_020856	Phvul.008G139900	Chr08:	23409517	23410136	619	Mock	Inoc	OK	4.61777	34.2817	2.89217	3.42151	0.03795
XLOC_020886	XLOC_020886	Phvul.008G145000	Chr08:	27760629	27761456	827	Mock	Inoc	OK	15.3698	262.884	4.09626	7.26173	0.0002
XLOC_020946	XLOC_020946	Phvul.008G157500	Chr08:	39892394	39897814	5420	Mock	Inoc	OK	12.5477	46.4373	1.88786	2.4544	0.00405
XLOC_021003	XLOC_021003	Phvul.008G167300	Chr08:	43348918	43355573	6655	Mock	Inoc	OK	1.08798	3.42443	1.65422	1.83847	0.0218
XLOC_021004	XLOC_021004	Phvul.008G167400	Chr08:	43357812	43363432	5620	Mock	Inoc	OK	3.15216	8.71876	1.46778	1.90205	0.01275
XLOC_019636	XLOC_019636	Phvul.008G177600	Chr08:	46832123	46833616	1493	Mock	Inoc	OK	32.3895	100.741	1.63706	2.28849	0.00775
XLOC_019666	XLOC_019666	Phvul.008G184500	Chr08:	48613024	48617299	4275	Mock	Inoc	OK	0.82131	8.89059	3.43628	3.11277	0.0057
XLOC_019669	XLOC_019669	Phvul.008G185000	Chr08:	48762944	48765187	2243	Mock	Inoc	OK	1.40592	8.03157	2.51417	2.48382	0.00705
XLOC_021108	XLOC_021108	Phvul.008G187600	Chr08:	49131172	49138902	7730	Mock	Inoc	OK	6.03865	13.1903	1.12718	1.43409	0.04785
XLOC_021112	XLOC_021112	Phvul.008G188100	Chr08:	49205272	49208257	2985	Mock	Inoc	OK	21.3169	55.1931	1.37249	1.75373	0.01535
XLOC_021147	XLOC_021147	Phvul.008G194700	Chr08:	50162171	50175595	13424	Mock	Inoc	OK	1.06687	4.14951	1.95955	2.02224	0.0108
XLOC_021148	XLOC_021148	Phvul.008G194800,Phvul.008G194900	Chr08:	50191113	50195978	4865	Mock	Inoc	OK	1.01022	5.55925	2.46022	2.10658	0.01135
XLOC_021150	XLOC_021150	Phvul.008G195100	Chr08:	50230064	50239041	8977	Mock	Inoc	OK	7.92614	20.5499	1.37444	1.78095	0.01755
XLOC_021182	XLOC_021182	Phvul.008G199000	Chr08:	50738114	50738903	789	Mock	Inoc	OK	19.2302	186.127	3.27484	4.70551	0.0001
XLOC_021246	XLOC_021246	Phvul.008G213300	Chr08:	52478860	52483283	4423	Mock	Inoc	OK	41.9036	140.872	1.74924	2.06887	0.0049
XLOC_019819	XLOC_019819	Phvul.008G217100	Chr08:	52990303	52991299	996	Mock	Inoc	OK	77.097	206.704	1.42282	2.32046	0.0343
XLOC_019832	XLOC_019832	Phvul.008G218800	Chr08:	53152761	53153624	863	Mock	Inoc	OK	123.284	336.513	1.44867	2.59495	0.02245
XLOC_019918	XLOC_019918	Phvul.008G237400	Chr08:	55142927	55146684	3757	Mock	Inoc	OK	73.4976	225.726	1.6188	2.18933	0.00815
XLOC_021818	XLOC_021818	Phvul.008G241400	Chr08:	55564596	55564742	146	Mock	Inoc	OK	259.689	1627.8	2.64807	29.1793	0.0149
XLOC_021402	XLOC_021402	Phvul.008G244400	Chr08:	55846363	55858369	12006	Mock	Inoc	OK	5.27518	14.6514	1.47374	1.77119	0.016
XLOC_021407	XLOC_021407	Phvul.008G245600	Chr08:	56004631	56015286	10655	Mock	Inoc	OK	0.828484	3.38448	2.03039	1.85061	0.0175
XLOC_019996	XLOC_019996	Phvul.008G251000	Chr08:	56568612	56571016	2404	Mock	Inoc	OK	64.4597	186.214	1.53049	2.35283	0.0131
XLOC_020035	XLOC_020035	Phvul.008G259100	Chr08:	57175475	57176928	1453	Mock	Inoc	OK	1.04156	7.86274	2.91629	2.55887	0.029
XLOC_021506	XLOC_021506	Phvul.008G265300	Chr08:	57671822	57674535	2713	Mock	Inoc	OK	0	8.14721	inf	#NAME?	5e-05
XLOC_021509	XLOC_021509	Phvul.008G265800	Chr08:	57704607	57707947	3340	Mock	Inoc	OK	8.10835	29.3168	1.85425	2.1006	0.0051
XLOC_021513	XLOC_021513	Phvul.008G266600	Chr08:	57769656	57774187	4531	Mock	Inoc	OK	5.94485	15.1697	1.35148	1.65786	0.0232
XLOC_021518	XLOC_021518	Phvul.008G268100	Chr08:	57873566	57874391	825	Mock	Inoc	OK	2.41038	11.1664	2.21184	2.21337	0.04335
XLOC_021579	XLOC_021579	Phvul.008G279600	Chr08:	58639787	58643948	4161	Mock	Inoc	OK	2.10253	6.15253	1.54905	1.70071	0.0379
XLOC_021613	XLOC_021613	Phvul.008G287300	Chr08:	59176030	59177801	1771	Mock	Inoc	OK	51.6556	109.986	1.09032	1.67172	0.0435
XLOC_021871	XLOC_021871	Phvul.009G007000	Chr09:	1157882	1162225	4343	Mock	Inoc	OK	1.064	10.8295	3.3474	3.16852	0.0039
XLOC_021999	XLOC_021999	Phvul.009G030800	Chr09:	6769738	6773230	3492	Mock	Inoc	OK	7.66177	36.4274	2.24927	2.75149	0.0021
XLOC_022018	XLOC_022018	Phvul.009G034300	Chr09:	7372884	7373614	730	Mock	Inoc	OK	18.5856	51.351	1.46621	2.18226	0.03795
XLOC_022058	XLOC_022058	Phvul.009G043100	Chr09:	8430029	8432516	2487	Mock	Inoc	OK	9.22635	23.3175	1.33758	1.87906	0.0288
XLOC_023389	XLOC_023389	Phvul.009G044600	Chr09:	8637164	8642977	5813	Mock	Inoc	OK	7.99433	22.997	1.5244	1.6877	0.02075
XLOC_023414	XLOC_023414	Phvul.009G049200	Chr09:	9357543	9359394	1851	Mock	Inoc	OK	1.91302	15.0097	2.97197	3.01866	0.0125
XLOC_023439	XLOC_023439	Phvul.009G054800	Chr09:	10175182	10182260	7078	Mock	Inoc	OK	9.27566	20.9828	1.17769	1.66874	0.0395
XLOC_023467	XLOC_023467	Phvul.009G060000	Chr09:	10678519	10682951	4432	Mock	Inoc	OK	2.84359	9.97033	1.80993	2.08183	0.0155
XLOC_023474	XLOC_023474	Phvul.009G061600	Chr09:	10862930	10865026	2096	Mock	Inoc	OK	3.6336	16.0305	2.14135	2.6433	0.0042
XLOC_022188	XLOC_022188	Phvul.009G069700	Chr09:	11751007	11755078	4071	Mock	Inoc	OK	9.97773	21.5117	1.10834	1.54596	0.0459
XLOC_022263	XLOC_022263	Phvul.009G084900	Chr09:	13441883	13447418	5535	Mock	Inoc	OK	0.727	3.77332	2.37581	2.24518	0.0147
XLOC_023606	XLOC_023606	Phvul.009G087200	Chr09:	13623462	13627255	3793	Mock	Inoc	OK	2.90337	9.00324	1.63272	1.49262	0.04805
XLOC_022356	XLOC_022356	Phvul.009G104900	Chr09:	15800401	15802190	1789	Mock	Inoc	OK	22.9418	183.87	3.00263	3.10656	0.0001
XLOC_022377	XLOC_022377	Phvul.009G108800	Chr09:	16344671	16345940	1269	Mock	Inoc	OK	38.876	103.921	1.41853	2.18671	0.0131
XLOC_024512	XLOC_024512	Phvul.009G121000	Chr09:	17975653	17976383	730	Mock	Inoc	OK	3.86051	16.9943	2.13818	2.52351	0.0232
XLOC_023827	XLOC_023827	Phvul.009G134300	Chr09:	19791711	19794523	2812	Mock	Inoc	OK	3.16184	31.1928	3.30237	3.61305	0.00055
XLOC_022528	XLOC_022528	Phvul.009G135200	Chr09:	19880762	19889197	8435	Mock	Inoc	OK	2.46469	7.44584	1.59503	1.56794	0.0226
XLOC_023832	XLOC_023832	Phvul.009G135300	Chr09:	19898088	19901093	3005	Mock	Inoc	OK	7.09908	23.3565	1.71812	2.08863	0.01345
XLOC_023868	XLOC_023868	Phvul.009G142800	Chr09:	20892481	20894300	1819	Mock	Inoc	OK	63.6037	257.585	2.01787	2.14524	0.0056
XLOC_022719	XLOC_022719	Phvul.009G172100	Chr09:	25090095	25092027	1932	Mock	Inoc	OK	4.181	10.6017	1.34238	1.65355	0.04765
XLOC_024036	XLOC_024036	Phvul.009G177400	Chr09:	25919422	25923064	3642	Mock	Inoc	OK	22.0352	123.889	2.49116	2.80113	0.00075
XLOC_024037	XLOC_024037	Phvul.009G177500	Chr09:	25933064	25935768	2704	Mock	Inoc	OK	2.33489	7.3835	1.66095	1.4937	0.04805
XLOC_022797	XLOC_022797	Phvul.009G187800	Chr09:	27839408	27841253	1845	Mock	Inoc	OK	71.7806	159.069	1.14799	1.85607	0.03425
XLOC_024092	XLOC_024092	Phvul.009G189100	Chr09:	28018706	28021394	2688	Mock	Inoc	OK	23.1905	57.733	1.31586	1.6519	0.0246
XLOC_024094	XLOC_024094	Phvul.009G189300	Chr09:	28074559	28082852	8293	Mock	Inoc	OK	5.21693	18.8549	1.85367	2.44784	0.00185
XLOC_022805	XLOC_022805	Phvul.009G189400	Chr09:	28093942	28100511	6569	Mock	Inoc	OK	12.1809	26.9716	1.14682	1.59017	0.0356
XLOC_024146	XLOC_024146	Phvul.009G198400	Chr09:	29348979	29351165	2186	Mock	Inoc	OK	4.35494	51.5293	3.56467	4.35772	0.0009
XLOC_024151	XLOC_024151	Phvul.009G199200	Chr09:	29496792	29500795	4003	Mock	Inoc	OK	6.23675	14.8009	1.24682	1.63107	0.04235
XLOC_022906	XLOC_022906	Phvul.009G211700	Chr09:	31337540	31338567	1027	Mock	Inoc	OK	22.7607	57.1727	1.32878	2.06427	0.02115
XLOC_022998	XLOC_022998	Phvul.009G229800	Chr09:	33934774	33943447	8673	Mock	Inoc	OK	5.85374	19.1831	1.7124	1.58528	0.04855
XLOC_023007	XLOC_023007	Phvul.009G231800	Chr09:	34223305	34229917	6612	Mock	Inoc	OK	5.72996	27.9557	2.28654	2.97621	0.00085
XLOC_024350	XLOC_024350	Phvul.009G240000	Chr09:	35288898	35294874	5976	Mock	Inoc	OK	5.04908	14.0023	1.47157	1.95563	0.01255
XLOC_023056	XLOC_023056	Phvul.009G240700	Chr09:	35400671	35401948	1277	Mock	Inoc	OK	1.83725	17.8991	3.28427	3.38701	0.0043
XLOC_023083	XLOC_023083	Phvul.009G246200	Chr09:	35981368	35983254	1886	Mock	Inoc	OK	3.38917	14.3529	2.08234	2.41808	0.0115
XLOC_023093	XLOC_023093	Phvul.009G248400	Chr09:	36134897	36144065	9168	Mock	Inoc	OK	9.15031	21.6151	1.24015	1.66391	0.0248
XLOC_025504	XLOC_025504	Phvul.010G008800	Chr10:	1323013	1329419	6406	Mock	Inoc	OK	4.60103	16.2448	1.81995	2.27975	0.0092
XLOC_024643	XLOC_024643	Phvul.010G010200	Chr10:	1596183	1599157	2974	Mock	Inoc	OK	8.66851	29.9709	1.7897	2.45429	0.00435
XLOC_024645	XLOC_024645	Phvul.010G010900	Chr10:	1698606	1701889	3283	Mock	Inoc	OK	7.92574	49.1893	2.63373	3.37265	0.00055
XLOC_024692	XLOC_024692	Phvul.010G021000	Chr10:	3151428	3155830	4402	Mock	Inoc	OK	0.664901	5.39905	3.02149	2.30678	0.0458
XLOC_025569	XLOC_025569	Phvul.010G021700	Chr10:	3229195	3235574	6379	Mock	Inoc	OK	14.9249	32.2948	1.11359	1.66209	0.0372
XLOC_024737	XLOC_024737	Phvul.010G031100	Chr10:	4549593	4551721	2128	Mock	Inoc	OK	22.9053	59.0009	1.36506	2.26221	0.02835
XLOC_025627	XLOC_025627	Phvul.010G032400	Chr10:	4752238	4761768	9530	Mock	Inoc	OK	4.51638	14.2708	1.65982	2.20144	0.0043
XLOC_025640	XLOC_025640	Phvul.010G036100	Chr10:	5348633	5351369	2736	Mock	Inoc	OK	5.01412	18.3139	1.86887	2.37829	0.0105
XLOC_025662	XLOC_025662	Phvul.010G040400	Chr10:	5873508	5885335	11827	Mock	Inoc	OK	12.2559	27.0353	1.14137	1.47566	0.04585
XLOC_024844	XLOC_024844	Phvul.010G048800	Chr10:	7623366	7627672	4306	Mock	Inoc	OK	6.68652	15.6206	1.22413	1.46778	0.0422
XLOC_024850	XLOC_024850	Phvul.010G050600	Chr10:	8042079	8042795	716	Mock	Inoc	OK	12.6405	55.3503	2.13054	2.99993	0.00775
XLOC_024856	XLOC_024856	Phvul.010G051500	Chr10:	8184679	8190029	5350	Mock	Inoc	OK	25.2714	104.325	2.04551	2.74878	0.00215
XLOC_025731	XLOC_025731	Phvul.010G056400	Chr10:	9269026	9270098	1072	Mock	Inoc	OK	4.30215	25.4219	2.56294	2.98375	0.00805
XLOC_025767	XLOC_025767	Phvul.010G062600	Chr10:	11262487	11264399	1912	Mock	Inoc	OK	168.714	969.451	2.52259	2.12441	0.01295
XLOC_025775	XLOC_025775	Phvul.010G063800	Chr10:	11785923	11786860	937	Mock	Inoc	OK	37.4065	122.188	1.70774	2.83934	0.0019
XLOC_024933	XLOC_024933	Phvul.010G066700	Chr10:	16121647	16123948	2301	Mock	Inoc	OK	7.52654	21.4725	1.51243	1.95173	0.03375
XLOC_024934	XLOC_024934	Phvul.010G066800	Chr10:	16256753	16259465	2712	Mock	Inoc	OK	3.31598	25.9746	2.9696	3.21805	0.0053
XLOC_024968	XLOC_024968	Phvul.010G072000	Chr10:	19722174	19730656	8482	Mock	Inoc	OK	3.3683	11.2876	1.74464	1.92143	0.04585
XLOC_025040	XLOC_025040	Phvul.010G088500	Chr10:	32987569	32990643	3074	Mock	Inoc	OK	0.888933	16.7206	4.23341	4.05796	0.00065
XLOC_025957	XLOC_025957	Phvul.010G101500	Chr10:	35872561	35878244	5683	Mock	Inoc	OK	1.88522	13.8072	2.87262	3.21893	0.001
XLOC_025112	XLOC_025112	Phvul.010G101600	Chr10:	35897952	35899928	1976	Mock	Inoc	OK	14.9956	69.2616	2.20751	2.45617	0.00355
XLOC_025114	XLOC_025114	Phvul.010G101800	Chr10:	35914906	35916655	1749	Mock	Inoc	OK	81.4243	353.154	2.11677	1.99573	0.0225
XLOC_026346	XLOC_026346	Phvul.010G104300	Chr10:	36289457	36290205	748	Mock	Inoc	OK	0	6.05004	inf	#NAME?	5e-05
XLOC_025129	XLOC_025129	Phvul.010G104400	Chr10:	36306167	36307122	955	Mock	Inoc	OK	0	5.76938	inf	#NAME?	5e-05
XLOC_025205	XLOC_025205	Phvul.010G117300	Chr10:	38484005	38486608	2603	Mock	Inoc	OK	7.6695	19.5203	1.34777	1.88722	0.01615
XLOC_026038	XLOC_026038	Phvul.010G120200	Chr10:	38933083	38935378	2295	Mock	Inoc	OK	31.339	77.754	1.31096	2.05723	0.01475
XLOC_025219	XLOC_025219	Phvul.010G120700	Chr10:	38996418	38999451	3033	Mock	Inoc	OK	2.9359	10.584	1.85001	2.21502	0.0102
XLOC_025220	XLOC_025220	Phvul.010G120800	Chr10:	39005769	39008952	3183	Mock	Inoc	OK	10.511	25.2282	1.26313	1.78597	0.04495
XLOC_025259	XLOC_025259	Phvul.010G128900	Chr10:	39877332	39880372	3040	Mock	Inoc	OK	105.21	260.66	1.30889	1.6605	0.0405
XLOC_025273	XLOC_025273	Phvul.010G132200	Chr10:	40253539	40257837	4298	Mock	Inoc	OK	4.40058	11.4407	1.37841	1.80221	0.02165
XLOC_025291	XLOC_025291	Phvul.010G135300	Chr10:	40770569	40774442	3873	Mock	Inoc	OK	2.52509	7.94673	1.65402	1.9318	0.01705
XLOC_025294	XLOC_025294	Phvul.010G135600	Chr10:	40820139	40823719	3580	Mock	Inoc	OK	6.97523	16.5809	1.24921	1.64696	0.03875
XLOC_026118	XLOC_026118	Phvul.010G136900	Chr10:	40931120	40938034	6914	Mock	Inoc	OK	4.28927	9.48128	1.14435	1.53842	0.03805
XLOC_026139	XLOC_026139	Phvul.010G141000	Chr10:	41274700	41276442	1742	Mock	Inoc	OK	2.70725	9.57973	1.82316	1.91101	0.0422
XLOC_026140	XLOC_026140	Phvul.010G141100	Chr10:	41281837	41283990	2153	Mock	Inoc	OK	62.7064	213.891	1.77019	2.04279	0.00475
XLOC_025324	XLOC_025324	Phvul.010G141200	Chr10:	41287835	41289914	2079	Mock	Inoc	OK	13.2196	33.8958	1.35843	1.96461	0.02135
XLOC_026191	XLOC_026191	Phvul.010G154400	Chr10:	42356489	42363105	6616	Mock	Inoc	OK	31.7601	78.1566	1.29915	2.0681	0.0236
XLOC_026239	XLOC_026239	Phvul.010G165100	Chr10:	43175303	43181303	6000	Mock	Inoc	OK	9.45563	32.1657	1.76628	2.44683	0.0017
XLOC_026379	XLOC_026379	Phvul.011G000200	Chr11:	15368	18329	2961	Mock	Inoc	OK	25.0266	95.0209	1.92478	2.34318	0.0016
XLOC_027553	XLOC_027553	Phvul.011G005600	Chr11:	406668	410690	4022	Mock	Inoc	OK	3.40761	8.77932	1.36535	1.68377	0.03535
XLOC_026418	XLOC_026418	Phvul.011G007900	Chr11:	590516	593849	3333	Mock	Inoc	OK	3.79252	12.8698	1.76276	2.15561	0.00895
XLOC_027566	XLOC_027566	Phvul.011G008600	Chr11:	629293	630599	1306	Mock	Inoc	OK	15.3703	87.9523	2.51657	2.45487	0.00135
XLOC_027600	XLOC_027600	Phvul.011G014200	Chr11:	1111642	1114671	3029	Mock	Inoc	OK	1.26579	12.1928	3.26792	3.36697	0.00115
XLOC_027601	XLOC_027601	Phvul.011G014300	Chr11:	1134676	1137603	2927	Mock	Inoc	OK	1.63094	14.5319	3.15544	3.37522	0.0008
XLOC_026448	XLOC_026448	Phvul.011G016100	Chr11:	1267956	1269050	1094	Mock	Inoc	OK	56.8885	147.677	1.37623	1.95245	0.0329
XLOC_027623	XLOC_027623	Phvul.011G018000	Chr11:	1441983	1445103	3120	Mock	Inoc	OK	1.82766	7.73648	2.08168	2.13645	0.02335
XLOC_027641	XLOC_027641	Phvul.011G022300	Chr11:	1741510	1744376	2866	Mock	Inoc	OK	6.04949	105.205	4.12024	4.4608	5e-05
XLOC_027642	XLOC_027642	Phvul.011G022400	Chr11:	1748149	1751611	3462	Mock	Inoc	OK	18.7046	51.0345	1.44808	2.19996	0.0099
XLOC_026496	XLOC_026496	Phvul.011G025100	Chr11:	2097739	2101663	3924	Mock	Inoc	OK	28.2814	125.897	2.15431	2.63755	0.00185
XLOC_026550	XLOC_026550	Phvul.011G035600	Chr11:	3127649	3132190	4541	Mock	Inoc	OK	15.582	34.2711	1.13711	1.51867	0.0315
XLOC_027736	XLOC_027736	Phvul.011G042100	Chr11:	3666730	3668692	1962	Mock	Inoc	OK	3.6333	9.79561	1.43086	1.73576	0.03745
XLOC_027786	XLOC_027786	Phvul.011G052100	Chr11:	4430014	4435886	5872	Mock	Inoc	OK	1.75556	11.6573	2.73123	3.02183	0.0004
XLOC_026661	XLOC_026661	Phvul.011G055900	Chr11:	4782558	4785827	3269	Mock	Inoc	OK	9.63077	25.0471	1.37892	1.88305	0.0266
XLOC_026663	XLOC_026663	Phvul.011G056100	Chr11:	4799514	4802730	3216	Mock	Inoc	OK	8.15154	19.3929	1.25038	1.72796	0.03235
XLOC_027805	XLOC_027805	Phvul.011G057700	Chr11:	4957578	4964100	6522	Mock	Inoc	OK	3.98157	14.0396	1.81809	2.10636	0.00415
XLOC_027806	XLOC_027806	Phvul.011G057800	Chr11:	4968002	4975502	7500	Mock	Inoc	OK	11.9128	35.4963	1.57516	2.12967	0.0059
XLOC_026742	XLOC_026742	Phvul.011G072400	Chr11:	6521986	6526548	4562	Mock	Inoc	OK	16.6836	43.5211	1.38328	1.92291	0.0165
XLOC_026786	XLOC_026786	Phvul.011G082000	Chr11:	7734674	7735637	963	Mock	Inoc	OK	0	26.6853	inf	#NAME?	5e-05
XLOC_028008	XLOC_028008	Phvul.011G092600	Chr11:	9383800	9388076	4276	Mock	Inoc	OK	2.15164	14.2977	2.73228	2.90857	0.0012
XLOC_028046	XLOC_028046	Phvul.011G101500	Chr11:	11013260	11021423	8163	Mock	Inoc	OK	6.30254	14.6381	1.21572	1.64813	0.0364
XLOC_026898	XLOC_026898	Phvul.011G105900	Chr11:	12340870	12343259	2389	Mock	Inoc	OK	43.207	115.658	1.42053	2.11219	0.0117
XLOC_026922	XLOC_026922	Phvul.011G109700	Chr11:	13946269	13947768	1499	Mock	Inoc	OK	10.6436	28.5109	1.42152	1.95898	0.02365
XLOC_028135	XLOC_028135	Phvul.011G122200	Chr11:	21628580	21629767	1187	Mock	Inoc	OK	2.75461	14.6177	2.4078	2.60643	0.031
XLOC_027024	XLOC_027024	Phvul.011G127100	Chr11:	27660029	27661354	1325	Mock	Inoc	OK	1.02981	7.3025	2.82601	2.47063	0.0292
XLOC_028316	XLOC_028316	Phvul.011G166500	Chr11:	43602970	43603594	624	Mock	Inoc	OK	0	7.80573	inf	#NAME?	5e-05
XLOC_028324	XLOC_028324	Phvul.011G168100	Chr11:	43841501	43843559	2058	Mock	Inoc	OK	9.17793	26.7957	1.54576	2.15948	0.01195
XLOC_028326	XLOC_028326	Phvul.011G168400	Chr11:	43864501	43870528	6027	Mock	Inoc	OK	2.24875	7.28281	1.69537	1.91036	0.02355
XLOC_027271	XLOC_027271	Phvul.011G169300	Chr11:	43982298	43999990	17692	Mock	Inoc	OK	11.1787	27.0329	1.27396	1.754	0.021
XLOC_027334	XLOC_027334	Phvul.011G184200	Chr11:	46114344	46115852	1508	Mock	Inoc	OK	44.7535	178.696	1.99743	2.14791	0.0022
XLOC_027362	XLOC_027362	Phvul.011G188600	Chr11:	46528462	46534429	5967	Mock	Inoc	OK	4.67124	11.993	1.36032	1.47698	0.03725
XLOC_028434	XLOC_028434	Phvul.011G189500	Chr11:	46613013	46618572	5559	Mock	Inoc	OK	3.49387	9.37257	1.42362	1.72452	0.03325
XLOC_027368	XLOC_027368	Phvul.011G189600	Chr11:	46625565	46631618	6053	Mock	Inoc	OK	0.753773	7.71319	3.35512	2.94265	0.0131
XLOC_028692	XLOC_028692	Phvul.011G190800	Chr11:	46764338	46764670	332	Mock	Inoc	OK	0	140.595	inf	#NAME?	5e-05
XLOC_028452	XLOC_028452	Phvul.011G194600	Chr11:	47070044	47078434	8390	Mock	Inoc	OK	2.31612	7.0014	1.59594	1.8087	0.02995
XLOC_028483	XLOC_028483	Phvul.011G201100	Chr11:	47922172	47926112	3940	Mock	Inoc	OK	1.1605	3.54697	1.61184	1.67757	0.0387
XLOC_028502	XLOC_028502	Phvul.011G206400	Chr11:	48594150	48599427	5277	Mock	Inoc	OK	15.0568	43.785	1.54002	1.85488	0.0108
XLOC_027472	XLOC_027472	Phvul.011G207100	Chr11:	48714418	48721800	7382	Mock	Inoc	OK	5.41783	20.8595	1.94492	2.56727	0.00235
XLOC_027507	XLOC_027507	Phvul.011G213500	Chr11:	49797428	49801552	4124	Mock	Inoc	OK	8.40993	20.7913	1.30581	1.78808	0.02525
XLOC_028543	XLOC_028543	Phvul.011G215500	Chr11:	50117513	50119873	2360	Mock	Inoc	OK	4.08189	11.2563	1.46342	1.82859	0.0262
XLOC_028547	XLOC_028547	Phvul.011G216100	Chr11:	50160516	50171977	11461	Mock	Inoc	OK	4.16199	11.772	1.50001	1.83906	0.02215
XLOC_028810	XLOC_028810	Phvul.L004900	scaffo	ld_59:6563	8433	#VALUE!	Mock	Inoc	OK	21.44	102.482	2.257	2.21298	0.0026
XLOC_028825	XLOC_028825	Phvul.L005700	scaffo	ld_66:1829	4600	#VALUE!	Mock	Inoc	OK	21.7985	54.7604	1.32891	1.98277	0.0174
XLOC_028837	XLOC_028837	Phvul.L011300	scaffo	ld_752:194	937	#VALUE!	Mock	Inoc	OK	3.49241	27.7529	2.99035	3.4037	0.0094

## Sheet: downregulated
Table: List of genes downregulated in susceptible genotype after SCN infection
test_id	gene_id	gene	locus	(length (bp)	sample_1	sample_2	status	FPKM_1	FPKM_2	log2(fold_change)	test_stat	p_value
XLOC_000013	XLOC_000013	Phvul.001G002000	Chr01	1141	Mock	Inoc	OK	42.18	17.1167	-1.30115	-1.987	0.02645
XLOC_001349	XLOC_001349	Phvul.001G003000	Chr01	1725	Mock	Inoc	OK	35.414	14.4243	-1.29582	-1.97088	0.04075
XLOC_001353	XLOC_001353	Phvul.001G003400	Chr01	1693	Mock	Inoc	OK	15.3417	5.65408	-1.44009	-1.83834	0.03075
XLOC_001364	XLOC_001364	Phvul.001G005500	Chr01	5343	Mock	Inoc	OK	8.9459	3.65586	-1.29101	-1.59702	0.04385
XLOC_000034	XLOC_000034	Phvul.001G006300	Chr01	1011	Mock	Inoc	OK	142.706	22.0688	-2.69297	-3.71375	0.00035
XLOC_001383	XLOC_001383	Phvul.001G009200	Chr01	1659	Mock	Inoc	OK	7.86535	2.2673	-1.79453	-1.9221	0.03155
XLOC_001397	XLOC_001397	Phvul.001G012400	Chr01	905	Mock	Inoc	OK	73.7988	21.3424	-1.78987	-2.80464	0.00395
XLOC_001489	XLOC_001489	Phvul.001G029100	Chr01	924	Mock	Inoc	OK	143.691	61.4965	-1.2244	-1.93716	0.03405
XLOC_001527	XLOC_001527	Phvul.001G036200	Chr01	3416	Mock	Inoc	OK	17.9149	6.74443	-1.40939	-1.84801	0.02095
XLOC_001544	XLOC_001544	Phvul.001G039200	Chr01	642	Mock	Inoc	OK	64.147	5.4236	-3.56406	-4.50344	0.00275
XLOC_000235	XLOC_000235	Phvul.001G050300	Chr01	880	Mock	Inoc	OK	92.9116	14.8783	-2.64264	-3.51652	0.00065
XLOC_000275	XLOC_000275	Phvul.001G058000	Chr01	3342	Mock	Inoc	OK	23.9864	5.72639	-2.06652	-2.5485	0.00935
XLOC_000309	XLOC_000309	Phvul.001G064000	Chr01	2986	Mock	Inoc	OK	109.515	2.03292	-5.75144	-5.44359	0.00015
XLOC_000351	XLOC_000351	Phvul.001G070700	Chr01	14642	Mock	Inoc	OK	3.90138	1.34	-1.54176	-1.66565	0.0328
XLOC_000367	XLOC_000367	Phvul.001G074300	Chr01	3969	Mock	Inoc	OK	8.61338	2.54746	-1.75752	-2.0082	0.0187
XLOC_000413	XLOC_000413	Phvul.001G083000	Chr01	2133	Mock	Inoc	OK	21.676	2.23906	-3.27513	-3.45342	0.001
XLOC_000425	XLOC_000425	Phvul.001G085200	Chr01	1070	Mock	Inoc	OK	139.2	2.45536	-5.82508	-6.10371	0.0031
XLOC_000437	XLOC_000437	Phvul.001G087500	Chr01	3277	Mock	Inoc	OK	7.366	1.59108	-2.21087	-2.14716	0.0247
XLOC_000472	XLOC_000472	Phvul.001G094100	Chr01	6709	Mock	Inoc	OK	34.271	13.5078	-1.34319	-1.80948	0.02975
XLOC_000475	XLOC_000475	Phvul.001G094500	Chr01	2271	Mock	Inoc	OK	47.2812	19.7542	-1.25911	-1.9746	0.04395
XLOC_000548	XLOC_000548	Phvul.001G108700	Chr01	3128	Mock	Inoc	OK	30.3205	2.5789	-3.55547	-3.80458	5e-05
XLOC_000566	XLOC_000566	Phvul.001G112100	Chr01	2696	Mock	Inoc	OK	59.8733	19.7841	-1.59757	-1.73563	0.01915
XLOC_000575	XLOC_000575	Phvul.001G114800	Chr01	2369	Mock	Inoc	OK	19.7687	4.92786	-2.00419	-1.82259	0.01885
XLOC_001958	XLOC_001958	Phvul.001G122400	Chr01	1092	Mock	Inoc	OK	59.0871	25.3222	-1.22244	-1.86904	0.03595
XLOC_000651	XLOC_000651	Phvul.001G130200	Chr01	2473	Mock	Inoc	OK	19.1669	7.7101	-1.31379	-1.4747	0.03775
XLOC_000662	XLOC_000662	Phvul.001G132200	Chr01	6754	Mock	Inoc	OK	9.9268	2.51832	-1.97887	-2.00969	0.01005
XLOC_002037	XLOC_002037	Phvul.001G140000	Chr01	1089	Mock	Inoc	OK	31.0144	10.3361	-1.58524	-2.08921	0.02165
XLOC_002041	XLOC_002041	Phvul.001G140700	Chr01	2969	Mock	Inoc	OK	4.58785	0	#NAME?	#NAME?	5e-05
XLOC_000725	XLOC_000725	Phvul.001G143700	Chr01	1799	Mock	Inoc	OK	9.28815	1.48238	-2.64748	-2.36201	0.0286
XLOC_000752	XLOC_000752	Phvul.001G149800	Chr01	593	Mock	Inoc	OK	111.286	29.9858	-1.89192	-3.26017	0.00395
XLOC_002129	XLOC_002129	Phvul.001G157100	Chr01	922	Mock	Inoc	OK	126.82	4.37257	-4.85816	-3.88415	0.00105
XLOC_002199	XLOC_002199	Phvul.001G170800	Chr01	1749	Mock	Inoc	OK	53.377	24.6401	-1.11521	-1.80954	0.0486
XLOC_002306	XLOC_002306	Phvul.001G193200	Chr01	4904	Mock	Inoc	OK	5.88496	1.54171	-1.9325	-1.93524	0.02625
XLOC_002310	XLOC_002310	Phvul.001G194700	Chr01	684	Mock	Inoc	OK	56.4856	22.0461	-1.35736	-2.31358	0.0283
XLOC_000998	XLOC_000998	Phvul.001G199300	Chr01	2882	Mock	Inoc	OK	8.81304	2.92614	-1.59064	-1.83066	0.03135
XLOC_001021	XLOC_001021	Phvul.001G205300	Chr01	2144	Mock	Inoc	OK	51.0296	24.4704	-1.0603	-1.56243	0.0497
XLOC_001047	XLOC_001047	Phvul.001G209900	Chr01	7819	Mock	Inoc	OK	5.91889	2.39107	-1.30767	-1.43316	0.0499
XLOC_002397	XLOC_002397	Phvul.001G211100	Chr01	1038	Mock	Inoc	OK	88.874	37.9852	-1.22632	-1.98561	0.02675
XLOC_002409	XLOC_002409	Phvul.001G212900	Chr01	994	Mock	Inoc	OK	167.258	1.15725	-7.17522	-5.97081	0.01835
XLOC_001101	XLOC_001101	Phvul.001G219800	Chr01	3610	Mock	Inoc	OK	10.6701	0	#NAME?	#NAME?	5e-05
XLOC_002455	XLOC_002455	Phvul.001G223800	Chr01	3838	Mock	Inoc	OK	28.7963	1.01251	-4.82988	-3.62302	0.0156
XLOC_002465	XLOC_002465	Phvul.001G225300	Chr01	1407	Mock	Inoc	OK	22.5071	8.4885	-1.4068	-1.92061	0.04255
XLOC_001145	XLOC_001145	Phvul.001G229200	Chr01	1846	Mock	Inoc	OK	41.9083	10.487	-1.99863	-2.60509	0.00155
XLOC_002506	XLOC_002506	Phvul.001G234300	Chr01	3316	Mock	Inoc	OK	212.795	0.765638	-8.11858	-5.97249	0.00395
XLOC_002509	XLOC_002509	Phvul.001G234600	Chr01	1559	Mock	Inoc	OK	23.3353	8.65098	-1.43158	-1.9763	0.0194
XLOC_001190	XLOC_001190	Phvul.001G238100	Chr01	4731	Mock	Inoc	OK	46.1081	1.2017	-5.26187	-4.77974	0.0001
XLOC_001201	XLOC_001201	Phvul.001G239900	Chr01	3630	Mock	Inoc	OK	192.295	48.4113	-1.98991	-2.41618	0.0029
XLOC_001219	XLOC_001219	Phvul.001G243300	Chr01	5305	Mock	Inoc	OK	12.0502	4.70043	-1.35819	-1.70366	0.0317
XLOC_001228	XLOC_001228	Phvul.001G244800	Chr01	2003	Mock	Inoc	OK	21.8343	8.0516	-1.43925	-1.98895	0.0131
XLOC_002602	XLOC_002602	Phvul.001G253500	Chr01	5027	Mock	Inoc	OK	39.668	9.10748	-2.12285	-2.32738	0.00685
XLOC_001285	XLOC_001285	Phvul.001G257100	Chr01	695	Mock	Inoc	OK	28.5844	3.85932	-2.88881	-3.43557	0.011
XLOC_002632	XLOC_002632	Phvul.001G258300	Chr01	2888	Mock	Inoc	OK	21.6929	3.94626	-2.45867	-2.76306	0.0032
XLOC_002659	XLOC_002659	Phvul.001G263300	Chr01	2249	Mock	Inoc	OK	78.9436	36.4863	-1.11347	-1.83474	0.047
XLOC_001319	XLOC_001319	Phvul.001G265300	Chr01	1842	Mock	Inoc	OK	120.166	46.3225	-1.37524	-2.15267	0.0153
XLOC_001320	XLOC_001320	Phvul.001G265400	Chr01	2018	Mock	Inoc	OK	6.89306	1.56118	-2.14251	-2.15232	0.01605
XLOC_001330	XLOC_001330	Phvul.001G267200	Chr01	7031	Mock	Inoc	OK	14.9199	4.94308	-1.59376	-1.9801	0.0119
XLOC_002854	XLOC_002854	Phvul.002G001200	Chr02	2297	Mock	Inoc	OK	42.3535	18.5916	-1.18783	-1.8087	0.04435
XLOC_002899	XLOC_002899	Phvul.002G008400	Chr02	1656	Mock	Inoc	OK	37.949	0.618442	-5.93928	-4.29905	0.0374
XLOC_002927	XLOC_002927	Phvul.002G013800	Chr02	1529	Mock	Inoc	OK	39.2253	6.573	-2.57716	-3.05377	0.00105
XLOC_002956	XLOC_002956	Phvul.002G019600	Chr02	5936	Mock	Inoc	OK	7.75282	2.48388	-1.64213	-1.79209	0.0367
XLOC_004624	XLOC_004624	Phvul.002G023500	Chr02	1921	Mock	Inoc	OK	28.394	8.58699	-1.72536	-2.24715	0.0107
XLOC_002977	XLOC_002977	Phvul.002G024000	Chr02	1640	Mock	Inoc	OK	185.734	2.68932	-6.10985	-5.6056	5e-05
XLOC_004678	XLOC_004678	Phvul.002G035200	Chr02	3685	Mock	Inoc	OK	17.8635	5.71806	-1.64342	-1.99446	0.02705
XLOC_004691	XLOC_004691	Phvul.002G037500	Chr02	3130	Mock	Inoc	OK	19.9309	2.67722	-2.8962	-3.10159	0.0027
XLOC_003078	XLOC_003078	Phvul.002G045400	Chr02	800	Mock	Inoc	OK	17.1947	4.59369	-1.90424	-2.24975	0.03325
XLOC_004764	XLOC_004764	Phvul.002G049700	Chr02	1713	Mock	Inoc	OK	75.2591	26.7139	-1.49428	-2.01449	0.01425
XLOC_003131	XLOC_003131	Phvul.002G056300	Chr02	1974	Mock	Inoc	OK	30.6278	12.0769	-1.34259	-1.95639	0.01905
XLOC_003148	XLOC_003148	Phvul.002G058900	Chr02	1579	Mock	Inoc	OK	9.48515	2.53768	-1.90216	-1.8776	0.04025
XLOC_004818	XLOC_004818	Phvul.002G061900	Chr02	4401	Mock	Inoc	OK	55.3028	5.90146	-3.22821	-3.7189	5e-05
XLOC_003236	XLOC_003236	Phvul.002G074400	Chr02	1935	Mock	Inoc	OK	36.1329	13.5023	-1.42011	-2.12486	0.0158
XLOC_003244	XLOC_003244	Phvul.002G076400	Chr02	1260	Mock	Inoc	OK	53.6749	19.9346	-1.42897	-1.8614	0.0342
XLOC_003252	XLOC_003252	Phvul.002G078300	Chr02	9086	Mock	Inoc	OK	66.6571	30.8412	-1.1119	-1.51298	0.04945
XLOC_003264	XLOC_003264	Phvul.002G080200	Chr02	1421	Mock	Inoc	OK	22.6182	3.64281	-2.63436	-2.74262	0.0096
XLOC_003311	XLOC_003311	Phvul.002G088700	Chr02	819	Mock	Inoc	OK	23.7972	4.15164	-2.51904	-2.70325	0.0152
XLOC_003354	XLOC_003354	Phvul.002G097000	Chr02	1796	Mock	Inoc	OK	17.428	6.09661	-1.51533	-1.84439	0.0261
XLOC_005033	XLOC_005033	Phvul.002G108000	Chr02	2909	Mock	Inoc	OK	17.941	1.77542	-3.33703	-3.24694	0.0026
XLOC_005054	XLOC_005054	Phvul.002G111900	Chr02	3476	Mock	Inoc	OK	29.4265	11.5041	-1.35497	-1.9466	0.0168
XLOC_005060	XLOC_005060	Phvul.002G112600	Chr02	2647	Mock	Inoc	OK	39.5697	2.71723	-3.86419	-4.10222	0.0004
XLOC_003432	XLOC_003432	Phvul.002G112700	Chr02	4649	Mock	Inoc	OK	10.0692	2.7668	-1.86366	-2.06355	0.02645
XLOC_003454	XLOC_003454	Phvul.002G118000	Chr02	1015	Mock	Inoc	OK	89.1483	32.6899	-1.44736	-2.31769	0.01065
XLOC_003467	XLOC_003467	Phvul.002G120600	Chr02	2551	Mock	Inoc	OK	156.012	1.49069	-6.70953	-5.56316	5e-05
XLOC_003474	XLOC_003474	Phvul.002G122200	Chr02	3523	Mock	Inoc	OK	139.628	60.2511	-1.21253	-1.52363	0.04925
XLOC_005125	XLOC_005125	Phvul.002G124100	Chr02	714	Mock	Inoc	OK	27.4662	0	#NAME?	#NAME?	5e-05
XLOC_005186	XLOC_005186	Phvul.002G133100	Chr02	3393	Mock	Inoc	OK	83.1424	0	#NAME?	#NAME?	5e-05
XLOC_003511	XLOC_003511	Phvul.002G133400	Chr02	3276	Mock	Inoc	OK	8.14914	2.80761	-1.53731	-1.85982	0.0189
XLOC_003554	XLOC_003554	Phvul.002G141200	Chr02	1323	Mock	Inoc	OK	24.454	9.08953	-1.42779	-1.53774	0.0303
XLOC_005251	XLOC_005251	Phvul.002G146400	Chr02	6093	Mock	Inoc	OK	12.7375	3.39125	-1.9092	-1.88148	0.01705
XLOC_005286	XLOC_005286	Phvul.002G153100	Chr02	2094	Mock	Inoc	OK	46.477	16.9562	-1.4547	-2.06721	0.01465
XLOC_005290	XLOC_005290	Phvul.002G153900	Chr02	651	Mock	Inoc	OK	51.5532	17.9574	-1.52149	-2.54545	0.0208
XLOC_005312	XLOC_005312	Phvul.002G158800	Chr02	1317	Mock	Inoc	OK	26.1887	9.52822	-1.45867	-1.85382	0.0329
XLOC_005339	XLOC_005339	Phvul.002G163700	Chr02	1543	Mock	Inoc	OK	10.9567	3.69233	-1.5692	-1.86418	0.03215
XLOC_003673	XLOC_003673	Phvul.002G165600	Chr02	11461	Mock	Inoc	OK	9.1174	3.43325	-1.40905	-1.73001	0.0307
XLOC_003689	XLOC_003689	Phvul.002G168000	Chr02	585	Mock	Inoc	OK	1927.35	464.515	-2.05282	-2.77909	0.0222
XLOC_003723	XLOC_003723	Phvul.002G174600	Chr02	2555	Mock	Inoc	OK	50.556	24.5486	-1.04224	-1.56308	0.04935
XLOC_003757	XLOC_003757	Phvul.002G183200	Chr02	2090	Mock	Inoc	OK	11.0247	0	#NAME?	#NAME?	5e-05
XLOC_003798	XLOC_003798	Phvul.002G190900	Chr02	3632	Mock	Inoc	OK	187.392	4.22623	-5.47055	-4.53786	5e-05
XLOC_003817	XLOC_003817	Phvul.002G194700	Chr02	718	Mock	Inoc	OK	51.0634	21.3009	-1.26138	-2.09679	0.03925
XLOC_005503	XLOC_005503	Phvul.002G196400	Chr02	998	Mock	Inoc	OK	2171.76	36.2572	-5.90445	-3.89682	0.0046
XLOC_005535	XLOC_005535	Phvul.002G201900	Chr02	1200	Mock	Inoc	OK	6.20621	0.92034	-2.75347	-2.26861	0.04685
XLOC_003858	XLOC_003858	Phvul.002G203700	Chr02	961	Mock	Inoc	OK	1171.17	278.389	-2.07278	-7.99465	0.0034
XLOC_003900	XLOC_003900	Phvul.002G212200	Chr02	996	Mock	Inoc	OK	26.2202	3.91715	-2.7428	-2.759	0.00975
XLOC_003922	XLOC_003922	Phvul.002G216200	Chr02	13332	Mock	Inoc	OK	5.58408	0.830345	-2.74954	-2.50081	0.00675
XLOC_003932	XLOC_003932	Phvul.002G218000	Chr02	3084	Mock	Inoc	OK	21.6415	7.64406	-1.50139	-1.87264	0.0213
XLOC_003956	XLOC_003956	Phvul.002G223300	Chr02	2484	Mock	Inoc	OK	40.0229	14.0238	-1.51295	-2.06227	0.0127
XLOC_005665	XLOC_005665	Phvul.002G226700	Chr02	2193	Mock	Inoc	OK	9.66797	3.4565	-1.4839	-1.747	0.0381
XLOC_005693	XLOC_005693	Phvul.002G232300	Chr02	5074	Mock	Inoc	OK	22.8319	2.70838	-3.07555	-3.4328	0.001
XLOC_004008	XLOC_004008	Phvul.002G234400	Chr02	1470	Mock	Inoc	OK	48.6048	2.00645	-4.59838	-4.54283	0.00165
XLOC_004016	XLOC_004016	Phvul.002G235700	Chr02	1269	Mock	Inoc	OK	60.032	27.3054	-1.13655	-1.71038	0.0433
XLOC_005711	XLOC_005711	Phvul.002G236600	Chr02	7373	Mock	Inoc	OK	3.79709	0.852725	-2.15474	-1.89218	0.02925
XLOC_005731	XLOC_005731	Phvul.002G241100	Chr02	6781	Mock	Inoc	OK	5.98129	0.538384	-3.47375	-2.46796	0.03115
XLOC_004076	XLOC_004076	Phvul.002G247200	Chr02	3204	Mock	Inoc	OK	16.8269	1.71466	-3.29477	-3.21649	0.0027
XLOC_005796	XLOC_005796	Phvul.002G253700	Chr02	1240	Mock	Inoc	OK	146.548	6.7249	-4.44572	-4.65645	5e-05
XLOC_004123	XLOC_004123	Phvul.002G256700	Chr02	2807	Mock	Inoc	OK	52.4711	22.1131	-1.24662	-2.0363	0.03515
XLOC_005809	XLOC_005809	Phvul.002G257400	Chr02	3216	Mock	Inoc	OK	13.6581	1.28772	-3.40686	-3.13945	0.0078
XLOC_005823	XLOC_005823	Phvul.002G260100	Chr02	2877	Mock	Inoc	OK	70.5162	32.9037	-1.0997	-1.45295	0.0411
XLOC_005843	XLOC_005843	Phvul.002G263700	Chr02	1977	Mock	Inoc	OK	4.76299	0.682524	-2.80291	-2.27236	0.0284
XLOC_004157	XLOC_004157	Phvul.002G263900	Chr02	2164	Mock	Inoc	OK	9.50464	0.915153	-3.37655	-2.93264	0.00805
XLOC_005877	XLOC_005877	Phvul.002G269400	Chr02	1280	Mock	Inoc	OK	42.5432	0	#NAME?	#NAME?	5e-05
XLOC_005932	XLOC_005932	Phvul.002G280900	Chr02	2310	Mock	Inoc	OK	20.454	2.71822	-2.91165	-3.08479	0.00545
XLOC_004256	XLOC_004256	Phvul.002G283900	Chr02	2430	Mock	Inoc	OK	60.2013	15.447	-1.96247	-2.35384	0.0016
XLOC_005979	XLOC_005979	Phvul.002G289100	Chr02	2487	Mock	Inoc	OK	52.7185	13.9716	-1.91582	-2.69758	0.00185
XLOC_006053	XLOC_006053	Phvul.002G304200	Chr02	1815	Mock	Inoc	OK	159.002	16.2857	-3.28736	-3.55614	0.0005
XLOC_004430	XLOC_004430	Phvul.002G317100	Chr02	1103	Mock	Inoc	OK	9.46775	1.22242	-2.95328	-2.48956	0.02705
XLOC_006164	XLOC_006164	Phvul.002G327000	Chr02	3008	Mock	Inoc	OK	7.38302	1.37036	-2.42965	-2.20043	0.04115
XLOC_004493	XLOC_004493	Phvul.002G331000	Chr02	3474	Mock	Inoc	OK	17.3331	4.9051	-1.82118	-1.58339	0.0236
XLOC_007961	XLOC_007961	Phvul.003G011000	Chr03	630	Mock	Inoc	OK	18.3106	3.42527	-2.41839	-2.65424	0.0292
XLOC_008016	XLOC_008016	Phvul.003G020200	Chr03	4369	Mock	Inoc	OK	10.1678	1.43998	-2.81989	-2.64035	0.01
XLOC_008017	XLOC_008017	Phvul.003G020300	Chr03	3250	Mock	Inoc	OK	15.3448	3.38544	-2.18034	-2.43047	0.0076
XLOC_008022	XLOC_008022	Phvul.003G021600	Chr03	1170	Mock	Inoc	OK	19.6371	6.07204	-1.69333	-2.11506	0.0215
XLOC_008027	XLOC_008027	Phvul.003G022100	Chr03	948	Mock	Inoc	OK	27.3422	2.75696	-3.30998	-3.58542	0.00775
XLOC_006474	XLOC_006474	Phvul.003G026100	Chr03	6146	Mock	Inoc	OK	10.1165	1.91962	-2.39781	-2.46313	0.00135
XLOC_008052	XLOC_008052	Phvul.003G027300	Chr03	5209	Mock	Inoc	OK	11.7068	1.04198	-3.48995	-3.15861	0.0031
XLOC_008123	XLOC_008123	Phvul.003G041200	Chr03	2067	Mock	Inoc	OK	37.9136	14.0052	-1.43675	-2.12932	0.0085
XLOC_006586	XLOC_006586	Phvul.003G050900	Chr03	11759	Mock	Inoc	OK	11.9359	4.12666	-1.53226	-1.95571	0.0155
XLOC_006609	XLOC_006609	Phvul.003G054700	Chr03	5327	Mock	Inoc	OK	26.003	10.8185	-1.26518	-1.42169	0.04785
XLOC_006634	XLOC_006634	Phvul.003G060300	Chr03	2756	Mock	Inoc	OK	24.4831	2.4411	-3.32618	-3.18989	0.0033
XLOC_008239	XLOC_008239	Phvul.003G062300	Chr03	1726	Mock	Inoc	OK	7.11795	2.28661	-1.63825	-1.79102	0.0373
XLOC_006663	XLOC_006663	Phvul.003G066700	Chr03	632	Mock	Inoc	OK	98.4669	40.4852	-1.28224	-2.42864	0.0218
XLOC_008325	XLOC_008325	Phvul.003G080300	Chr03	2284	Mock	Inoc	OK	6.27504	1.5618	-2.00641	-1.39316	0.03715
XLOC_006735	XLOC_006735	Phvul.003G080400	Chr03	2997	Mock	Inoc	OK	25.2387	4.77815	-2.40111	-2.96136	0.001
XLOC_009372	XLOC_009372	Phvul.003G081100	Chr03	368	Mock	Inoc	OK	319.724	108.746	-1.55587	-4.35511	0.00535
XLOC_006742	XLOC_006742	Phvul.003G082300	Chr03	1825	Mock	Inoc	OK	77.2753	32.6855	-1.24135	-1.98367	0.0202
XLOC_006789	XLOC_006789	Phvul.003G090100	Chr03	436	Mock	Inoc	OK	122.853	23.4564	-2.38888	-4.42207	0.0029
XLOC_008374	XLOC_008374	Phvul.003G091400	Chr03	1064	Mock	Inoc	OK	10.6124	0.962683	-3.46254	-2.90999	0.0358
XLOC_006801	XLOC_006801	Phvul.003G093100	Chr03	1856	Mock	Inoc	OK	6.72773	1.83782	-1.87213	-1.84236	0.04205
XLOC_008399	XLOC_008399	Phvul.003G096700	Chr03	1012	Mock	Inoc	OK	43.443	7.79593	-2.47833	-3.41755	0.00185
XLOC_008405	XLOC_008405	Phvul.003G097300	Chr03	1690	Mock	Inoc	OK	21.5946	2.71033	-2.99413	-3.20039	0.0008
XLOC_006832	XLOC_006832	Phvul.003G098200	Chr03	7390	Mock	Inoc	OK	26.3211	0.367907	-6.16073	-4.81568	0.01025
XLOC_006846	XLOC_006846	Phvul.003G101200	Chr03	2788	Mock	Inoc	OK	6.15008	0	#NAME?	#NAME?	5e-05
XLOC_006867	XLOC_006867	Phvul.003G105300	Chr03	710	Mock	Inoc	OK	116.207	44.7028	-1.37826	-2.41278	0.01715
XLOC_006881	XLOC_006881	Phvul.003G107900	Chr03	1137	Mock	Inoc	OK	47.104	7.64277	-2.62368	-3.24914	0.001
XLOC_008467	XLOC_008467	Phvul.003G110200	Chr03	2642	Mock	Inoc	OK	52.2751	24.7178	-1.08058	-1.53546	0.04725
XLOC_008483	XLOC_008483	Phvul.003G112900	Chr03	685	Mock	Inoc	OK	249.912	96.7735	-1.36874	-2.26788	0.0276
XLOC_008485	XLOC_008485	Phvul.003G113100	Chr03	636	Mock	Inoc	OK	46.9898	12.816	-1.8744	-3.26339	0.0385
XLOC_008487	XLOC_008487	Phvul.003G113300	Chr03	264	Mock	Inoc	OK	689.359	265.032	-1.37909	-6.11652	0.02295
XLOC_006921	XLOC_006921	Phvul.003G116200	Chr03	990	Mock	Inoc	OK	71.2762	29.3136	-1.28185	-2.09363	0.02055
XLOC_008510	XLOC_008510	Phvul.003G118600	Chr03	3618	Mock	Inoc	OK	18.1446	4.48282	-2.01706	-2.49343	0.00585
XLOC_006981	XLOC_006981	Phvul.003G126500	Chr03	3567	Mock	Inoc	OK	16.5934	5.33931	-1.63589	-2.14199	0.0117
XLOC_007006	XLOC_007006	Phvul.003G131000	Chr03	865	Mock	Inoc	OK	33.7828	8.29302	-2.02632	-2.85615	0.00615
XLOC_008569	XLOC_008569	Phvul.003G132500	Chr03	718	Mock	Inoc	OK	43.679	0	#NAME?	#NAME?	5e-05
XLOC_008607	XLOC_008607	Phvul.003G141000	Chr03	1698	Mock	Inoc	OK	10.9638	0.923109	-3.57011	-1.64619	0.01015
XLOC_007070	XLOC_007070	Phvul.003G142600	Chr03	581	Mock	Inoc	OK	632.774	145.815	-2.11755	-4.16157	0.00075
XLOC_008617	XLOC_008617	Phvul.003G143600	Chr03	2179	Mock	Inoc	OK	49.3288	9.05509	-2.44563	-3.05914	0.0013
XLOC_008632	XLOC_008632	Phvul.003G146400	Chr03	1545	Mock	Inoc	OK	26.9322	8.19599	-1.71634	-2.18401	0.0097
XLOC_008637	XLOC_008637	Phvul.003G147200	Chr03	1549	Mock	Inoc	OK	14.7088	2.02337	-2.86184	-2.97669	0.0104
XLOC_008639	XLOC_008639	Phvul.003G147600	Chr03	1420	Mock	Inoc	OK	14.9855	5.3177	-1.49469	-1.88615	0.0359
XLOC_007095	XLOC_007095	Phvul.003G147700	Chr03	1368	Mock	Inoc	OK	48.9899	8.27941	-2.56488	-3.22416	0.00045
XLOC_007103	XLOC_007103	Phvul.003G149000	Chr03	2021	Mock	Inoc	OK	49.0843	18.9235	-1.37508	-1.94812	0.0156
XLOC_008646	XLOC_008646	Phvul.003G149200	Chr03	1937	Mock	Inoc	OK	57.816	18.1685	-1.67003	-2.46417	0.00345
XLOC_008675	XLOC_008675	Phvul.003G154700	Chr03	6140	Mock	Inoc	OK	13.6776	3.65503	-1.90385	-2.2106	0.011
XLOC_008688	XLOC_008688	Phvul.003G157200	Chr03	4500	Mock	Inoc	OK	9.16998	2.47309	-1.8906	-1.96842	0.02135
XLOC_007149	XLOC_007149	Phvul.003G158800	Chr03	2532	Mock	Inoc	OK	66.6771	18.0334	-1.88652	-2.69216	0.00205
XLOC_007190	XLOC_007190	Phvul.003G165900	Chr03	2068	Mock	Inoc	OK	52.6124	22.7322	-1.21067	-1.79311	0.0348
XLOC_008731	XLOC_008731	Phvul.003G166300	Chr03	3362	Mock	Inoc	OK	14.7895	5.02749	-1.55666	-1.92221	0.0276
XLOC_007193	XLOC_007193	Phvul.003G166500	Chr03	906	Mock	Inoc	OK	13.5911	0	#NAME?	#NAME?	5e-05
XLOC_008774	XLOC_008774	Phvul.003G173100	Chr03	1849	Mock	Inoc	OK	67.613	20.138	-1.74738	-2.24911	0.0025
XLOC_007226	XLOC_007226	Phvul.003G174800	Chr03	600	Mock	Inoc	OK	256.566	100.279	-1.35532	-2.55878	0.01835
XLOC_008784	XLOC_008784	Phvul.003G175100	Chr03	827	Mock	Inoc	OK	22.4986	7.32485	-1.61896	-1.98566	0.0482
XLOC_007247	XLOC_007247	Phvul.003G180100	Chr03	3008	Mock	Inoc	OK	27.2176	6.49756	-2.06657	-2.57069	0.0032
XLOC_007267	XLOC_007267	Phvul.003G183400	Chr03	645	Mock	Inoc	OK	36.2378	8.2657	-2.13229	-2.97288	0.0105
XLOC_008842	XLOC_008842	Phvul.003G186300	Chr03	1231	Mock	Inoc	OK	225.213	9.37307	-4.58662	-4.94326	5e-05
XLOC_007297	XLOC_007297	Phvul.003G189600	Chr03	2333	Mock	Inoc	OK	43.1232	14.7785	-1.54496	-2.00855	0.01425
XLOC_008940	XLOC_008940	Phvul.003G207300	Chr03	3932	Mock	Inoc	OK	79.7663	34.9291	-1.19135	-1.71988	0.03445
XLOC_008957	XLOC_008957	Phvul.003G211100	Chr03	1334	Mock	Inoc	OK	78.9801	24.4751	-1.69018	-2.39885	0.0063
XLOC_007425	XLOC_007425	Phvul.003G212800	Chr03	1170	Mock	Inoc	OK	34.8774	7.27236	-2.2618	-3.05703	0.00455
XLOC_008970	XLOC_008970	Phvul.003G214100	Chr03	2250	Mock	Inoc	OK	324.845	104.901	-1.63073	-1.84887	0.0242
XLOC_007438	XLOC_007438	Phvul.003G214900	Chr03	1286	Mock	Inoc	OK	58.9668	26.5587	-1.15072	-1.8027	0.0367
XLOC_008973	XLOC_008973	Phvul.003G215000	Chr03	3073	Mock	Inoc	OK	7.47327	1.25747	-2.57121	-2.2097	0.03315
XLOC_007449	XLOC_007449	Phvul.003G217300	Chr03	4305	Mock	Inoc	OK	22.9312	5.96176	-1.9435	-2.34013	0.00355
XLOC_008992	XLOC_008992	Phvul.003G218500	Chr03	4862	Mock	Inoc	OK	10.2533	3.28193	-1.64347	-1.75984	0.0182
XLOC_008993	XLOC_008993	Phvul.003G218600	Chr03	399	Mock	Inoc	OK	635.749	178.187	-1.83506	-4.30089	0.0053
XLOC_009023	XLOC_009023	Phvul.003G223600	Chr03	1580	Mock	Inoc	OK	37.0384	9.83581	-1.91291	-2.33628	0.00615
XLOC_007486	XLOC_007486	Phvul.003G225700	Chr03	4636	Mock	Inoc	OK	7.48269	2.39807	-1.64168	-1.77878	0.03035
XLOC_007490	XLOC_007490	Phvul.003G226200	Chr03	5417	Mock	Inoc	OK	21.4915	8.99958	-1.25584	-1.72782	0.0292
XLOC_007497	XLOC_007497	Phvul.003G227200	Chr03	2092	Mock	Inoc	OK	27.4059	12.7443	-1.10463	-1.62777	0.04295
XLOC_009042	XLOC_009042	Phvul.003G229500	Chr03	2707	Mock	Inoc	OK	6.8702	2.71007	-1.34202	-1.59271	0.046
XLOC_009043	XLOC_009043	Phvul.003G229700	Chr03	1107	Mock	Inoc	OK	4.25287	0	#NAME?	#NAME?	5e-05
XLOC_007531	XLOC_007531	Phvul.003G231900	Chr03	1566	Mock	Inoc	OK	47.1383	0	#NAME?	#NAME?	5e-05
XLOC_007558	XLOC_007558	Phvul.003G237400	Chr03	1006	Mock	Inoc	OK	21.3551	7.30284	-1.54805	-2.06105	0.0285
XLOC_007560	XLOC_007560	Phvul.003G237600	Chr03	1636	Mock	Inoc	OK	10.1144	2.21402	-2.19167	-2.19575	0.0252
XLOC_009086	XLOC_009086	Phvul.003G240200	Chr03	1671	Mock	Inoc	OK	119.721	52.7879	-1.1814	-1.66253	0.0389
XLOC_009117	XLOC_009117	Phvul.003G247600	Chr03	5447	Mock	Inoc	OK	110.244	0	#NAME?	#NAME?	5e-05
XLOC_007631	XLOC_007631	Phvul.003G249800	Chr03	2316	Mock	Inoc	OK	119.567	2.67636	-5.4814	-4.54871	5e-05
XLOC_007633	XLOC_007633	Phvul.003G250000	Chr03	828	Mock	Inoc	OK	20.6207	6.4366	-1.67972	-2.13001	0.03215
XLOC_007664	XLOC_007664	Phvul.003G255100	Chr03	3723	Mock	Inoc	OK	27.2055	4.7089	-2.53044	-2.98376	0.00105
XLOC_007699	XLOC_007699	Phvul.003G260300	Chr03	3946	Mock	Inoc	OK	3.84609	1.2743	-1.59369	-1.70642	0.03105
XLOC_007731	XLOC_007731	Phvul.003G265100	Chr03	228	Mock	Inoc	OK	32.2253	0	#NAME?	#NAME?	0.0044
XLOC_007772	XLOC_007772	Phvul.003G274000	Chr03	6465	Mock	Inoc	OK	30.6896	4.01625	-2.93383	-3.25769	0.00025
XLOC_007773	XLOC_007773	Phvul.003G274100	Chr03	3523	Mock	Inoc	OK	9.58689	0	#NAME?	#NAME?	5e-05
XLOC_009266	XLOC_009266	Phvul.003G282400	Chr03	829	Mock	Inoc	OK	654.616	175.506	-1.89913	-2.84378	0.0069
XLOC_009289	XLOC_009289	Phvul.003G286600	Chr03	5678	Mock	Inoc	OK	18.1453	0	#NAME?	#NAME?	5e-05
XLOC_007862	XLOC_007862	Phvul.003G289900	Chr03	803	Mock	Inoc	OK	375.773	149.236	-1.33227	-2.00622	0.03885
XLOC_009492	XLOC_009492	Phvul.003G291900	Chr03	426	Mock	Inoc	OK	59.8932	8.99053	-2.73591	-4.23014	0.01045
XLOC_007877	XLOC_007877	Phvul.003G292400	Chr03	911	Mock	Inoc	OK	56.6913	19.6468	-1.52883	-2.4502	0.00995
XLOC_009321	XLOC_009321	Phvul.003G295900	Chr03	1664	Mock	Inoc	OK	70.2935	25.9596	-1.43712	-2.32807	0.01255
XLOC_010345	XLOC_010345	Phvul.004G000400	Chr04	825	Mock	Inoc	OK	79.4641	35.3036	-1.17049	-1.97251	0.0381
XLOC_010353	XLOC_010353	Phvul.004G002100	Chr04	1059	Mock	Inoc	OK	26.5247	9.19902	-1.52778	-2.14668	0.0202
XLOC_010445	XLOC_010445	Phvul.004G016700	Chr04	2449	Mock	Inoc	OK	7.33302	2.04039	-1.84556	-1.82341	0.0477
XLOC_009598	XLOC_009598	Phvul.004G021700	Chr04	2638	Mock	Inoc	OK	10.7426	0	#NAME?	#NAME?	5e-05
XLOC_009604	XLOC_009604	Phvul.004G022600	Chr04	3988	Mock	Inoc	OK	51.7645	20.2156	-1.35649	-1.93628	0.0213
XLOC_010543	XLOC_010543	Phvul.004G038400	Chr04	656	Mock	Inoc	OK	67.8331	29.0395	-1.22397	-2.09008	0.04715
XLOC_010602	XLOC_010602	Phvul.004G049200	Chr04	2409	Mock	Inoc	OK	101.523	33.0233	-1.62025	-1.74846	0.03655
XLOC_009792	XLOC_009792	Phvul.004G063000	Chr04	14271	Mock	Inoc	OK	31.8039	2.27947	-3.80243	-3.01603	0.0017
XLOC_009839	XLOC_009839	Phvul.004G073400	Chr04	790	Mock	Inoc	OK	34.6282	0	#NAME?	#NAME?	5e-05
XLOC_010767	XLOC_010767	Phvul.004G079500	Chr04	2587	Mock	Inoc	OK	7.4787	1.61623	-2.21015	-2.04776	0.02775
XLOC_010775	XLOC_010775	Phvul.004G080700	Chr04	1897	Mock	Inoc	OK	31.5638	8.87616	-1.83026	-2.36732	0.00685
XLOC_010823	XLOC_010823	Phvul.004G089100	Chr04	1877	Mock	Inoc	OK	10.4132	2.22458	-2.2268	-2.27992	0.01705
XLOC_009922	XLOC_009922	Phvul.004G090800	Chr04	2080	Mock	Inoc	OK	32.6558	3.4468	-3.24401	-3.42903	0.00275
XLOC_010835	XLOC_010835	Phvul.004G091600	Chr04	1216	Mock	Inoc	OK	9.9931	0	#NAME?	#NAME?	5e-05
XLOC_009930	XLOC_009930	Phvul.004G091900	Chr04	1022	Mock	Inoc	OK	35.6315	13.8725	-1.36092	-2.04786	0.0246
XLOC_009942	XLOC_009942	Phvul.004G094600	Chr04	834	Mock	Inoc	OK	655.304	279.717	-1.2282	-2.03644	0.0487
XLOC_010899	XLOC_010899	Phvul.004G104200	Chr04	1495	Mock	Inoc	OK	24.4927	4.6724	-2.39012	-2.81011	0.00265
XLOC_010018	XLOC_010018	Phvul.004G110200	Chr04	960	Mock	Inoc	OK	16.1915	5.63085	-1.52381	-1.92907	0.04415
XLOC_010021	XLOC_010021	Phvul.004G111300	Chr04	3081	Mock	Inoc	OK	4.40155	0.611708	-2.8471	-2.21844	0.03455
XLOC_010040	XLOC_010040	Phvul.004G116800	Chr04	4287	Mock	Inoc	OK	9.37364	0	#NAME?	#NAME?	5e-05
XLOC_010070	XLOC_010070	Phvul.004G122000	Chr04	1236	Mock	Inoc	OK	69.533	14.2166	-2.29012	-3.19555	0.00085
XLOC_011018	XLOC_011018	Phvul.004G125800	Chr04	1621	Mock	Inoc	OK	15.4478	1.90225	-3.02162	-2.86859	0.02955
XLOC_011027	XLOC_011027	Phvul.004G128200	Chr04	2686	Mock	Inoc	OK	83.5633	15.7042	-2.41171	-2.24319	0.00455
XLOC_010183	XLOC_010183	Phvul.004G144500	Chr04	4098	Mock	Inoc	OK	20.8246	5.84356	-1.83337	-2.39961	0.00415
XLOC_011151	XLOC_011151	Phvul.004G153500	Chr04	3670	Mock	Inoc	OK	36.005	14.4038	-1.32175	-1.50862	0.0346
XLOC_010246	XLOC_010246	Phvul.004G157100	Chr04	2082	Mock	Inoc	OK	49.9923	22.2711	-1.16653	-1.80229	0.0362
XLOC_011177	XLOC_011177	Phvul.004G158000	Chr04	1142	Mock	Inoc	OK	67.6292	5.08291	-3.73392	-4.24926	0.00045
XLOC_010253	XLOC_010253	Phvul.004G158500	Chr04	2394	Mock	Inoc	OK	25.3863	3.3569	-2.91885	-3.29877	0.005
XLOC_011193	XLOC_011193	Phvul.004G160300	Chr04	2527	Mock	Inoc	OK	6.85117	0	#NAME?	#NAME?	5e-05
XLOC_010272	XLOC_010272	Phvul.004G163900	Chr04	4068	Mock	Inoc	OK	24.5227	9.57303	-1.35707	-1.80132	0.0271
XLOC_011417	XLOC_011417	Phvul.005G004000	Chr05	865	Mock	Inoc	OK	121.547	1.93933	-5.96981	-5.44171	0.00995
XLOC_011480	XLOC_011480	Phvul.005G018300	Chr05	2625	Mock	Inoc	OK	53.4342	3.09991	-4.10746	-4.61148	0.00355
XLOC_011483	XLOC_011483	Phvul.005G019200	Chr05	999	Mock	Inoc	OK	340.571	129.039	-1.40015	-3.43227	0.02215
XLOC_011484	XLOC_011484	Phvul.005G019300	Chr05	795	Mock	Inoc	OK	471.511	53.6002	-3.13698	-4.11805	0.00015
XLOC_011485	XLOC_011485	Phvul.005G019500	Chr05	572	Mock	Inoc	OK	409.449	148.94	-1.45895	-2.55417	0.02495
XLOC_011489	XLOC_011489	Phvul.005G020200	Chr05	2067	Mock	Inoc	OK	6.57904	0.759465	-3.11482	-2.26889	0.0392
XLOC_012428	XLOC_012428	Phvul.005G024500	Chr05	3715	Mock	Inoc	OK	6.88511	1.28063	-2.42662	-2.19732	0.02705
XLOC_012439	XLOC_012439	Phvul.005G026000	Chr05	806	Mock	Inoc	OK	13.3786	3.94689	-1.76114	-2.05015	0.04685
XLOC_011513	XLOC_011513	Phvul.005G027000	Chr05	540	Mock	Inoc	OK	117.656	10.3056	-3.51308	-5.08107	0.00065
XLOC_011560	XLOC_011560	Phvul.005G035700	Chr05	4536	Mock	Inoc	OK	27.0964	10.4481	-1.37486	-1.78737	0.02785
XLOC_011562	XLOC_011562	Phvul.005G036200	Chr05	445	Mock	Inoc	OK	50.2626	0	#NAME?	#NAME?	5e-05
XLOC_012504	XLOC_012504	Phvul.005G039200	Chr05	5963	Mock	Inoc	OK	9.8124	3.00703	-1.70627	-1.52376	0.03545
XLOC_011609	XLOC_011609	Phvul.005G045800	Chr05	1549	Mock	Inoc	OK	450.823	148.422	-1.60286	-1.79549	0.0365
XLOC_011641	XLOC_011641	Phvul.005G050700	Chr05	4297	Mock	Inoc	OK	68.6611	26.2622	-1.38651	-1.77029	0.03175
XLOC_012563	XLOC_012563	Phvul.005G051800	Chr05	4834	Mock	Inoc	OK	35.2073	1.88714	-4.2216	-4.11094	0.00045
XLOC_012574	XLOC_012574	Phvul.005G054600	Chr05	8768	Mock	Inoc	OK	19.0818	6.39698	-1.57673	-1.98655	0.01
XLOC_011664	XLOC_011664	Phvul.005G055200	Chr05	1851	Mock	Inoc	OK	556.568	5.25534	-6.72663	-6.81089	5e-05
XLOC_012590	XLOC_012590	Phvul.005G057400	Chr05	1201	Mock	Inoc	OK	79.2334	22.7484	-1.80034	-2.20877	0.00155
XLOC_012629	XLOC_012629	Phvul.005G064200	Chr05	4530	Mock	Inoc	OK	25.6812	3.4101	-2.91283	-3.24477	0.0005
XLOC_011733	XLOC_011733	Phvul.005G070600	Chr05	1321	Mock	Inoc	OK	7.31297	1.17424	-2.63873	-2.24756	0.0348
XLOC_011737	XLOC_011737	Phvul.005G071200	Chr05	3290	Mock	Inoc	OK	161.75	54.89	-1.55915	-2.53985	0.0075
XLOC_012695	XLOC_012695	Phvul.005G077300	Chr05	5672	Mock	Inoc	OK	15.184	2.10618	-2.84985	-2.44269	0.00465
XLOC_011786	XLOC_011786	Phvul.005G083400	Chr05	7003	Mock	Inoc	OK	208.09	67.5344	-1.62351	-1.88847	0.01115
XLOC_013331	XLOC_013331	Phvul.005G083700	Chr05	375	Mock	Inoc	OK	814.693	175.226	-2.21704	-4.9005	0.0049
XLOC_011793	XLOC_011793	Phvul.005G084600	Chr05	2353	Mock	Inoc	OK	11.7977	0.438443	-4.74997	-3.59906	0.0339
XLOC_011794	XLOC_011794	Phvul.005G084800	Chr05	810	Mock	Inoc	OK	91.0978	35.2477	-1.36989	-2.28499	0.0169
XLOC_012744	XLOC_012744	Phvul.005G085000	Chr05	3594	Mock	Inoc	OK	12.8655	4.13784	-1.63656	-1.61987	0.02865
XLOC_013345	XLOC_013345	Phvul.005G093900	Chr05	315	Mock	Inoc	OK	9.85286	0	#NAME?	#NAME?	0.0113
XLOC_011860	XLOC_011860	Phvul.005G097200	Chr05	2987	Mock	Inoc	OK	8.17872	2.4644	-1.73064	-2.02754	0.01525
XLOC_011872	XLOC_011872	Phvul.005G100700	Chr05	3915	Mock	Inoc	OK	12.2857	0	#NAME?	#NAME?	5e-05
XLOC_011890	XLOC_011890	Phvul.005G105900	Chr05	794	Mock	Inoc	OK	10.0698	0	#NAME?	#NAME?	5e-05
XLOC_012872	XLOC_012872	Phvul.005G108300	Chr05	828	Mock	Inoc	OK	37.5903	13.7682	-1.44902	-2.19602	0.02485
XLOC_012879	XLOC_012879	Phvul.005G109400	Chr05	3211	Mock	Inoc	OK	131.829	2.10785	-5.96675	-4.62428	0.0001
XLOC_012887	XLOC_012887	Phvul.005G111300	Chr05	2363	Mock	Inoc	OK	295.686	97.6899	-1.59778	-1.86361	0.0092
XLOC_012951	XLOC_012951	Phvul.005G123800	Chr05	396	Mock	Inoc	OK	14.1037	0	#NAME?	#NAME?	0.00025
XLOC_012066	XLOC_012066	Phvul.005G141500	Chr05	769	Mock	Inoc	OK	14.2755	2.58666	-2.46437	-2.61719	0.02415
XLOC_013100	XLOC_013100	Phvul.005G153500	Chr05	2502	Mock	Inoc	OK	9.64301	0	#NAME?	#NAME?	5e-05
XLOC_012193	XLOC_012193	Phvul.005G168800	Chr05	1127	Mock	Inoc	OK	42.3008	12.084	-1.80759	-2.57078	0.00445
XLOC_012199	XLOC_012199	Phvul.005G170200	Chr05	2519	Mock	Inoc	OK	9.43398	0	#NAME?	#NAME?	5e-05
XLOC_012201	XLOC_012201	Phvul.005G170600	Chr05	1098	Mock	Inoc	OK	10.6042	2.8669	-1.88708	-2.05163	0.03005
XLOC_012222	XLOC_012222	Phvul.005G173500	Chr05	2139	Mock	Inoc	OK	49.5138	8.45167	-2.55052	-3.54339	5e-05
XLOC_012242	XLOC_012242	Phvul.005G176800	Chr05	1841	Mock	Inoc	OK	14.0926	4.77265	-1.56208	-1.82988	0.04615
XLOC_013421	XLOC_013421	Phvul.006G004300	Chr06	19134	Mock	Inoc	OK	10.0485	2.78737	-1.85001	-2.05649	0.011
XLOC_013435	XLOC_013435	Phvul.006G006400	Chr06	2193	Mock	Inoc	OK	23.8714	10.7331	-1.15322	-1.6571	0.04105
XLOC_013483	XLOC_013483	Phvul.006G014400	Chr06	1515	Mock	Inoc	OK	6.12703	0	#NAME?	#NAME?	0.00075
XLOC_015646	XLOC_015646	Phvul.006G014700	Chr06	153	Mock	Inoc	OK	1915.29	512.131	-1.90298	-21.3675	0.02645
XLOC_013597	XLOC_013597	Phvul.006G034800	Chr06	7086	Mock	Inoc	OK	8.86211	2.86627	-1.62848	-1.47685	0.04675
XLOC_014703	XLOC_014703	Phvul.006G038600	Chr06	2897	Mock	Inoc	OK	23.7345	1.66556	-3.83291	-3.2321	0.03765
XLOC_013665	XLOC_013665	Phvul.006G046300	Chr06	922	Mock	Inoc	OK	12.7087	2.0351	-2.64265	-2.46059	0.02335
XLOC_014787	XLOC_014787	Phvul.006G055800	Chr06	2469	Mock	Inoc	OK	10.1473	3.78084	-1.42431	-1.65079	0.0482
XLOC_013738	XLOC_013738	Phvul.006G063800	Chr06	2352	Mock	Inoc	OK	12.4203	3.47524	-1.83752	-2.08128	0.03655
XLOC_013745	XLOC_013745	Phvul.006G065100	Chr06	644	Mock	Inoc	OK	63.4945	4.56384	-3.79831	-4.63451	0.00195
XLOC_014842	XLOC_014842	Phvul.006G065300	Chr06	6881	Mock	Inoc	OK	15.661	4.83726	-1.69492	-2.15313	0.00635
XLOC_013772	XLOC_013772	Phvul.006G069600	Chr06	1336	Mock	Inoc	OK	19.4183	6.30794	-1.62218	-2.16127	0.01525
XLOC_013798	XLOC_013798	Phvul.006G074700	Chr06	1011	Mock	Inoc	OK	83.6701	37.5885	-1.15442	-1.81178	0.0449
XLOC_013814	XLOC_013814	Phvul.006G078400	Chr06	830	Mock	Inoc	OK	16.3025	0	#NAME?	#NAME?	5e-05
XLOC_013831	XLOC_013831	Phvul.006G081700	Chr06	2265	Mock	Inoc	OK	7.49119	0	#NAME?	#NAME?	5e-05
XLOC_015684	XLOC_015684	Phvul.006G089400	Chr06	532	Mock	Inoc	OK	114.932	5.55562	-4.37069	-5.5624	0.0018
XLOC_013910	XLOC_013910	Phvul.006G099600	Chr06	6986	Mock	Inoc	OK	34.3106	8.18937	-2.06683	-2.57709	0.0022
XLOC_015053	XLOC_015053	Phvul.006G106500	Chr06	5798	Mock	Inoc	OK	19.458	8.76735	-1.15015	-1.58971	0.04875
XLOC_013954	XLOC_013954	Phvul.006G107800	Chr06	1973	Mock	Inoc	OK	26.1775	12.0415	-1.12031	-1.6314	0.0424
XLOC_014003	XLOC_014003	Phvul.006G116100	Chr06	937	Mock	Inoc	OK	66.8197	29.4341	-1.18279	-1.95307	0.0352
XLOC_014007	XLOC_014007	Phvul.006G116600	Chr06	668	Mock	Inoc	OK	690.166	233.474	-1.56368	-2.33659	0.02905
XLOC_014037	XLOC_014037	Phvul.006G122400	Chr06	922	Mock	Inoc	OK	69.9345	10.4992	-2.73572	-3.61354	0.0034
XLOC_015224	XLOC_015224	Phvul.006G142700	Chr06	4350	Mock	Inoc	OK	25.8835	11.1215	-1.21868	-1.7674	0.02735
XLOC_014147	XLOC_014147	Phvul.006G145100	Chr06	2017	Mock	Inoc	OK	246.24	33.5066	-2.87755	-3.24832	0.0021
XLOC_015257	XLOC_015257	Phvul.006G149700	Chr06	2477	Mock	Inoc	OK	59.8598	0.981452	-5.93053	-4.46353	0.0036
XLOC_015270	XLOC_015270	Phvul.006G151900	Chr06	1366	Mock	Inoc	OK	35.1536	10.9596	-1.68147	-2.28388	0.01225
XLOC_014183	XLOC_014183	Phvul.006G152800	Chr06	1641	Mock	Inoc	OK	51.0847	11.8561	-2.10726	-2.90352	0.0007
XLOC_014202	XLOC_014202	Phvul.006G155800	Chr06	6456	Mock	Inoc	OK	61.8498	24.921	-1.31141	-1.55356	0.034
XLOC_014294	XLOC_014294	Phvul.006G173900	Chr06	443	Mock	Inoc	OK	124.007	32.5951	-1.9277	-4.87345	0.01275
XLOC_014311	XLOC_014311	Phvul.006G177100	Chr06	4378	Mock	Inoc	OK	17.4874	5.25126	-1.73558	-2.13767	0.0134
XLOC_014315	XLOC_014315	Phvul.006G178400	Chr06	2584	Mock	Inoc	OK	17.1938	3.19814	-2.42658	-2.74957	0.00255
XLOC_014349	XLOC_014349	Phvul.006G185200	Chr06	4323	Mock	Inoc	OK	189.198	83.6211	-1.17796	-1.52319	0.03265
XLOC_014388	XLOC_014388	Phvul.006G192800	Chr06	4977	Mock	Inoc	OK	12.3069	3.51494	-1.80789	-2.03032	0.02085
XLOC_014402	XLOC_014402	Phvul.006G195100	Chr06	1793	Mock	Inoc	OK	66.2341	21.7744	-1.60494	-1.94887	0.00785
XLOC_014433	XLOC_014433	Phvul.006G202700	Chr06	747	Mock	Inoc	OK	22.4501	3.03464	-2.88713	-2.96759	0.02645
XLOC_015539	XLOC_015539	Phvul.006G205300	Chr06	892	Mock	Inoc	OK	21.9898	2.65371	-3.05075	-3.31199	0.008
XLOC_014457	XLOC_014457	Phvul.006G207600	Chr06	697	Mock	Inoc	OK	27.6488	8.14286	-1.76361	-2.47733	0.02465
XLOC_015568	XLOC_015568	Phvul.006G211000	Chr06	1311	Mock	Inoc	OK	77.6363	33.298	-1.22129	-1.77752	0.03665
XLOC_014506	XLOC_014506	Phvul.006G216700	Chr06	1267	Mock	Inoc	OK	12.0192	1.34829	-3.15614	-2.73796	0.0346
XLOC_017162	XLOC_017162	Phvul.007G000300	Chr07	2250	Mock	Inoc	OK	18.4568	7.50569	-1.29809	-1.67548	0.04935
XLOC_015757	XLOC_015757	Phvul.007G005400	Chr07	3594	Mock	Inoc	OK	7.27562	1.39316	-2.38472	-1.75762	0.0142
XLOC_017190	XLOC_017190	Phvul.007G006600	Chr07	4502	Mock	Inoc	OK	20.6399	0	#NAME?	#NAME?	5e-05
XLOC_017202	XLOC_017202	Phvul.007G009200	Chr07	1452	Mock	Inoc	OK	5.58411	0	#NAME?	#NAME?	5e-05
XLOC_015825	XLOC_015825	Phvul.007G018100	Chr07	3374	Mock	Inoc	OK	40.3235	15.3591	-1.39253	-1.9019	0.0259
XLOC_017249	XLOC_017249	Phvul.007G019300	Chr07	3500	Mock	Inoc	OK	4.79298	0	#NAME?	#NAME?	5e-05
XLOC_015838	XLOC_015838	Phvul.007G020600	Chr07	2086	Mock	Inoc	OK	32.7644	15.3103	-1.09763	-1.58236	0.04845
XLOC_017275	XLOC_017275	Phvul.007G024700	Chr07	1761	Mock	Inoc	OK	11.8093	3.41336	-1.79066	-2.0844	0.0139
XLOC_017293	XLOC_017293	Phvul.007G027400	Chr07	651	Mock	Inoc	OK	54.2764	22.8494	-1.24817	-2.15444	0.04065
XLOC_017295	XLOC_017295	Phvul.007G027600	Chr07	3533	Mock	Inoc	OK	33.4842	14.37	-1.22043	-1.40645	0.04575
XLOC_015884	XLOC_015884	Phvul.007G031500	Chr07	1489	Mock	Inoc	OK	61.1737	27.4519	-1.156	-1.74986	0.04565
XLOC_017322	XLOC_017322	Phvul.007G031600	Chr07	1154	Mock	Inoc	OK	39.0283	8.6652	-2.17122	-2.95954	0.0025
XLOC_017358	XLOC_017358	Phvul.007G038900	Chr07	2489	Mock	Inoc	OK	15.0217	4.77846	-1.65243	-1.43418	0.04735
XLOC_015940	XLOC_015940	Phvul.007G041300	Chr07	1970	Mock	Inoc	OK	11.0412	0.415645	-4.73141	-3.27254	0.0374
XLOC_017380	XLOC_017380	Phvul.007G044200	Chr07	1719	Mock	Inoc	OK	15.5297	3.60833	-2.10563	-2.35169	0.0222
XLOC_017408	XLOC_017408	Phvul.007G049400	Chr07	3233	Mock	Inoc	OK	27.1564	10.6642	-1.34852	-1.80629	0.02195
XLOC_015992	XLOC_015992	Phvul.007G052900	Chr07	1703	Mock	Inoc	OK	728.831	3.1826	-7.83923	-5.43637	5e-05
XLOC_016008	XLOC_016008	Phvul.007G055900	Chr07	924	Mock	Inoc	OK	192.583	1.27057	-7.24386	-6.10958	0.01905
XLOC_016020	XLOC_016020	Phvul.007G057600	Chr07	4858	Mock	Inoc	OK	48.191	14.6417	-1.71869	-1.71764	0.0183
XLOC_017473	XLOC_017473	Phvul.007G062000	Chr07	1176	Mock	Inoc	OK	25.0376	5.59677	-2.16143	-2.59688	0.00925
XLOC_017493	XLOC_017493	Phvul.007G066500	Chr07	606	Mock	Inoc	OK	42.9043	8.6185	-2.31561	-3.42151	0.00595
XLOC_016126	XLOC_016126	Phvul.007G079500	Chr07	4170	Mock	Inoc	OK	12.9233	0	#NAME?	#NAME?	5e-05
XLOC_017568	XLOC_017568	Phvul.007G080400	Chr07	1731	Mock	Inoc	OK	417.4	9.61684	-5.43973	-4.30771	5e-05
XLOC_017637	XLOC_017637	Phvul.007G094400	Chr07	1385	Mock	Inoc	OK	39.1042	14.8783	-1.39412	-2.0846	0.01315
XLOC_017676	XLOC_017676	Phvul.007G100900	Chr07	4324	Mock	Inoc	OK	4.58318	0.912236	-2.32887	-2.24557	0.01595
XLOC_016246	XLOC_016246	Phvul.007G102900	Chr07	2839	Mock	Inoc	OK	27.2756	9.60494	-1.50576	-1.89223	0.0194
XLOC_017714	XLOC_017714	Phvul.007G109000	Chr07	1317	Mock	Inoc	OK	29.0271	5.10074	-2.50862	-2.97868	0.0016
XLOC_017740	XLOC_017740	Phvul.007G113000	Chr07	2576	Mock	Inoc	OK	6.47413	0	#NAME?	#NAME?	5e-05
XLOC_016299	XLOC_016299	Phvul.007G114200	Chr07	2304	Mock	Inoc	OK	98.8816	46.0932	-1.10115	-1.70271	0.04255
XLOC_017753	XLOC_017753	Phvul.007G116200	Chr07	716	Mock	Inoc	OK	108.25	38.1701	-1.50386	-2.72784	0.0073
XLOC_017776	XLOC_017776	Phvul.007G121100	Chr07	1746	Mock	Inoc	OK	32.1622	6.41595	-2.32563	-2.87829	0.0008
XLOC_016375	XLOC_016375	Phvul.007G128300	Chr07	3394	Mock	Inoc	OK	32.5855	10.3166	-1.65927	-2.36634	0.01135
XLOC_017846	XLOC_017846	Phvul.007G135900	Chr07	764	Mock	Inoc	OK	286.708	47.3259	-2.59888	-4.49971	5e-05
XLOC_016502	XLOC_016502	Phvul.007G153500	Chr07	1757	Mock	Inoc	OK	11.634	2.33253	-2.31837	-2.23164	0.04885
XLOC_016515	XLOC_016515	Phvul.007G155300	Chr07	3739	Mock	Inoc	OK	43.3375	19.0492	-1.18588	-1.89226	0.04325
XLOC_016526	XLOC_016526	Phvul.007G157500	Chr07	3395	Mock	Inoc	OK	5.21169	1.02428	-2.34714	-2.02819	0.0306
XLOC_016546	XLOC_016546	Phvul.007G162000	Chr07	2829	Mock	Inoc	OK	10.9627	2.81761	-1.96006	-2.06265	0.0325
XLOC_016557	XLOC_016557	Phvul.007G163900	Chr07	1165	Mock	Inoc	OK	26.3921	2.37874	-3.47184	-3.59886	0.00655
XLOC_016565	XLOC_016565	Phvul.007G165300	Chr07	4331	Mock	Inoc	OK	87.473	34.6822	-1.33464	-1.9522	0.0164
XLOC_018675	XLOC_018675	Phvul.007G167400	Chr07	425	Mock	Inoc	OK	71.9975	13.9214	-2.37064	-3.79992	0.01505
XLOC_018011	XLOC_018011	Phvul.007G170100	Chr07	986	Mock	Inoc	OK	27.4646	10.0536	-1.44986	-2.04609	0.02655
XLOC_016601	XLOC_016601	Phvul.007G172100	Chr07	2337	Mock	Inoc	OK	21.5535	0.7394	-4.86543	-3.88995	0.01835
XLOC_018046	XLOC_018046	Phvul.007G177300	Chr07	998	Mock	Inoc	OK	214.869	5.49745	-5.28855	-6.2644	0.0001
XLOC_018074	XLOC_018074	Phvul.007G181500	Chr07	2884	Mock	Inoc	OK	80.6496	29.5792	-1.44708	-2.00487	0.01225
XLOC_016644	XLOC_016644	Phvul.007G182400	Chr07	7911	Mock	Inoc	OK	21.4238	1.03348	-4.37364	-3.11663	0.01265
XLOC_018096	XLOC_018096	Phvul.007G185100	Chr07	8299	Mock	Inoc	OK	11.1801	4.05976	-1.46147	-1.4776	0.04215
XLOC_016681	XLOC_016681	Phvul.007G189500	Chr07	683	Mock	Inoc	OK	140.086	62.026	-1.17537	-2.08745	0.0412
XLOC_016723	XLOC_016723	Phvul.007G197700	Chr07	2372	Mock	Inoc	OK	234.769	65.6038	-1.83939	-2.35361	0.0014
XLOC_016807	XLOC_016807	Phvul.007G214200	Chr07	707	Mock	Inoc	OK	566.258	20.3	-4.80191	-5.58559	5e-05
XLOC_016814	XLOC_016814	Phvul.007G215200	Chr07	3144	Mock	Inoc	OK	71.4019	32.0135	-1.15728	-1.57151	0.0464
XLOC_018244	XLOC_018244	Phvul.007G216200	Chr07	579	Mock	Inoc	OK	59.1394	8.26496	-2.83904	-4.27279	0.00185
XLOC_016879	XLOC_016879	Phvul.007G226400	Chr07	2547	Mock	Inoc	OK	27.8946	9.40285	-1.56882	-1.9611	0.0204
XLOC_016880	XLOC_016880	Phvul.007G226500	Chr07	8318	Mock	Inoc	OK	7.53568	2.68549	-1.48855	-1.68415	0.0427
XLOC_016921	XLOC_016921	Phvul.007G234200	Chr07	3183	Mock	Inoc	OK	23.8273	10.474	-1.18581	-1.67254	0.0492
XLOC_016954	XLOC_016954	Phvul.007G240500	Chr07	3527	Mock	Inoc	OK	35.6905	6.87113	-2.37692	-2.98928	0.0027
XLOC_018395	XLOC_018395	Phvul.007G248500	Chr07	2818	Mock	Inoc	OK	31.3929	12.7827	-1.29625	-1.7442	0.0426
XLOC_016997	XLOC_016997	Phvul.007G249100	Chr07	5808	Mock	Inoc	OK	3.6487	0.691965	-2.39861	-1.40211	0.0189
XLOC_017028	XLOC_017028	Phvul.007G255600	Chr07	5353	Mock	Inoc	OK	20.5579	0.783738	-4.71318	-3.64589	0.0015
XLOC_017091	XLOC_017091	Phvul.007G268700	Chr07	925	Mock	Inoc	OK	41.1832	16.4651	-1.32265	-1.97166	0.03715
XLOC_017092	XLOC_017092	Phvul.007G268800	Chr07	1216	Mock	Inoc	OK	43.1353	13.3754	-1.68929	-2.48655	0.0048
XLOC_017093	XLOC_017093	Phvul.007G268900	Chr07	1750	Mock	Inoc	OK	190.846	71.7666	-1.41103	-2.34992	0.0095
XLOC_017110	XLOC_017110	Phvul.007G271700	Chr07	4402	Mock	Inoc	OK	8.21474	3.05977	-1.42479	-1.62391	0.0393
XLOC_018537	XLOC_018537	Phvul.007G276300	Chr07	681	Mock	Inoc	OK	8.35318	0	#NAME?	#NAME?	5e-05
XLOC_017132	XLOC_017132	Phvul.007G276400	Chr07	1787	Mock	Inoc	OK	4.78666	0.525708	-3.18668	-2.43639	0.03945
XLOC_017142	XLOC_017142	Phvul.007G278100	Chr07	2675	Mock	Inoc	OK	5.31952	0.748697	-2.82884	-2.19757	0.04925
XLOC_020239	XLOC_020239	Phvul.008G007800	Chr08	708	Mock	Inoc	OK	16.2995	3.98042	-2.03384	-2.37998	0.03535
XLOC_020351	XLOC_020351	Phvul.008G030800	Chr08	2988	Mock	Inoc	OK	7.17221	0.528257	-3.76311	-2.80133	0.0135
XLOC_018927	XLOC_018927	Phvul.008G040000	Chr08	1358	Mock	Inoc	OK	8.4895	1.59922	-2.40831	-2.31951	0.02775
XLOC_018933	XLOC_018933	Phvul.008G041300	Chr08	2438	Mock	Inoc	OK	4.71174	1.23046	-1.93707	-1.92386	0.024
XLOC_020449	XLOC_020449	Phvul.008G051700	Chr08	4879	Mock	Inoc	OK	19.4791	3.99756	-2.28474	-2.64525	0.00395
XLOC_020457	XLOC_020457	Phvul.008G053300	Chr08	2714	Mock	Inoc	OK	92.575	1.63965	-5.81917	-5.54748	0.01025
XLOC_018996	XLOC_018996	Phvul.008G054400	Chr08	1242	Mock	Inoc	OK	382.11	4.6623	-6.3568	-6.17103	5e-05
XLOC_019116	XLOC_019116	Phvul.008G075700	Chr08	2963	Mock	Inoc	OK	8.60151	1.70491	-2.33489	-2.13126	0.00845
XLOC_020612	XLOC_020612	Phvul.008G089000	Chr08	1699	Mock	Inoc	OK	324.017	115.519	-1.48794	-1.7085	0.02005
XLOC_020648	XLOC_020648	Phvul.008G095400	Chr08	3337	Mock	Inoc	OK	264.454	37.9787	-2.79975	-2.46396	0.0122
XLOC_019265	XLOC_019265	Phvul.008G104500	Chr08	3891	Mock	Inoc	OK	32.2462	10.1451	-1.66834	-2.18395	0.0078
XLOC_021701	XLOC_021701	Phvul.008G105600	Chr08	226	Mock	Inoc	OK	183.795	36.8067	-2.32006	-8.88894	0.03335
XLOC_019317	XLOC_019317	Phvul.008G113900	Chr08	982	Mock	Inoc	OK	311.752	33.5485	-3.21608	-4.66759	5e-05
XLOC_019343	XLOC_019343	Phvul.008G118700	Chr08	6559	Mock	Inoc	OK	20.404	0	#NAME?	#NAME?	5e-05
XLOC_019350	XLOC_019350	Phvul.008G119600	Chr08	10557	Mock	Inoc	OK	13.0034	3.74806	-1.79467	-2.16914	0.0155
XLOC_019422	XLOC_019422	Phvul.008G133700	Chr08	1507	Mock	Inoc	OK	47.2545	4.63871	-3.34865	-4.14474	0.0019
XLOC_019439	XLOC_019439	Phvul.008G136600	Chr08	2546	Mock	Inoc	OK	52.045	23.107	-1.17143	-1.70171	0.04615
XLOC_020873	XLOC_020873	Phvul.008G143200	Chr08	9712	Mock	Inoc	OK	10.2456	1.74677	-2.55224	-2.37106	0.0025
XLOC_020881	XLOC_020881	Phvul.008G144300	Chr08	5431	Mock	Inoc	OK	11.8855	0.525509	-4.49934	-3.50918	0.01835
XLOC_020884	XLOC_020884	Phvul.008G144800	Chr08	16078	Mock	Inoc	OK	15.3289	4.00535	-1.93625	-2.20626	0.0029
XLOC_020885	XLOC_020885	Phvul.008G144900	Chr08	21002	Mock	Inoc	OK	6.72826	1.71734	-1.97006	-2.36102	0.0029
XLOC_019493	XLOC_019493	Phvul.008G148000	Chr08	7000	Mock	Inoc	OK	11.7382	3.90264	-1.58868	-1.91937	0.0283
XLOC_020917	XLOC_020917	Phvul.008G151800	Chr08	3209	Mock	Inoc	OK	50.5908	22.2386	-1.18581	-1.74243	0.0335
XLOC_019554	XLOC_019554	Phvul.008G160300	Chr08	4248	Mock	Inoc	OK	73.7038	32.5586	-1.1787	-2.22083	0.0465
XLOC_020988	XLOC_020988	Phvul.008G164000	Chr08	4551	Mock	Inoc	OK	74.3008	22.1969	-1.74302	-2.11681	0.0165
XLOC_021006	XLOC_021006	Phvul.008G167700	Chr08	862	Mock	Inoc	OK	55.1916	19.1544	-1.52678	-2.42216	0.01305
XLOC_021008	XLOC_021008	Phvul.008G168000	Chr08	6517	Mock	Inoc	OK	32.221	5.42477	-2.57037	-3.48532	0.0001
XLOC_019626	XLOC_019626	Phvul.008G175700	Chr08	1206	Mock	Inoc	OK	112.562	53.3653	-1.07675	-1.72653	0.04385
XLOC_019627	XLOC_019627	Phvul.008G175800	Chr08	1380	Mock	Inoc	OK	113.595	37.5397	-1.59741	-2.46344	0.00385
XLOC_019629	XLOC_019629	Phvul.008G176000	Chr08	1066	Mock	Inoc	OK	278.596	78.5888	-1.82578	-2.81011	0.0016
XLOC_019637	XLOC_019637	Phvul.008G177800	Chr08	1857	Mock	Inoc	OK	9.10461	3.32659	-1.45255	-1.7144	0.04015
XLOC_019647	XLOC_019647	Phvul.008G180200	Chr08	7145	Mock	Inoc	OK	17.06	7.40858	-1.20335	-1.5942	0.0418
XLOC_021081	XLOC_021081	Phvul.008G182300	Chr08	2584	Mock	Inoc	OK	3.98458	0	#NAME?	#NAME?	5e-05
XLOC_021133	XLOC_021133	Phvul.008G192400	Chr08	3444	Mock	Inoc	OK	19.1168	0.540142	-5.14536	-3.96637	0.02125
XLOC_019802	XLOC_019802	Phvul.008G214200	Chr08	1974	Mock	Inoc	OK	236.486	6.09256	-5.27856	-5.24576	5e-05
XLOC_019817	XLOC_019817	Phvul.008G216800	Chr08	1383	Mock	Inoc	OK	13.0215	3.57721	-1.86399	-2.02873	0.0436
XLOC_021308	XLOC_021308	Phvul.008G226200	Chr08	1767	Mock	Inoc	OK	123.977	46.4196	-1.41727	-1.99914	0.0146
XLOC_021318	XLOC_021318	Phvul.008G228300	Chr08	2279	Mock	Inoc	OK	56.618	26.4189	-1.09969	-1.64656	0.03835
XLOC_019908	XLOC_019908	Phvul.008G235100	Chr08	1066	Mock	Inoc	OK	90.248	38.6681	-1.22275	-1.83537	0.04745
XLOC_019963	XLOC_019963	Phvul.008G245700	Chr08	3369	Mock	Inoc	OK	25.2695	3.99608	-2.66074	-3.11139	0.0001
XLOC_021461	XLOC_021461	Phvul.008G258000	Chr08	2398	Mock	Inoc	OK	16.1031	5.32167	-1.59738	-2.01418	0.0219
XLOC_021503	XLOC_021503	Phvul.008G264700	Chr08	3750	Mock	Inoc	OK	5.90225	0	#NAME?	#NAME?	5e-05
XLOC_020069	XLOC_020069	Phvul.008G267100	Chr08	3563	Mock	Inoc	OK	39.5902	14.0029	-1.49942	-2.01297	0.0214
XLOC_021583	XLOC_021583	Phvul.008G280200	Chr08	2331	Mock	Inoc	OK	8.53916	1.46798	-2.54026	-2.37577	0.0182
XLOC_020140	XLOC_020140	Phvul.008G282000	Chr08	2549	Mock	Inoc	OK	34.6808	0	#NAME?	#NAME?	5e-05
XLOC_020151	XLOC_020151	Phvul.008G284000	Chr08	3449	Mock	Inoc	OK	65.8483	30.3551	-1.11721	-1.41429	0.04895
XLOC_020160	XLOC_020160	Phvul.008G285100	Chr08	1607	Mock	Inoc	OK	225.912	1.83801	-6.94147	-6.12296	0.0007
XLOC_021628	XLOC_021628	Phvul.008G289700	Chr08	1854	Mock	Inoc	OK	131.574	1.23614	-6.73389	-5.76037	0.00315
XLOC_021880	XLOC_021880	Phvul.009G008400	Chr09	2296	Mock	Inoc	OK	6.49721	1.22551	-2.40644	-2.06017	0.0449
XLOC_021891	XLOC_021891	Phvul.009G010700	Chr09	3920	Mock	Inoc	OK	9.9825	3.45648	-1.5301	-1.81659	0.0244
XLOC_021930	XLOC_021930	Phvul.009G017200	Chr09	1725	Mock	Inoc	OK	16.3642	5.66442	-1.53055	-1.96134	0.0267
XLOC_021942	XLOC_021942	Phvul.009G019300	Chr09	1328	Mock	Inoc	OK	10.3431	2.27852	-2.1825	-2.24863	0.01745
XLOC_023265	XLOC_023265	Phvul.009G020300	Chr09	1177	Mock	Inoc	OK	169.934	1.88316	-6.49568	-5.90493	0.00145
XLOC_021951	XLOC_021951	Phvul.009G021400	Chr09	4147	Mock	Inoc	OK	104.413	18.7594	-2.47661	-2.59487	0.0043
XLOC_023292	XLOC_023292	Phvul.009G025300	Chr09	1324	Mock	Inoc	OK	88.5626	39.4319	-1.16733	-1.782	0.03325
XLOC_022003	XLOC_022003	Phvul.009G031300	Chr09	9404	Mock	Inoc	OK	5.50007	1.39884	-1.97521	-1.91766	0.0134
XLOC_022017	XLOC_022017	Phvul.009G034000	Chr09	1374	Mock	Inoc	OK	156.673	52.2865	-1.58325	-2.38343	0.00515
XLOC_023334	XLOC_023334	Phvul.009G034200	Chr09	4739	Mock	Inoc	OK	9.79945	3.94054	-1.31431	-1.38235	0.0473
XLOC_022019	XLOC_022019	Phvul.009G034400	Chr09	1512	Mock	Inoc	OK	31.6658	10.214	-1.63238	-2.25952	0.01115
XLOC_023343	XLOC_023343	Phvul.009G036400	Chr09	848	Mock	Inoc	OK	32.2376	13.3369	-1.27332	-1.87596	0.0491
XLOC_023350	XLOC_023350	Phvul.009G037900	Chr09	2131	Mock	Inoc	OK	4.32124	0	#NAME?	#NAME?	5e-05
XLOC_023387	XLOC_023387	Phvul.009G044200	Chr09	2567	Mock	Inoc	OK	96.7609	43.1007	-1.16671	-1.54852	0.03095
XLOC_022067	XLOC_022067	Phvul.009G045100	Chr09	2222	Mock	Inoc	OK	20.405	4.91376	-2.05402	-2.56526	0.0051
XLOC_022091	XLOC_022091	Phvul.009G050400	Chr09	2561	Mock	Inoc	OK	8.39584	0.903476	-3.21612	-2.47972	0.04515
XLOC_023420	XLOC_023420	Phvul.009G050800	Chr09	4365	Mock	Inoc	OK	7.71758	1.27205	-2.60099	-1.99927	0.00795
XLOC_023433	XLOC_023433	Phvul.009G053100	Chr09	3710	Mock	Inoc	OK	7.09698	2.13631	-1.73208	-1.81433	0.0362
XLOC_022128	XLOC_022128	Phvul.009G058100	Chr09	775	Mock	Inoc	OK	16.7606	2.63061	-2.6716	-2.90498	0.0423
XLOC_023476	XLOC_023476	Phvul.009G061900	Chr09	779	Mock	Inoc	OK	58.4152	14.3051	-2.02982	-3.15522	0.0029
XLOC_022180	XLOC_022180	Phvul.009G068000	Chr09	2081	Mock	Inoc	OK	14.2036	4.29387	-1.72591	-2.08795	0.0238
XLOC_023516	XLOC_023516	Phvul.009G069900	Chr09	908	Mock	Inoc	OK	59.4709	26.706	-1.15502	-1.95195	0.0468
XLOC_022199	XLOC_022199	Phvul.009G071200	Chr09	1937	Mock	Inoc	OK	7.37074	1.28457	-2.52052	-2.20927	0.0296
XLOC_022226	XLOC_022226	Phvul.009G075500	Chr09	1154	Mock	Inoc	OK	31.2339	7.31326	-2.09453	-2.63722	0.0053
XLOC_022247	XLOC_022247	Phvul.009G081400	Chr09	638	Mock	Inoc	OK	70.0098	2.51783	-4.79731	-5.05847	0.0146
XLOC_022248	XLOC_022248	Phvul.009G081500	Chr09	1333	Mock	Inoc	OK	5.32719	0	#NAME?	#NAME?	5e-05
XLOC_022265	XLOC_022265	Phvul.009G085300	Chr09	1382	Mock	Inoc	OK	67.0885	26.1538	-1.35904	-2.02234	0.0188
XLOC_022268	XLOC_022268	Phvul.009G086000	Chr09	2276	Mock	Inoc	OK	22.1478	7.8808	-1.49075	-1.89136	0.01855
XLOC_023609	XLOC_023609	Phvul.009G087500	Chr09	2097	Mock	Inoc	OK	34.6304	16.749	-1.04796	-1.55709	0.04835
XLOC_023635	XLOC_023635	Phvul.009G092400	Chr09	3773	Mock	Inoc	OK	149.729	21.9704	-2.76872	-2.78368	0.0009
XLOC_022315	XLOC_022315	Phvul.009G096100	Chr09	1741	Mock	Inoc	OK	15.0018	3.67606	-2.0289	-2.29051	0.01765
XLOC_023684	XLOC_023684	Phvul.009G102000	Chr09	1724	Mock	Inoc	OK	123.127	48.682	-1.33869	-1.86461	0.02215
XLOC_022373	XLOC_022373	Phvul.009G108200	Chr09	7832	Mock	Inoc	OK	21.1385	7.87999	-1.42361	-1.64159	0.02285
XLOC_022393	XLOC_022393	Phvul.009G112000	Chr09	3546	Mock	Inoc	OK	8.70016	3.21999	-1.43399	-1.6893	0.0387
XLOC_022394	XLOC_022394	Phvul.009G112100	Chr09	5306	Mock	Inoc	OK	5.44902	1.56439	-1.8004	-1.80698	0.0418
XLOC_022403	XLOC_022403	Phvul.009G113500	Chr09	554	Mock	Inoc	OK	84.5279	36.9679	-1.19315	-2.24997	0.04495
XLOC_022420	XLOC_022420	Phvul.009G116200	Chr09	4622	Mock	Inoc	OK	12.8767	2.05408	-2.6482	-2.75627	0.00595
XLOC_022423	XLOC_022423	Phvul.009G116500	Chr09	1008	Mock	Inoc	OK	84.504	14.4354	-2.54941	-3.55822	0.0018
XLOC_022442	XLOC_022442	Phvul.009G121000	Chr09	4534	Mock	Inoc	OK	104.227	33.4422	-1.63999	-1.61335	0.0354
XLOC_023783	XLOC_023783	Phvul.009G122300	Chr09	1018	Mock	Inoc	OK	26.5812	5.83937	-2.18652	-2.69555	0.00645
XLOC_023788	XLOC_023788	Phvul.009G123300	Chr09	1705	Mock	Inoc	OK	10.6476	2.81098	-1.92138	-2.07346	0.0176
XLOC_023794	XLOC_023794	Phvul.009G125100	Chr09	1939	Mock	Inoc	OK	178.275	0.83037	-7.74613	-5.8754	0.0238
XLOC_022485	XLOC_022485	Phvul.009G128500	Chr09	5291	Mock	Inoc	OK	45.4178	10.193	-2.15569	-2.40719	0.00095
XLOC_023828	XLOC_023828	Phvul.009G134500	Chr09	2403	Mock	Inoc	OK	11.562	1.18746	-3.28344	-2.27863	0.0126
XLOC_023850	XLOC_023850	Phvul.009G139100	Chr09	5750	Mock	Inoc	OK	24.9736	6.61095	-1.91748	-2.36915	0.00345
XLOC_022553	XLOC_022553	Phvul.009G140400	Chr09	11855	Mock	Inoc	OK	7.7487	2.19721	-1.81828	-1.94606	0.0192
XLOC_023874	XLOC_023874	Phvul.009G143800	Chr09	1348	Mock	Inoc	OK	83.9928	26.3848	-1.67056	-2.50888	0.0041
XLOC_023889	XLOC_023889	Phvul.009G146800	Chr09	1713	Mock	Inoc	OK	4.82254	0	#NAME?	#NAME?	5e-05
XLOC_023900	XLOC_023900	Phvul.009G149500	Chr09	3707	Mock	Inoc	OK	77.3242	13.8367	-2.48242	-2.26649	0.0044
XLOC_022725	XLOC_022725	Phvul.009G173200	Chr09	1835	Mock	Inoc	OK	70.1104	7.07197	-3.30944	-3.74582	5e-05
XLOC_024019	XLOC_024019	Phvul.009G173900	Chr09	503	Mock	Inoc	OK	63.8476	18.2716	-1.80503	-2.87221	0.02275
XLOC_024020	XLOC_024020	Phvul.009G174000	Chr09	645	Mock	Inoc	OK	96.8164	31.0375	-1.64124	-2.56578	0.01565
XLOC_024059	XLOC_024059	Phvul.009G182000	Chr09	1857	Mock	Inoc	OK	18.9607	5.90999	-1.68178	-2.1988	0.0148
XLOC_022791	XLOC_022791	Phvul.009G186200	Chr09	2222	Mock	Inoc	OK	6.33334	0	#NAME?	#NAME?	5e-05
XLOC_024091	XLOC_024091	Phvul.009G189000	Chr09	2352	Mock	Inoc	OK	27.6774	9.34441	-1.56653	-2.14688	0.0092
XLOC_022809	XLOC_022809	Phvul.009G190100	Chr09	1003	Mock	Inoc	OK	60.8618	1.02304	-5.8946	-5.13017	0.0339
XLOC_022858	XLOC_022858	Phvul.009G202100	Chr09	1891	Mock	Inoc	OK	23.2305	5.17979	-2.16505	-2.59475	0.0135
XLOC_022889	XLOC_022889	Phvul.009G209300	Chr09	713	Mock	Inoc	OK	89.6308	38.6874	-1.21213	-2.07733	0.0391
XLOC_024214	XLOC_024214	Phvul.009G211000	Chr09	918	Mock	Inoc	OK	77.5935	27.6333	-1.48953	-2.08515	0.02625
XLOC_024216	XLOC_024216	Phvul.009G211200	Chr09	7116	Mock	Inoc	OK	163.772	57.8931	-1.50023	-1.88085	0.0369
XLOC_024242	XLOC_024242	Phvul.009G216400	Chr09	1603	Mock	Inoc	OK	92.4945	0	#NAME?	#NAME?	5e-05
XLOC_022956	XLOC_022956	Phvul.009G221700	Chr09	2692	Mock	Inoc	OK	40.4444	13.4066	-1.59299	-2.3613	0.019
XLOC_024293	XLOC_024293	Phvul.009G227800	Chr09	1156	Mock	Inoc	OK	4.07741	0	#NAME?	#NAME?	5e-05
XLOC_024319	XLOC_024319	Phvul.009G233200	Chr09	1942	Mock	Inoc	OK	82.8173	16.567	-2.32162	-3.45959	0.0002
XLOC_024356	XLOC_024356	Phvul.009G241100	Chr09	4020	Mock	Inoc	OK	22.8566	10.6515	-1.10156	-1.53648	0.0466
XLOC_023080	XLOC_023080	Phvul.009G245700	Chr09	1699	Mock	Inoc	OK	135.145	50.668	-1.41536	-2.09021	0.0153
XLOC_023100	XLOC_023100	Phvul.009G249500	Chr09	759	Mock	Inoc	OK	308.426	119.852	-1.36367	-2.67585	0.01325
XLOC_023134	XLOC_023134	Phvul.009G255300	Chr09	1097	Mock	Inoc	OK	11.9491	2.05432	-2.54017	-2.34502	0.0329
XLOC_023138	XLOC_023138	Phvul.009G255700	Chr09	1003	Mock	Inoc	OK	8.98659	1.62166	-2.47031	-2.27516	0.0418
XLOC_023145	XLOC_023145	Phvul.009G256900	Chr09	646	Mock	Inoc	OK	1503.63	162.66	-3.20852	-4.40417	0.00095
XLOC_024442	XLOC_024442	Phvul.009G260200	Chr09	1677	Mock	Inoc	OK	26.1978	2.98023	-3.13595	-3.21246	0.004
XLOC_024582	XLOC_024582	Phvul.010G000900	Chr10	1490	Mock	Inoc	OK	4.46609	0	#NAME?	#NAME?	5e-05
XLOC_024590	XLOC_024590	Phvul.010G002100	Chr10	1670	Mock	Inoc	OK	322.27	30.6427	-3.39466	-3.88912	0.00035
XLOC_024598	XLOC_024598	Phvul.010G003500	Chr10	207	Mock	Inoc	OK	699.797	195.297	-1.84127	-12.1391	0.0085
XLOC_025503	XLOC_025503	Phvul.010G008600	Chr10	1815	Mock	Inoc	OK	8.69824	2.18985	-1.98989	-2.03652	0.0329
XLOC_024634	XLOC_024634	Phvul.010G009500	Chr10	1652	Mock	Inoc	OK	1740.04	409.488	-2.08723	-2.82083	0.01675
XLOC_024749	XLOC_024749	Phvul.010G032900	Chr10	7095	Mock	Inoc	OK	9.41977	2.08634	-2.17472	-2.06788	0.02725
XLOC_025630	XLOC_025630	Phvul.010G033200	Chr10	1093	Mock	Inoc	OK	162.926	46.1884	-1.81862	-2.46236	0.00715
XLOC_026263	XLOC_026263	Phvul.010G039000	Chr10	2987	Mock	Inoc	OK	215.001	87.4132	-1.29842	-1.43363	0.04565
XLOC_024861	XLOC_024861	Phvul.010G052300	Chr10	2974	Mock	Inoc	OK	75.8015	2.08224	-5.18602	-5.11263	0.001
XLOC_024914	XLOC_024914	Phvul.010G062900	Chr10	2045	Mock	Inoc	OK	98.3146	40.0227	-1.29659	-1.85893	0.02155
XLOC_024928	XLOC_024928	Phvul.010G065600	Chr10	3216	Mock	Inoc	OK	77.343	28.1423	-1.45853	-2.24564	0.0107
XLOC_025787	XLOC_025787	Phvul.010G066400	Chr10	1597	Mock	Inoc	OK	109.592	0	#NAME?	#NAME?	5e-05
XLOC_024957	XLOC_024957	Phvul.010G070600	Chr10	4997	Mock	Inoc	OK	13.014	1.79769	-2.85584	-2.59815	0.0042
XLOC_024983	XLOC_024983	Phvul.010G076200	Chr10	3386	Mock	Inoc	OK	19.0265	7.64844	-1.31477	-1.66246	0.03805
XLOC_025834	XLOC_025834	Phvul.010G076700	Chr10	2657	Mock	Inoc	OK	10.4424	2.04497	-2.3523	-2.2216	0.02235
XLOC_024992	XLOC_024992	Phvul.010G079100	Chr10	1927	Mock	Inoc	OK	13.3314	0	#NAME?	#NAME?	5e-05
XLOC_025857	XLOC_025857	Phvul.010G079900	Chr10	4051	Mock	Inoc	OK	64.358	15.9744	-2.01036	-2.6765	0.0021
XLOC_025892	XLOC_025892	Phvul.010G087500	Chr10	2182	Mock	Inoc	OK	5.77249	0.895301	-2.68875	-2.16546	0.03425
XLOC_025066	XLOC_025066	Phvul.010G094000	Chr10	1013	Mock	Inoc	OK	16.2577	2.26033	-2.84652	-2.87618	0.00915
XLOC_025966	XLOC_025966	Phvul.010G104000	Chr10	5894	Mock	Inoc	OK	3.84014	0.752616	-2.35118	-1.66707	0.0247
XLOC_025155	XLOC_025155	Phvul.010G108500	Chr10	2559	Mock	Inoc	OK	94.8179	23.3239	-2.02335	-3.02772	0.0016
XLOC_025997	XLOC_025997	Phvul.010G112100	Chr10	5487	Mock	Inoc	OK	7.31201	2.02359	-1.85335	-1.7788	0.02035
XLOC_025192	XLOC_025192	Phvul.010G114900	Chr10	942	Mock	Inoc	OK	41.3867	15.289	-1.43667	-2.1881	0.02605
XLOC_025209	XLOC_025209	Phvul.010G118300	Chr10	5700	Mock	Inoc	OK	18.4552	6.58482	-1.48681	-1.86184	0.0239
XLOC_025216	XLOC_025216	Phvul.010G120100	Chr10	2429	Mock	Inoc	OK	12.8732	0.823421	-3.9666	-3.27977	0.03425
XLOC_026043	XLOC_026043	Phvul.010G121200	Chr10	3806	Mock	Inoc	OK	12.2751	3.06718	-2.00075	-2.16696	0.00475
XLOC_026361	XLOC_026361	Phvul.010G121400	Chr10	219	Mock	Inoc	OK	21.3199	0	#NAME?	#NAME?	0.0135
XLOC_026087	XLOC_026087	Phvul.010G129700	Chr10	849	Mock	Inoc	OK	41.0076	7.38212	-2.47378	-3.07507	0.0049
XLOC_026089	XLOC_026089	Phvul.010G129900	Chr10	1072	Mock	Inoc	OK	79.0788	3.15668	-4.64681	-4.69001	0.0004
XLOC_026110	XLOC_026110	Phvul.010G134000	Chr10	552	Mock	Inoc	OK	8.48745	0	#NAME?	#NAME?	0.00015
XLOC_025416	XLOC_025416	Phvul.010G156300	Chr10	3258	Mock	Inoc	OK	72.2084	0	#NAME?	#NAME?	5e-05
XLOC_025422	XLOC_025422	Phvul.010G157100	Chr10	4713	Mock	Inoc	OK	12.6889	1.78091	-2.83288	-2.69235	0.006
XLOC_026245	XLOC_026245	Phvul.010G165800	Chr10	6969	Mock	Inoc	OK	7.00905	2.15795	-1.69956	-1.80675	0.0329
XLOC_026392	XLOC_026392	Phvul.011G002600	Chr11	1516	Mock	Inoc	OK	77.3795	28.5506	-1.43843	-2.05664	0.0171
XLOC_027542	XLOC_027542	Phvul.011G003700	Chr11	1175	Mock	Inoc	OK	13.2064	4.52356	-1.5457	-1.89372	0.03475
XLOC_027547	XLOC_027547	Phvul.011G004500	Chr11	1619	Mock	Inoc	OK	13.7572	4.31866	-1.67153	-1.92507	0.0399
XLOC_027549	XLOC_027549	Phvul.011G005200	Chr11	1418	Mock	Inoc	OK	19.1966	0	#NAME?	#NAME?	5e-05
XLOC_026412	XLOC_026412	Phvul.011G007000	Chr11	4564	Mock	Inoc	OK	7.58683	0.834127	-3.18516	-2.83218	0.0045
XLOC_027613	XLOC_027613	Phvul.011G015800	Chr11	678	Mock	Inoc	OK	7.20493	0	#NAME?	#NAME?	0.00015
XLOC_027618	XLOC_027618	Phvul.011G017200	Chr11	3282	Mock	Inoc	OK	47.696	1.87282	-4.67059	-3.72137	0.00015
XLOC_027646	XLOC_027646	Phvul.011G023100	Chr11	6235	Mock	Inoc	OK	5.15387	0.419384	-3.61931	-2.82108	0.0243
XLOC_027658	XLOC_027658	Phvul.011G025300	Chr11	1725	Mock	Inoc	OK	12.2456	4.69991	-1.38156	-1.75087	0.03585
XLOC_027666	XLOC_027666	Phvul.011G027700	Chr11	1107	Mock	Inoc	OK	118.406	35.4655	-1.73925	-2.61914	0.00535
XLOC_027720	XLOC_027720	Phvul.011G039100	Chr11	2906	Mock	Inoc	OK	127.909	0.94814	-7.07581	-5.73099	0.00495
XLOC_026596	XLOC_026596	Phvul.011G044000	Chr11	5496	Mock	Inoc	OK	6.64156	0.711341	-3.22291	-2.75084	0.00965
XLOC_026623	XLOC_026623	Phvul.011G048600	Chr11	1395	Mock	Inoc	OK	12.3165	1.57312	-2.96889	-2.70811	0.03405
XLOC_026624	XLOC_026624	Phvul.011G048700	Chr11	1457	Mock	Inoc	OK	234.789	45.1697	-2.37794	-2.92983	0.0061
XLOC_026629	XLOC_026629	Phvul.011G050000	Chr11	649	Mock	Inoc	OK	66.1963	16.0125	-2.04755	-3.23562	0.00535
XLOC_027773	XLOC_027773	Phvul.011G050200	Chr11	234	Mock	Inoc	OK	48.8533	0	#NAME?	#NAME?	0.00025
XLOC_027799	XLOC_027799	Phvul.011G056500	Chr11	6114	Mock	Inoc	OK	35.8393	1.10375	-5.02105	-4.60897	0.0001
XLOC_027824	XLOC_027824	Phvul.011G061600	Chr11	3051	Mock	Inoc	OK	16.8902	2.60994	-2.6941	-2.96437	0.00165
XLOC_026693	XLOC_026693	Phvul.011G061800	Chr11	4024	Mock	Inoc	OK	12.4434	4.16353	-1.5795	-1.85525	0.02185
XLOC_026706	XLOC_026706	Phvul.011G065100	Chr11	6117	Mock	Inoc	OK	25.4957	8.40809	-1.6004	-1.86738	0.01135
XLOC_027903	XLOC_027903	Phvul.011G075900	Chr11	5758	Mock	Inoc	OK	12.0242	3.87573	-1.6334	-1.70226	0.03775
XLOC_026816	XLOC_026816	Phvul.011G090600	Chr11	5404	Mock	Inoc	OK	8.88632	3.02344	-1.5554	-1.76095	0.0353
XLOC_026842	XLOC_026842	Phvul.011G096400	Chr11	1913	Mock	Inoc	OK	117.484	1.28106	-6.51899	-5.05862	0.0354
XLOC_026981	XLOC_026981	Phvul.011G120600	Chr11	1341	Mock	Inoc	OK	513.284	82.7573	-2.6328	-2.29357	0.02155
XLOC_028631	XLOC_028631	Phvul.011G121500	Chr11	453	Mock	Inoc	OK	381.192	45.9165	-3.05343	-5.56141	0.0001
XLOC_026997	XLOC_026997	Phvul.011G122900	Chr11	736	Mock	Inoc	OK	146.868	70.727	-1.05419	-1.94163	0.044
XLOC_027029	XLOC_027029	Phvul.011G128500	Chr11	4868	Mock	Inoc	OK	10.495	2.01743	-2.37911	-2.23512	0.00605
XLOC_028171	XLOC_028171	Phvul.011G130500	Chr11	4750	Mock	Inoc	OK	7.50139	1.27422	-2.55755	-2.28444	0.0194
XLOC_027065	XLOC_027065	Phvul.011G134400	Chr11	5842	Mock	Inoc	OK	7.26041	2.02175	-1.84445	-1.90882	0.03215
XLOC_027080	XLOC_027080	Phvul.011G137200	Chr11	8968	Mock	Inoc	OK	6.06728	0.318209	-4.253	-2.85799	0.0399
XLOC_028204	XLOC_028204	Phvul.011G138300	Chr11	939	Mock	Inoc	OK	11.1559	0	#NAME?	#NAME?	5e-05
XLOC_028226	XLOC_028226	Phvul.011G145600	Chr11	1876	Mock	Inoc	OK	33.3593	10.6042	-1.65345	-2.33373	0.0281
XLOC_028660	XLOC_028660	Phvul.011G150100	Chr11	561	Mock	Inoc	OK	1257.76	184.92	-2.76589	-3.61524	0.0088
XLOC_028283	XLOC_028283	Phvul.011G157700	Chr11	2116	Mock	Inoc	OK	29.5268	12.2996	-1.26341	-1.83586	0.04975
XLOC_027235	XLOC_027235	Phvul.011G162800	Chr11	3052	Mock	Inoc	OK	32.3359	10.7195	-1.5929	-2.30029	0.0134
XLOC_028680	XLOC_028680	Phvul.011G171600	Chr11	19309	Mock	Inoc	OK	1002.2	75.7002	-3.72674	-3.46073	5e-05
XLOC_027280	XLOC_027280	Phvul.011G173000	Chr11	6171	Mock	Inoc	OK	35.2107	11.5432	-1.60898	-2.26282	0.01515
XLOC_028361	XLOC_028361	Phvul.011G173900	Chr11	2147	Mock	Inoc	OK	27.5916	3.51776	-2.9715	-2.56057	0.00345
XLOC_027331	XLOC_027331	Phvul.011G183800	Chr11	820	Mock	Inoc	OK	199.969	29.4277	-2.76453	-4.21986	0.0003
XLOC_027332	XLOC_027332	Phvul.011G183900	Chr11	825	Mock	Inoc	OK	110.6	11.9155	-3.21444	-4.46671	0.00075
XLOC_027367	XLOC_027367	Phvul.011G189300	Chr11	1991	Mock	Inoc	OK	39.7195	13.5718	-1.54923	-2.14789	0.0126
