# Supplementary material for: Comparative Transcriptome Analysis of Resistant and Susceptible Common Bean Genotypes in Response to Soybean Cyst Nematode Infection
Source: PLoS One. 2016 Jul 21;11(7):e0159338. doi: 10.1371/journal.pone.0159338 (PMC4956322; doi:10.1371/journal.pone.0159338)
Supplement: S3 Table — (XLSX) [file pone.0159338.s003.xlsx]

## Sheet: Upregulated
Table: Functional annotation of upregulated genes in resistant genotype after SCN infection
Gene	Goterm	Functional Annotation
Phvul.001G003000	0	LYR family of Fe/S cluster biogenesis protein
Phvul.001G039700	0	17.6 kDa class II heat shock protein
Phvul.001G042200	GO:0003700,GO:0043565,GO:0006355	WRKY DNA-binding protein 40
Phvul.001G044200	0	hydroxyproline-rich glycoprotein family protein
Phvul.001G064000	GO:0008270,GO:0016491,GO:0055114	alcohol dehydrogenase 1
Phvul.001G064100	GO:0045300,GO:0006631,GO:0055114	Plant stearoyl-acyl-carrier-protein desaturase family protein
Phvul.001G083400	0	Protein of unknown function (DUF3754)
Phvul.001G111400	0	arabinogalactan protein 14
Phvul.001G127700	0	Gibberellin-regulated family protein
Phvul.001G141700	GO:0003677	myb-like HTH transcriptional regulator family protein
Phvul.001G185100	0	sequence-specific DNA binding transcription factors
Phvul.001G185200	GO:0000287,GO:0004743,GO:0030955,GO:0006096	Pyruvate kinase family protein
Phvul.001G194400	0	Putative lysine decarboxylase family protein
Phvul.001G220400	0	bonsai
Phvul.001G252300	0	0
Phvul.001G260000	GO:0009039,GO:0016151,GO:0019627,GO:0016787,GO:0006807	urease
Phvul.002G009300	GO:0008083,GO:0008283,GO:0005576	phytosulfokine 4 precursor
Phvul.002G020000	0	0
Phvul.002G023800	0	0
Phvul.002G058900	0	C2H2-like zinc finger protein
Phvul.002G065900	0	Protein of unknown function (DUF1664)
Phvul.002G068500	GO:0003676,GO:0008408,GO:0006139,GO:0005622	Werner syndrome-like exonuclease
Phvul.002G099500	GO:0004553,GO:0005975	O-Glycosyl hydrolases family 17 protein
Phvul.002G150900	GO:0009116	phosphoribosyl pyrophosphate (PRPP) synthase 3
Phvul.002G155300	GO:0003700,GO:0043565,GO:0006355,GO:0005634	winged-helix DNA-binding transcription factor family protein
Phvul.002G159300	0	0
Phvul.002G171500	0	0
Phvul.002G204200	GO:0003723	Plant Tudor-like protein
Phvul.002G204800	0	0
Phvul.002G205000	0	Vacuolar iron transporter (VIT) family protein
Phvul.002G205200	0	Vacuolar iron transporter (VIT) family protein
Phvul.002G214100	GO:0016787,GO:0006541	Class I glutamine amidotransferase-like superfamily protein
Phvul.002G218300	GO:0019295	Aldolase-type TIM barrel family protein
Phvul.002G246500	0	0
Phvul.002G295900	0	Cox19-like CHCH family protein
Phvul.002G300800	GO:0004657,GO:0006537,GO:0006562,GO:0055114	Methylenetetrahydrofolate reductase family protein
Phvul.003G011200	GO:0009512	cytochrome b6f complex subunit (petM), putative
Phvul.003G021600	GO:0016830,GO:0006725	Phosphoenolpyruvate carboxylase family protein
Phvul.003G031400	GO:0003824,GO:0016020	lipid phosphate phosphatase 2
Phvul.003G048400	0	PLC-like phosphodiesterases superfamily protein
Phvul.003G080800	GO:0004190,GO:0006508,GO:0006629	Saposin-like aspartyl protease family protein
Phvul.003G124600	GO:0006355,GO:0005634	indole-3-acetic acid inducible 31
Phvul.003G145000	0	Ankyrin repeat family protein
Phvul.003G151900	GO:0004129,GO:0005739	cytochrome C oxidase 6B
Phvul.003G158900	0	Domain of unknown function (DUF298)
Phvul.003G181100	0	glutamine dumper 3
Phvul.003G218600	0	Bifunctional inhibitor/lipid-transfer protein/seed storage 2S albumin superfamily protein
Phvul.003G228800	GO:0009116	Phosphoribosyltransferase family protein
Phvul.003G238700	0	Auxin-responsive GH3 family protein
Phvul.003G241500	GO:0003777,GO:0005524,GO:0007018	P-loop containing nucleoside triphosphate hydrolases superfamily protein
Phvul.003G250700	0	ASYMMETRIC LEAVES 2-like 1
Phvul.003G255200	GO:0031072	auxin-like 1 protein
Phvul.003G255800	GO:0008168	jasmonic acid carboxyl methyltransferase
Phvul.003G255900	GO:0008168	S-adenosyl-L-methionine-dependent methyltransferases superfamily protein
Phvul.004G064700	0	LOB domain-containing protein 41
Phvul.004G090800	GO:0004601,GO:0020037,GO:0006979,GO:0055114	Peroxidase superfamily protein
Phvul.004G107700	GO:0005524,GO:0051082,GO:0006457,GO:0006950	heat shock protein 90.1
Phvul.004G108600	0	glutaminyl cyclase
Phvul.004G123900	GO:0016787,GO:0008152	carboxyesterase 20
Phvul.004G127500	GO:0000287,GO:0004634,GO:0006096,GO:0000015	Enolase
Phvul.004G155500	GO:0004672,GO:0005524,GO:0006468	PR5-like receptor kinase
Phvul.004G157100	0	LOB domain-containing protein 41
Phvul.004G157900	0	0
Phvul.005G019300	0	0
Phvul.005G019400	0	0
Phvul.005G024800	0	VQ motif-containing protein
Phvul.005G026800	0	0
Phvul.005G058500	GO:0016491,GO:0016706,GO:0055114	2-oxoglutarate (2OG) and Fe(II)-dependent oxygenase superfamily protein
Phvul.005G103600	GO:0003843,GO:0006075,GO:0000148,GO:0016020	glucan synthase-like 5
Phvul.005G117200	GO:0003777,GO:0005524,GO:0007018	P-loop containing nucleoside triphosphate hydrolases superfamily protein
Phvul.005G117300	0	0
Phvul.005G135700	0	hydroxyproline-rich glycoprotein family protein
Phvul.005G149800	GO:0046873,GO:0030001,GO:0055085,GO:0016020	ZIP metal ion transporter family
Phvul.005G150500	GO:0005524,GO:0003677,GO:0003918,GO:0006265,GO:0005694	topoisomerase 6 subunit B
Phvul.005G179600	0	serine-rich protein-related
Phvul.006G070300	0	Pentatricopeptide repeat (PPR) superfamily protein
Phvul.006G080900	GO:0003723	RNA-binding KH domain-containing protein
Phvul.006G125900	GO:0005506,GO:0016491,GO:0006633,GO:0055114	fatty acid hydroxylase 1
Phvul.006G129800	GO:0004601,GO:0020037,GO:0006979,GO:0055114	Peroxidase superfamily protein
Phvul.006G186800	GO:0016787	allantoinase
Phvul.006G198100	0	proline iminopeptidase
Phvul.007G004500	GO:0003852,GO:0009098	2-isopropylmalate synthase 1
Phvul.007G010500	0	Protein of unknown function (DUF674)
Phvul.007G025300	GO:0016020	Uncharacterized protein family (UPF0016)
Phvul.007G049400	GO:0004672,GO:0005524,GO:0006468	cysteine-rich RLK (RECEPTOR-like protein kinase) 29
Phvul.007G061100	0	0
Phvul.007G066500	GO:0003700,GO:0006355	Integrase-type DNA-binding superfamily protein
Phvul.007G074700	GO:0046872,GO:0030001	Heavy metal transport/detoxification superfamily protein
Phvul.007G119100	GO:0006412	Eukaryotic release factor 1 (eRF1) family protein
Phvul.007G119700	GO:0045735	RmlC-like cupins superfamily protein
Phvul.007G122600	0	0
Phvul.007G144000	0	Small nuclear ribonucleoprotein family protein
Phvul.007G145600	0	Myosin heavy chain-related protein
Phvul.007G145700	0	0
Phvul.007G145900	GO:0004553,GO:0005975	beta glucosidase 11
Phvul.007G153700	GO:0003854,GO:0016616,GO:0006694,GO:0055114,GO:0003824,GO:0050662,GO:0044237	NAD(P)-binding Rossmann-fold superfamily protein
Phvul.007G169700	0	ROTUNDIFOLIA like 14
Phvul.007G185200	GO:0003824,GO:0030170,GO:0008152	cysteine synthase D1
Phvul.007G201600	GO:0005515	Tetratricopeptide repeat (TPR)-like superfamily protein
Phvul.007G211600	0	NIM1-interacting 1
Phvul.007G223100	GO:0008083,GO:0008283,GO:0005576	PHYTOSULFOKINE 3 PRECURSOR
Phvul.007G224600	0	sequence-specific DNA binding transcription factors
Phvul.007G250700	0	0
Phvul.008G012600	GO:0000902,GO:0005524	heat shock cognate protein 70-1
Phvul.008G016500	GO:0005515,GO:0051087,GO:0006915	BCL-2-associated athanogene 5
Phvul.008G028700	0	B12D protein
Phvul.008G043100	GO:0047800,GO:0055114	Protein of unknown function (DUF1637)
Phvul.008G043500	GO:0003700,GO:0006355	Integrase-type DNA-binding superfamily protein
Phvul.008G081800	GO:0003700,GO:0043565,GO:0006355	WRKY DNA-binding protein 70
Phvul.008G087200	0	0
Phvul.008G096800	0	Plant protein of unknown function (DUF828)
Phvul.008G128100	0	x-ray induced transcript 1
Phvul.008G144800	0	0
Phvul.008G144900	0	0
Phvul.008G145000	0	low-molecular-weight cysteine-rich 47
Phvul.008G179300	GO:0004672,GO:0005524,GO:0006468	Protein kinase superfamily protein
Phvul.008G180100	GO:0031072	Chaperone DnaJ-domain superfamily protein
Phvul.008G192900	GO:0004672,GO:0005524,GO:0006468	Protein kinase superfamily protein
Phvul.008G205900	0	Polynucleotidyl transferase, ribonuclease H-like superfamily protein
Phvul.008G217100	0	0
Phvul.008G221000	GO:0003723,GO:0006412,GO:0005840,GO:0005622,GO:0003735	Ribosomal protein S4 (RPS4A) family protein
Phvul.008G257100	0	0
Phvul.009G014600	0	alpha/beta-Hydrolases superfamily protein
Phvul.009G060900	GO:0003700,GO:0043565,GO:0046983,GO:0006355	basic leucine-zipper 44
Phvul.009G078300	GO:0003700,GO:0043565,GO:0006355,GO:0005634	heat shock transcription factor A2
Phvul.009G080200	0	17.6 kDa class II heat shock protein
Phvul.009G104900	GO:0019825,GO:0015671	hemoglobin 3
Phvul.009G116500	GO:0004568,GO:0006032,GO:0016998,GO:0008061	basic chitinase
Phvul.009G121000	GO:0020037,GO:0009055,GO:0055114,GO:0016491,GO:0030151	nitrate reductase 1
Phvul.009G121900	0	0
Phvul.009G122800	GO:0016740,GO:0030170,GO:0009058,GO:0006520,GO:0016769	Pyridoxal phosphate (PLP)-dependent transferases superfamily protein
Phvul.009G145700	0	Phosphoglycerate mutase family protein
Phvul.009G154400	GO:0003677,GO:0003713,GO:0006355	ssDNA-binding transcriptional regulator
Phvul.009G163800	0	Splicing factor 3B subunit 5/RDS3 complex subunit 10
Phvul.009G170600	GO:0005515,GO:0003712,GO:0004402,GO:0008270,GO:0006355,GO:0005634	BTB and TAZ domain protein 2
Phvul.009G177400	0	0
Phvul.009G180700	GO:0004672,GO:0005524,GO:0006468,GO:0005515	Leucine-rich repeat protein kinase family protein
Phvul.009G198400	0	early nodulin-related
Phvul.009G218500	GO:0006886	gamma-soluble NSF attachment protein
Phvul.009G244200	GO:0005506,GO:0009055,GO:0016705,GO:0020037,GO:0055114	cytochrome P450, family 81, subfamily D, polypeptide 3
Phvul.010G019200	0	Uncharacterised protein family SERF
Phvul.010G023000	GO:0070402,GO:0055114,GO:0005515,GO:0046872,GO:0030604,GO:0008299	1-deoxy-D-xylulose 5-phosphate reductoisomerase
Phvul.010G054400	GO:0043531,GO:0005515,GO:0007165,GO:0005622,GO:0045087,GO:0031224,GO:0004888,GO:0006915,GO:0005524	Disease resistance protein (TIR-NBS-LRR class) family
Phvul.010G062600	0	Uncharacterised protein family (UPF0497)
Phvul.010G067500	0	saposin B domain-containing protein
Phvul.010G069100	0	lipid transfer protein 3
Phvul.011G016100	0	mitochondrion-localized small heat shock protein 23.6
Phvul.011G017200	GO:0008168,GO:0008610,GO:0008152	gamma-tocopherol methyltransferase
Phvul.011G080300	0	tyrosylprotein sulfotransferase
Phvul.011G084200	GO:0046872,GO:0030001	Heavy metal transport/detoxification superfamily protein
Phvul.011G086900	GO:0016538,GO:0007049	CDK-subunit 2
Phvul.011G183800	GO:0006952,GO:0009607	MLP-like protein 43
Phvul.011G211900	GO:0015238,GO:0015297,GO:0006855,GO:0055085,GO:0016020	MATE efflux family protein
Phvul.011G216100	GO:0008152,GO:0003824,GO:0030151,GO:0030170	molybdenum cofactor sulfurase (LOS5) (ABA3)

## Sheet: Downregulated
Table: Functional annotation of downregulated genes in resistant genotype after SCN infection
Gene	Goterm	Functional Annotation
Phvul.001G006300	0	GAST1 protein homolog 1
Phvul.001G020100	GO:0006629	phospholipase A 2A
Phvul.001G025800	0	Gibberellin-regulated family protein
Phvul.001G070500	0	wound-responsive family protein
Phvul.001G077800	GO:0005215,GO:0006857,GO:0016020	Major facilitator superfamily protein
Phvul.001G085200	0	CCR-like
Phvul.001G110100	0	NDH-dependent cyclic electron flow 1
Phvul.001G140000	GO:0005515	polygalacturonase inhibiting protein 1
Phvul.001G238100	GO:0004252,GO:0006508,GO:0042802,GO:0043086	subtilase 4.12
Phvul.001G242100	GO:0016020,GO:0009765	light harvesting complex photosystem II
Phvul.001G257100	GO:0030145,GO:0015979,GO:0009523,GO:0016021	photosystem II BY
Phvul.002G008400	GO:0004553,GO:0005975,GO:0016762,GO:0006073,GO:0005618,GO:0048046	xyloglucan endotransglucosylase/hydrolase 6
Phvul.002G016400	GO:0016758,GO:0008152	UDP-glucosyl transferase 73B5
Phvul.002G021100	GO:0004672,GO:0005524,GO:0006468	mitogen-activated protein kinase kinase kinase 5
Phvul.002G025900	0	PQ-loop repeat family protein / transmembrane family protein
Phvul.002G046800	GO:0022857,GO:0055085,GO:0016021	Major facilitator superfamily protein
Phvul.002G049000	GO:0016491,GO:0016706,GO:0055114	gibberellin 2-oxidase 8
Phvul.002G099700	GO:0046873,GO:0030001,GO:0055085,GO:0016020	zinc transporter 10 precursor
Phvul.002G132900	GO:0003824,GO:0008152	AMP-dependent synthetase and ligase family protein
Phvul.002G141100	0	0
Phvul.002G141200	0	0
Phvul.002G170800	GO:0003723,GO:0033897	ribonuclease 1
Phvul.002G194800	0	0
Phvul.002G210400	GO:0005524,GO:0016887,GO:0016020	white-brown complex homolog protein 11
Phvul.002G211800	0	0
Phvul.002G214300	GO:0016758,GO:0008152	UDP-glucosyl transferase 78D2
Phvul.002G241400	GO:0005515	glutathione S-transferase tau 7
Phvul.002G249800	GO:0045735	RmlC-like cupins superfamily protein
Phvul.002G269400	GO:0005516,GO:0015979,GO:0009522,GO:0042651	photosystem I reaction center subunit PSI-N, chloroplast, putative / PSI-N, putative (PSAN)
Phvul.002G275400	0	0
Phvul.002G281900	GO:0008168,GO:0046406,GO:0015979,GO:0015995,GO:0008152	magnesium-protoporphyrin IX methyltransferase
Phvul.002G286500	0	osmotin 34
Phvul.002G314000	GO:0016491,GO:0008152,GO:0055114	aldehyde dehydrogenase 2C4
Phvul.002G319000	0	PLANT CADMIUM RESISTANCE 2
Phvul.002G332100	GO:0016787	purple acid phosphatase 17
Phvul.003G004300	GO:0031072	DNAJ heat shock N-terminal domain-containing protein
Phvul.003G012600	GO:0005507,GO:0009055	Cupredoxin superfamily protein
Phvul.003G040500	GO:0005507,GO:0008131,GO:0048038,GO:0009308,GO:0055114	Copper amine oxidase family protein
Phvul.003G052000	0	BURP domain-containing protein
Phvul.003G070700	GO:0045454,GO:0015035,GO:0009055,GO:0006662	thioredoxin 2
Phvul.003G076900	GO:0005506,GO:0009055,GO:0016705,GO:0020037,GO:0055114	cytochrome P450, family 77, subfamily B, polypeptide 1
Phvul.003G080400	GO:0004047,GO:0006546,GO:0005737	Glycine cleavage T-protein family
Phvul.003G131400	GO:0045735	germin 3
Phvul.003G132500	GO:0015979,GO:0009523,GO:0016020	photosystem II subunit X
Phvul.003G151700	GO:0016020	nodulin MtN21 /EamA-like transporter family protein
Phvul.003G166300	0	chloroplast thylakoid lumen protein
Phvul.003G186300	GO:0015979,GO:0009522,GO:0009538	photosystem I subunit F
Phvul.003G193400	GO:0005215,GO:0006857,GO:0016020	Major facilitator superfamily protein
Phvul.003G212600	GO:0015238,GO:0015297,GO:0006855,GO:0055085,GO:0016020	MATE efflux family protein
Phvul.003G217200	GO:0004857,GO:0030599	Plant invertase/pectin methylesterase inhibitor superfamily protein
Phvul.003G219200	0	Bifunctional inhibitor/lipid-transfer protein/seed storage 2S albumin superfamily protein
Phvul.003G231900	GO:0004553,GO:0005975,GO:0016762,GO:0006073,GO:0005618,GO:0048046	xyloglucan endotransglucosylase/hydrolase 6
Phvul.003G249800	GO:0005509,GO:0015979,GO:0042549,GO:0009523,GO:0009654,GO:0019898	photosystem II subunit O-2
Phvul.003G263200	GO:0016491,GO:0055114	ferredoxin-NADP(+)-oxidoreductase 1
Phvul.003G274100	0	Plant protein of unknown function (DUF827)
Phvul.004G059200	0	Pectate lyase family protein
Phvul.004G064900	GO:0016984,GO:0015977	Ribulose bisphosphate carboxylase (small chain) family protein
Phvul.004G068200	GO:0005506,GO:0009055,GO:0016705,GO:0020037,GO:0055114	cytochrome P450, family 81, subfamily D, polypeptide 8
Phvul.004G073400	GO:0016984,GO:0015977	ribulose bisphosphate carboxylase small chain 1A
Phvul.004G085200	GO:0022857,GO:0055085,GO:0016021	sucrose-proton symporter 1
Phvul.004G090400	0	0
Phvul.004G091600	GO:0016020,GO:0009765	chlorophyll A/B binding protein 1
Phvul.004G092100	GO:0003700,GO:0006355	Integrase-type DNA-binding superfamily protein
Phvul.004G097800	0	0
Phvul.004G144500	GO:0016831,GO:0030170,GO:0019752,GO:0006536,GO:0004351	glutamate decarboxylase 5
Phvul.004G148500	GO:0016787	nudix hydrolase homolog 4
Phvul.005G004000	GO:0015979,GO:0009522,GO:0016020	photosystem I subunit G
Phvul.005G007100	GO:0005515	Leucine-rich repeat (LRR) family protein
Phvul.005G020200	GO:0005509,GO:0015979,GO:0009523,GO:0009654,GO:0019898	Mog1/PsbP/DUF1795-like photosystem II reaction center PsbP family protein
Phvul.005G027300	0	0
Phvul.005G032500	0	Disease resistance-responsive (dirigent-like protein) family protein
Phvul.005G032600	0	Disease resistance-responsive (dirigent-like protein) family protein
Phvul.005G052500	GO:0030410,GO:0030418	nicotianamine synthase 4
Phvul.005G084500	GO:0003677,GO:0006355	NAC (No Apical Meristem) domain transcriptional regulator superfamily protein
Phvul.005G085800	GO:0016020,GO:0009765	light-harvesting chlorophyll B-binding protein 3
Phvul.005G105900	0	photosystem II family protein
Phvul.005G115800	GO:0006886,GO:0005783,GO:0016021	B-cell receptor-associated 31-like
Phvul.005G116800	GO:0005506,GO:0009055,GO:0016705,GO:0020037,GO:0055114	hydroperoxide lyase 1
Phvul.005G129200	GO:0008236,GO:0006508	Serine carboxypeptidase S28 family protein
Phvul.005G155800	GO:0004568,GO:0006032,GO:0016998,GO:0008061	homolog of carrot EP3-3 chitinase
Phvul.005G156900	GO:0016702,GO:0046872,GO:0055114,GO:0005515	lipoxygenase 1
Phvul.005G170200	GO:0009055,GO:0051536	NDH-dependent cyclic electron flow 1
Phvul.005G181700	0	uridylyltransferase-related
Phvul.006G003300	GO:0046873,GO:0030001,GO:0055085,GO:0016020	zinc transporter 5 precursor
Phvul.006G014700	0	CRT (chloroquine-resistance transporter)-like transporter 3
Phvul.006G024100	GO:0016740,GO:0009058	PHYTOENE SYNTHASE
Phvul.006G028800	GO:0004650,GO:0005975	Pectin lyase-like superfamily protein
Phvul.006G034000	GO:0003854,GO:0016616,GO:0006694,GO:0055114,GO:0003824,GO:0050662,GO:0044237,GO:0009058,GO:0008831,GO:0045226	rhamnose biosynthesis 1
Phvul.006G036600	GO:0016747	spermidine hydroxycinnamoyl transferase
Phvul.006G055300	GO:0003735,GO:0006412,GO:0005622,GO:0005840	Ribosomal protein S10p/S20e family protein
Phvul.006G063800	0	maternal effect embryo arrest 59
Phvul.006G065300	GO:0009228	thiaminC
Phvul.006G075600	GO:0004601,GO:0020037,GO:0006979,GO:0055114	Peroxidase superfamily protein
Phvul.006G116100	0	SAUR-like auxin-responsive protein family
Phvul.006G125800	GO:0008762,GO:0016491,GO:0050660,GO:0055114	FAD-binding Berberine family protein
Phvul.006G143200	0	acyl-CoA sterol acyl transferase 1
Phvul.006G149700	GO:0046933,GO:0046961,GO:0015986,GO:0045261	ATPase, F1 complex, gamma subunit protein
Phvul.006G152800	GO:0006508,GO:0004190	Eukaryotic aspartyl protease family protein
Phvul.006G153100	GO:0006508,GO:0004190	Eukaryotic aspartyl protease family protein
Phvul.006G165000	GO:0016491,GO:0016706,GO:0055114	gibberellin 2-oxidase
Phvul.006G169100	GO:0016788,GO:0006629	GDSL-like Lipase/Acylhydrolase superfamily protein
Phvul.006G169300	GO:0016788,GO:0006629	GDSL-like Lipase/Acylhydrolase superfamily protein
Phvul.006G178400	GO:0016851,GO:0015979,GO:0015995	P-loop containing nucleoside triphosphate hydrolases superfamily protein
Phvul.006G197100	0	CAP (Cysteine-rich secretory proteins, Antigen 5, and Pathogenesis-related 1 protein) superfamily protein
Phvul.006G207600	GO:0031072	DNAJ-like 20
Phvul.006G208300	GO:0016758,GO:0008152	UDP-Glycosyltransferase superfamily protein
Phvul.006G208400	GO:0016758,GO:0008152	UDP-Glycosyltransferase superfamily protein
Phvul.006G210300	GO:0016020	nodulin MtN21 /EamA-like transporter family protein
Phvul.006G216700	GO:0009055,GO:0051536	2Fe-2S ferredoxin-like superfamily protein
Phvul.007G006600	GO:0003824,GO:0008152	Transketolase
Phvul.007G020800	GO:0016758,GO:0008152	UDP-glucosyl transferase 73B3
Phvul.007G023600	GO:0003677	Duplicated homeodomain-like superfamily protein
Phvul.007G024700	0	Major facilitator superfamily protein
Phvul.007G027100	GO:0016746,GO:0009058,GO:0016747,GO:0006633,GO:0016020,GO:0008610	3-ketoacyl-CoA synthase 6
Phvul.007G054300	GO:0016787,GO:0008152	carboxyesterase 13
Phvul.007G055900	GO:0015979,GO:0009522,GO:0009538	photosystem I subunit D-2
Phvul.007G060800	GO:0005515	Leucine-rich repeat (LRR) family protein
Phvul.007G080400	GO:0006950	0
Phvul.007G082000	GO:0003700,GO:0006355	Integrase-type DNA-binding superfamily protein
Phvul.007G084600	0	0
Phvul.007G106300	GO:0005506,GO:0009055,GO:0016705,GO:0020037,GO:0055114	cytochrome P450, family 76, subfamily C, polypeptide 4
Phvul.007G113000	GO:0016020,GO:0009765	light harvesting complex of photosystem II 5
Phvul.007G115400	0	Plant protein of unknown function (DUF247)
Phvul.007G155500	GO:0015979,GO:0009522,GO:0009538	photosystem I subunit E-2
Phvul.007G172100	GO:0003824,GO:0050662,GO:0044237	chloroplast stem-loop binding protein of 41 kDa
Phvul.007G231600	GO:0003676	RNA-binding (RRM/RBD/RNP motifs) family protein
Phvul.007G268700	0	Late embryogenesis abundant (LEA) hydroxyproline-rich glycoprotein family
Phvul.007G273200	GO:0022857,GO:0055085,GO:0016021	phosphate transporter 1;7
Phvul.007G275700	0	0
Phvul.008G008100	GO:0016787,GO:0006541	Class I glutamine amidotransferase-like superfamily protein
Phvul.008G030300	0	0
Phvul.008G033200	GO:0033903,GO:0016998	glycosyl hydrolase family 81 protein
Phvul.008G040000	0	Protein of unknown function (DUF179)
Phvul.008G054400	GO:0015979,GO:0009522,GO:0009538	photosystem I subunit l
Phvul.008G085000	GO:0004672,GO:0005524,GO:0006468,GO:0007165	SOS3-interacting protein 4
Phvul.008G087000	0	lipid transfer protein 4
Phvul.008G088300	0	0
Phvul.008G098500	GO:0016491,GO:0016706,GO:0055114	2-oxoglutarate (2OG) and Fe(II)-dependent oxygenase superfamily protein
Phvul.008G103500	GO:0016788,GO:0006629	SGNH hydrolase-type esterase superfamily protein
Phvul.008G175300	GO:0016758,GO:0008152	UDP-glucosyl transferase 85A2
Phvul.008G177000	GO:0006810,GO:0055085,GO:0016020,GO:0015171,GO:0003333	Amino acid permease family protein
Phvul.008G196500	GO:0005509,GO:0015979,GO:0009523,GO:0009654,GO:0019898	photosystem II subunit P-1
Phvul.008G252000	0	0
Phvul.008G285100	GO:0016020,GO:0009765	photosystem II light harvesting complex gene 2.1
Phvul.009G030800	GO:0022857,GO:0055085,GO:0016021	Major facilitator superfamily protein
Phvul.009G055600	GO:0016757	Nucleotide-diphospho-sugar transferases superfamily protein
Phvul.009G075500	GO:0003676,GO:0008270	Zinc finger C-x8-C-x5-C-x3-H type family protein
Phvul.009G084500	GO:0016746,GO:0016747,GO:0006633,GO:0016020,GO:0008610	3-ketoacyl-CoA synthase 10
Phvul.009G092000	0	Bifunctional inhibitor/lipid-transfer protein/seed storage 2S albumin superfamily protein
Phvul.009G116200	GO:0003854,GO:0016616,GO:0006694,GO:0055114,GO:0003824,GO:0050662,GO:0044237	NAD(P)-binding Rossmann-fold superfamily protein
Phvul.009G130400	GO:0016655,GO:0055114	subunit NDH-M of NAD(P)H:plastoquinone dehydrogenase complex
Phvul.009G137900	GO:0003700,GO:0006355	Integrase-type DNA-binding superfamily protein
Phvul.009G197000	0	SPX domain gene 1
Phvul.009G225500	GO:0016020,GO:0009765	photosystem I light harvesting complex gene 6
Phvul.009G228600	GO:0015979,GO:0009523,GO:0016020	photosystem II subunit X
Phvul.009G248400	GO:0005524,GO:0016887,GO:0042626,GO:0006810,GO:0055085,GO:0016021	multidrug resistance-associated protein 4
Phvul.009G258500	0	photosystem I P subunit
Phvul.010G000300	GO:0016491,GO:0016706,GO:0055114	2-oxoglutarate (2OG) and Fe(II)-dependent oxygenase superfamily protein
Phvul.010G002100	GO:0016020,GO:0009765	light harvesting complex photosystem II
Phvul.010G005100	GO:0009058	sulfoquinovosyldiacylglycerol 2
Phvul.010G009400	GO:0005215,GO:0006857,GO:0016020,GO:0055085,GO:0016021	Major facilitator superfamily protein
Phvul.010G016400	0	0
Phvul.010G052300	GO:0005509,GO:0015979,GO:0009523,GO:0009654,GO:0019898	photosystem II subunit Q-2
Phvul.010G061500	0	Nuclear transport factor 2 (NTF2) family protein
Phvul.010G066800	GO:0004601,GO:0020037,GO:0006979,GO:0055114	Peroxidase superfamily protein
Phvul.010G088500	GO:0004672,GO:0005524,GO:0006468,GO:0048544,GO:0005529	S-locus lectin protein kinase family protein
Phvul.010G093500	0	BON association protein 2
Phvul.010G101600	GO:0016758,GO:0008152	UDP-glucosyl transferase 73B1
Phvul.010G112100	0	thylakoid rhodanese-like
Phvul.010G120100	0	photosystem I P subunit
Phvul.010G129900	GO:0045735	germin-like protein 1
Phvul.010G135700	GO:0016702,GO:0046872,GO:0055114,GO:0005515	lipoxygenase 1
Phvul.010G140800	GO:0016791	Pyridoxal phosphate phosphatase-related protein
Phvul.010G140900	GO:0016791	Pyridoxal phosphate phosphatase-related protein
Phvul.010G141000	GO:0016791	Pyridoxal phosphate phosphatase-related protein
Phvul.010G141100	GO:0016791	Pyridoxal phosphate phosphatase-related protein
Phvul.010G141200	GO:0016791	Pyridoxal phosphate phosphatase-related protein
Phvul.010G143600	GO:0016788,GO:0006629	GDSL-like Lipase/Acylhydrolase superfamily protein
Phvul.010G148800	GO:0015979,GO:0009522,GO:0009538	photosystem I subunit H2
Phvul.010G153100	0	0
Phvul.010G156300	0	post-illumination chlorophyll fluorescence increase
Phvul.011G009700	0	Photosystem II 5 kD protein
Phvul.011G026700	0	proline-rich protein 2
Phvul.011G033700	0	PLC-like phosphodiesterases superfamily protein
Phvul.011G034300	0	Major facilitator superfamily protein
Phvul.011G056000	GO:0004553,GO:0005975	beta glucosidase 17
Phvul.011G056500	GO:0016702,GO:0046872,GO:0055114,GO:0005515	lipoxygenase 2
Phvul.011G061600	0	plastid transcriptionally active 16
Phvul.011G068900	GO:0016746,GO:0016747,GO:0006633,GO:0016020,GO:0008610	3-ketoacyl-CoA synthase 12
Phvul.011G082000	0	0
Phvul.011G096400	0	photosystem I subunit O
Phvul.011G102400	0	0
Phvul.011G121500	0	0
Phvul.011G148900	GO:0016491,GO:0008152	protochlorophyllide oxidoreductase A
Phvul.011G150100	GO:0004672,GO:0005524,GO:0006468,GO:0048544,GO:0005529	S-locus lectin protein kinase family protein
Phvul.011G168200	GO:0003735,GO:0006412,GO:0005840	Ribosomal protein L13 family protein
Phvul.011G171600	GO:0005515	Leucine-rich repeat transmembrane protein kinase
Phvul.011G184200	GO:0006952,GO:0009607	MLP-like protein 43
Phvul.011G213000	0	0
