# Supplementary material for: Comparative Transcriptome Analysis of Resistant and Susceptible Common Bean Genotypes in Response to Soybean Cyst Nematode Infection
Source: PLoS One. 2016 Jul 21;11(7):e0159338. doi: 10.1371/journal.pone.0159338 (PMC4956322; doi:10.1371/journal.pone.0159338)
Supplement: S4 Table — (XLSX) [file pone.0159338.s004.xlsx]

## Sheet: upregulated
Table: Functional annotation of genes uprgulated in susceptible genotype after SCN infection
Gene	GO term	Functional Annotation
Phvul.001G017600	0	Protein of unknown function (DUF616)
Phvul.001G021400	0	phosphatidic acid phosphohydrolase 2
Phvul.001G024000	GO:0005515	SPla/RYanodine receptor (SPRY) domain-containing protein
Phvul.001G036600	0	6-&1-fructan exohydrolase
Phvul.001G039700	0	17.6 kDa class II heat shock protein
Phvul.001G039800	0	17.6 kDa class II heat shock protein
Phvul.001G042200	GO:0003700,GO:0043565,GO:0006355	WRKY DNA-binding protein 40
Phvul.001G071500	0	amino acid permease 2
Phvul.001G073500	GO:0004672,GO:0005524,GO:0006468	casein kinase I-like 3
Phvul.001G099900	GO:0016787	apyrase 2
Phvul.001G108200	GO:0015238,GO:0015297,GO:0006855,GO:0055085,GO:0016020	MATE efflux family protein
Phvul.001G116300	GO:0046556,GO:0046373	alpha-L-arabinofuranosidase 1
Phvul.001G119900	0	0
Phvul.001G128500	GO:0004553,GO:0005975	beta-1,3-glucanase 1
Phvul.001G137800	0	Ribosomal RNA processing Brix domain protein
Phvul.001G138800	0	0
Phvul.001G147300	0	Auxin-responsive GH3 family protein
Phvul.001G179100	GO:0046872,GO:0030001	Heavy metal transport/detoxification superfamily protein
Phvul.001G185100	0	sequence-specific DNA binding transcription factors
Phvul.001G187900	GO:0005524,GO:0016887,GO:0016020	pleiotropic drug resistance 11
Phvul.001G207900	GO:0006950	senescence-associated gene 21
Phvul.001G216100	GO:0016491,GO:0008152	NAD(P)-binding Rossmann-fold superfamily protein
Phvul.001G229700	GO:0016787	nudix hydrolase homolog 17
Phvul.001G231600	GO:0005515	ARM repeat superfamily protein
Phvul.001G237500	GO:0005215,GO:0006857,GO:0016020	Major facilitator superfamily protein
Phvul.001G250700	GO:0005215,GO:0006810,GO:0055085,GO:0016021	slufate transporter 2;1
Phvul.002G006800	0	0
Phvul.002G009700	0	VQ motif-containing protein
Phvul.002G014800	GO:0005506,GO:0009055,GO:0016705,GO:0020037,GO:0055114	cytochrome P450, family 81, subfamily D, polypeptide 8
Phvul.002G017500	GO:0008171	S-adenosyl-L-methionine-dependent methyltransferases superfamily protein
Phvul.002G023800	0	0
Phvul.002G025200	GO:0005506,GO:0009055,GO:0016705,GO:0020037,GO:0055114	cytochrome P450, family 71, subfamily B, polypeptide 37
Phvul.002G028300	GO:0022857,GO:0055085,GO:0016021	Major facilitator superfamily protein
Phvul.002G032900	GO:0003854,GO:0016616,GO:0006694,GO:0055114	NmrA-like negative transcriptional regulator family protein
Phvul.002G068500	GO:0003676,GO:0008408,GO:0006139,GO:0005622	Werner syndrome-like exonuclease
Phvul.002G075900	0	C2H2 and C2HC zinc fingers superfamily protein
Phvul.002G086300	GO:0020037,GO:0006629,GO:0055114,GO:0016491	Fatty acid/sphingolipid desaturase
Phvul.002G086400	0	peroxisomal adenine nucleotide carrier 1
Phvul.002G091300	0	Protein of unknown function (DUF1336)
Phvul.002G094000	GO:0055085,GO:0016021	Auxin efflux carrier family protein
Phvul.002G096500	GO:0016758,GO:0008152	UDP-glucosyl transferase 72E1
Phvul.002G100500	0	LOB domain-containing protein 4
Phvul.002G102400	0	plasmodesmata callose-binding protein 3
Phvul.002G114300	0	AMP-dependent synthetase and ligase family protein
Phvul.002G123500	GO:0004672,GO:0005524,GO:0006468,GO:0005515	Leucine-rich repeat protein kinase family protein
Phvul.002G153600	GO:0004421,GO:0008299	hydroxymethylglutaryl-CoA synthase / HMG-CoA synthase / 3-hydroxy-3-methylglutaryl coenzyme A synthase
Phvul.002G155800	0	Remorin family protein
Phvul.002G171500	0	0
Phvul.002G181300	GO:0016787	purple acid phosphatase 3
Phvul.002G195400	0	0
Phvul.002G197800	0	0
Phvul.002G199000	GO:0008762,GO:0016491,GO:0050660,GO:0055114	FAD-binding Berberine family protein
Phvul.002G199800	GO:0008762,GO:0016491,GO:0050660,GO:0055114	FAD-binding Berberine family protein
Phvul.002G204400	GO:0016020	nodulin MtN21 /EamA-like transporter family protein
Phvul.002G204800	0	0
Phvul.002G205000	0	Vacuolar iron transporter (VIT) family protein
Phvul.002G223400	GO:0016491,GO:0050660,GO:0055114	alternative NAD(P)H dehydrogenase 2
Phvul.002G224800	GO:0004185,GO:0006508	serine carboxypeptidase-like 31
Phvul.002G226600	0	alpha/beta-Hydrolases superfamily protein
Phvul.002G255700	GO:0005509,GO:0005544	annexin 6
Phvul.002G258600	0	RING domain ligase2
Phvul.002G265400	GO:0003700,GO:0043565,GO:0006355	WRKY DNA-binding protein 51
Phvul.002G271400	GO:0008152	chloroplastic NIFS-like cysteine desulfurase
Phvul.002G279500	0	XS domain-containing protein / XS zinc finger domain-containing protein-related
Phvul.002G286300	GO:0005515	CBS / octicosapeptide/Phox/Bemp1 (PB1) domains-containing protein
Phvul.002G304700	GO:0015078,GO:0015986,GO:0000276	Mitochondrial ATP synthase subunit G protein
Phvul.002G306800	GO:0003872,GO:0006096,GO:0005945	phosphofructokinase 3
Phvul.002G312800	0	plastidic type i signal peptidase 1
Phvul.002G313800	0	0
Phvul.002G314000	GO:0016491,GO:0008152,GO:0055114	aldehyde dehydrogenase 2C4
Phvul.002G314100	GO:0016491,GO:0008152,GO:0055114,GO:0003995,GO:0008218	aldehyde dehydrogenase 2C4
Phvul.002G318300	GO:0004672,GO:0005524,GO:0006468	Protein kinase superfamily protein
Phvul.002G319300	GO:0007017,GO:0005875	Dynein light chain type 1 family protein
Phvul.003G006000	GO:0008171,GO:0008168,GO:0046983	O-methyltransferase 1
Phvul.003G006100	GO:0008171,GO:0008168,GO:0046983	O-methyltransferase 1
Phvul.003G006500	GO:0055085	YELLOW STRIPE like 7
Phvul.003G009200	GO:0005506,GO:0009055,GO:0016705,GO:0020037,GO:0055114	cytochrome P450, family 71, subfamily B, polypeptide 35
Phvul.003G010800	GO:0016020	camphor resistance CrcB family protein
Phvul.003G015800	GO:0004672,GO:0005524,GO:0006468	transmembrane kinase 1
Phvul.003G016600	GO:0003968	RNA-dependent RNA polymerase 1
Phvul.003G048400	0	PLC-like phosphodiesterases superfamily protein
Phvul.003G060100	GO:0016491,GO:0008152,GO:0003824,GO:0050662,GO:0044237	NAD(P)-binding Rossmann-fold superfamily protein
Phvul.003G076000	GO:0005215,GO:0006857,GO:0016020	Major facilitator superfamily protein
Phvul.003G090200	0	0
Phvul.003G111500	GO:0016853,GO:0009507	allene oxide cyclase 3
Phvul.003G117900	0	Protein of unknown function, DUF538
Phvul.003G120700	GO:0003677,GO:0005634	squamosa promoter-binding protein-like 12
Phvul.003G122500	GO:0005524,GO:0016887,GO:0042626,GO:0006810,GO:0055085,GO:0016021	P-glycoprotein 11
Phvul.003G124600	GO:0006355,GO:0005634	indole-3-acetic acid inducible 31
Phvul.003G131100	GO:0008080,GO:0016747,GO:0008152	Acyl-CoA N-acyltransferases (NAT) superfamily protein
Phvul.003G134600	GO:0004601,GO:0020037,GO:0006979,GO:0055114	Peroxidase superfamily protein
Phvul.003G144900	0	Ankyrin repeat family protein
Phvul.003G146600	GO:0008308,GO:0006820,GO:0044070,GO:0055085,GO:0005741	voltage dependent anion channel 4
Phvul.003G154800	GO:0000902,GO:0005524	heat shock protein 70B
Phvul.003G181100	0	glutamine dumper 3
Phvul.003G192700	GO:0016020	SPFH/Band 7/PHB domain-containing membrane-associated protein family
Phvul.003G195600	0	0
Phvul.003G204600	GO:0005515	Octicosapeptide/Phox/Bem1p family protein
Phvul.003G207000	GO:0005515	Transducin/WD40 repeat-like superfamily protein
Phvul.003G215100	GO:0004252,GO:0006508	Subtilisin-like serine endopeptidase family protein
Phvul.003G228200	GO:0005351,GO:0008643,GO:0000139,GO:0016021	purine permease 6
Phvul.003G228800	GO:0009116	Phosphoribosyltransferase family protein
Phvul.003G234000	GO:0005634	CYCLIN D1;1
Phvul.003G241500	GO:0003777,GO:0005524,GO:0007018	P-loop containing nucleoside triphosphate hydrolases superfamily protein
Phvul.003G246200	0	Phosphoglycerate mutase family protein
Phvul.003G249500	0	0
Phvul.003G250600	0	0
Phvul.003G255800	GO:0008168	jasmonic acid carboxyl methyltransferase
Phvul.003G255900	GO:0008168	S-adenosyl-L-methionine-dependent methyltransferases superfamily protein
Phvul.003G256600	GO:0005524	cytochrome BC1 synthesis
Phvul.003G274700	GO:0003883,GO:0006221,GO:0016787,GO:0006541	CTP synthase family protein
Phvul.003G276700	0	0
Phvul.003G283100	GO:0005515,GO:0005634	Transcription factor jumonji (jmj) family protein / zinc finger (C5HC2 type) family protein
Phvul.004G005300	GO:0016853,GO:0005975	Galactose mutarotase-like superfamily protein
Phvul.004G013400	0	Protein of unknown function (DUF1645)
Phvul.004G014100	GO:0008270,GO:0016491,GO:0055114	Oxidoreductase, zinc-binding dehydrogenase family protein
Phvul.004G018200	0	NHL domain-containing protein
Phvul.004G026900	GO:0047800,GO:0055114	Protein of unknown function (DUF1637)
Phvul.004G030400	GO:0016758,GO:0008152,GO:0030246,GO:0005975,GO:0030259	UDP-glycosyltransferase 74 F1
Phvul.004G031100	GO:0016758,GO:0008152,GO:0030246,GO:0005975,GO:0030259	UDP-glycosyltransferase 74 F1
Phvul.004G049600	GO:0016491,GO:0016706,GO:0055114	2-oxoglutarate (2OG) and Fe(II)-dependent oxygenase superfamily protein
Phvul.004G070100	GO:0008652,GO:0016597,GO:0008152	Aspartate kinase family protein
Phvul.004G074300	GO:0016787,GO:0008152	carboxyesterase 18
Phvul.004G074400	GO:0016787,GO:0008152	carboxyesterase 18
Phvul.004G078900	0	methyl esterase 1
Phvul.004G116000	0	Arabidopsis thaliana protein of unknown function (DUF821)
Phvul.004G124700	GO:0005506,GO:0009055,GO:0016705,GO:0020037,GO:0055114	cytochrome P450, family 704, subfamily A, polypeptide 2
Phvul.004G129700	GO:0004866	Kunitz family trypsin and protease inhibitor protein
Phvul.004G129900	GO:0004866	Kunitz family trypsin and protease inhibitor protein
Phvul.004G134800	0	Plant protein of unknown function (DUF247)
Phvul.004G134900	GO:0003824,GO:0008152	ATP-dependent caseinolytic (Clp) protease/crotonase family protein
Phvul.004G135200	GO:0003824,GO:0008152	ATP-dependent caseinolytic (Clp) protease/crotonase family protein
Phvul.004G151500	GO:0003924,GO:0005525,GO:0007264,GO:0005634,GO:0005737,GO:0005622	RAB GTPase homolog A6B
Phvul.004G154900	GO:0004672,GO:0005524,GO:0006468	suppressor of npr1-1 constitutive 4
Phvul.004G161600	GO:0005215,GO:0006810,GO:0055085,GO:0016021	sulfate transporter 3;5
Phvul.004G175800	GO:0004672,GO:0005524,GO:0006468,GO:0005515	Protein kinase family protein with leucine-rich repeat domain
Phvul.005G014900	GO:0004672,GO:0005524,GO:0006468,GO:0004674	cysteine-rich RLK (RECEPTOR-like protein kinase) 10
Phvul.005G026600	0	0
Phvul.005G030100	GO:0005509,GO:0005544	annexin 8
Phvul.005G032700	0	Disease resistance-responsive (dirigent-like protein) family protein
Phvul.005G041300	0	Tetratricopeptide repeat (TPR)-like superfamily protein
Phvul.005G042200	0	0
Phvul.005G046500	0	Ca(2)-dependent phospholipid-binding protein (Copine) family
Phvul.005G061800	0	0
Phvul.005G063200	GO:0005506,GO:0009055,GO:0016705,GO:0020037,GO:0055114	cytochrome P450, family 72, subfamily A, polypeptide 15
Phvul.005G066400	GO:0008964,GO:0006099,GO:0015977	phosphoenolpyruvate carboxylase 1
Phvul.005G077600	GO:0004672,GO:0005524,GO:0006468	Leucine-rich repeat transmembrane protein kinase
Phvul.005G078100	GO:0004672,GO:0005524,GO:0006468	Leucine-rich repeat transmembrane protein kinase
Phvul.005G080300	GO:0003700,GO:0043565,GO:0006355	WRKY DNA-binding protein 70
Phvul.005G081500	0	pathogenesis-related family protein
Phvul.005G082900	GO:0004553,GO:0005975	beta-glucosidase 47
Phvul.005G103600	GO:0003843,GO:0006075,GO:0000148,GO:0016020	glucan synthase-like 5
Phvul.005G108900	GO:0016747	HXXXD-type acyl-transferase family protein
Phvul.005G135700	0	hydroxyproline-rich glycoprotein family protein
Phvul.005G150500	GO:0005524,GO:0003677,GO:0003918,GO:0006265,GO:0005694	topoisomerase 6 subunit B
Phvul.005G157800	0	calmodulin-binding family protein
Phvul.005G159800	GO:0005515	Transducin family protein / WD-40 repeat family protein
Phvul.005G160800	GO:0016791	Pyridoxal phosphate phosphatase-related protein
Phvul.005G164900	0	actin binding protein family
Phvul.005G173600	GO:0005524,GO:0016887,GO:0016020	pleiotropic drug resistance 12
Phvul.005G175400	0	Single hybrid motif superfamily protein
Phvul.005G175600	GO:0005524,GO:0016887,GO:0042626,GO:0006810,GO:0055085,GO:0016021	multidrug resistance-associated protein 11
Phvul.005G176100	0	Lactoylglutathione lyase / glyoxalase I family protein
Phvul.005G176400	0	0
Phvul.005G177200	GO:0005515,GO:0003824,GO:0008152	phospholipase D alpha 1
Phvul.005G179600	0	serine-rich protein-related
Phvul.006G003300	GO:0046873,GO:0030001,GO:0055085,GO:0016020	zinc transporter 5 precursor
Phvul.006G021700	GO:0004185,GO:0006508	serine carboxypeptidase-like 2
Phvul.006G034000	GO:0003854,GO:0016616,GO:0006694,GO:0055114,GO:0003824,GO:0050662,GO:0044237,GO:0009058,GO:0008831,GO:0045226	rhamnose biosynthesis 1
Phvul.006G036600	GO:0016747	spermidine hydroxycinnamoyl transferase
Phvul.006G039800	GO:0005506,GO:0009055,GO:0016705,GO:0020037,GO:0055114	cytochrome P450, family 83, subfamily B, polypeptide 1
Phvul.006G043100	0	0
Phvul.006G058400	GO:0016760,GO:0030244,GO:0016020	cellulose synthase like E1
Phvul.006G060200	0	0
Phvul.006G075600	GO:0004601,GO:0020037,GO:0006979,GO:0055114	Peroxidase superfamily protein
Phvul.006G079500	GO:0003824,GO:0008152	AMP-dependent synthetase and ligase family protein
Phvul.006G079700	GO:0005506,GO:0009055,GO:0016705,GO:0020037,GO:0055114	cinnamate-4-hydroxylase
Phvul.006G086200	0	0
Phvul.006G094600	GO:0004363,GO:0005524,GO:0006750	glutathione synthetase 2
Phvul.006G105200	GO:0003677	myb domain protein 15
Phvul.006G109000	GO:0004553,GO:0005975	chitinase A
Phvul.006G122100	0	Mitochondrial substrate carrier family protein
Phvul.006G129800	GO:0004601,GO:0020037,GO:0006979,GO:0055114	Peroxidase superfamily protein
Phvul.006G132900	GO:0005515,GO:0005543	Pleckstrin homology (PH) domain superfamily protein
Phvul.006G141900	GO:0004797,GO:0005524	Thymidine kinase
Phvul.006G151100	GO:0019239,GO:0009168	adenosine/AMP deaminase family protein
Phvul.006G158400	0	Cox19-like CHCH family protein
Phvul.006G170200	GO:0000902,GO:0005524	heat shock cognate protein 70-1
Phvul.006G178300	GO:0016747	HXXXD-type acyl-transferase family protein
Phvul.006G186700	GO:0016787	allantoinase
Phvul.006G189500	GO:0005515	Galactose oxidase/kelch repeat superfamily protein
Phvul.006G192000	0	FBD, F-box and Leucine Rich Repeat domains containing protein
Phvul.006G194900	GO:0010181,GO:0016491	Quinone reductase family protein
Phvul.006G196000	0	zinc finger (C2H2 type) family protein
Phvul.006G198600	GO:0005215,GO:0006810,GO:0016020,GO:0055085,GO:0016021	Major facilitator superfamily protein
Phvul.006G208400	GO:0016758,GO:0008152	UDP-Glycosyltransferase superfamily protein
Phvul.006G222000	0	Tetratricopeptide repeat (TPR)-like superfamily protein
Phvul.007G010100	GO:0004553,GO:0004563,GO:0005975	beta-hexosaminidase 1
Phvul.007G020800	GO:0016758,GO:0008152	UDP-glucosyl transferase 73B3
Phvul.007G040200	0	SPX domain gene 2
Phvul.007G053800	0	Protein of unknown function (DUF3049)
Phvul.007G055100	GO:0022857,GO:0055085,GO:0016021	Major facilitator superfamily protein
Phvul.007G063800	GO:0005506,GO:0009055,GO:0016705,GO:0020037,GO:0055114	cytochrome P450, family 704, subfamily A, polypeptide 2
Phvul.007G081200	0	0
Phvul.007G085000	0	0
Phvul.007G110000	0	Protein of unknown function (DUF1012)
Phvul.007G118600	0	0
Phvul.007G118900	GO:0004672,GO:0005524,GO:0006468	Protein kinase family protein with ARM repeat domain
Phvul.007G127400	GO:0022857,GO:0055085,GO:0016021	phosphate transporter 1;7
Phvul.007G136800	0	TGACG motif-binding factor 4
Phvul.007G142200	0	haemoglobin 2
Phvul.007G142600	GO:0005506,GO:0020037	haemoglobin 2
Phvul.007G143000	GO:0006950	Adenine nucleotide alpha hydrolases-like superfamily protein
Phvul.007G145700	0	0
Phvul.007G162100	0	Ypt/Rab-GAP domain of gyp1p superfamily protein
Phvul.007G162200	GO:0005097,GO:0032313,GO:0005622	Ypt/Rab-GAP domain of gyp1p superfamily protein
Phvul.007G173400	0	Protein of unknown function (DUF581)
Phvul.007G206300	0	Pectinacetylesterase family protein
Phvul.007G211600	0	NIM1-interacting 1
Phvul.007G219600	0	SAUR-like auxin-responsive protein family
Phvul.007G223100	GO:0008083,GO:0008283,GO:0005576	PHYTOSULFOKINE 3 PRECURSOR
Phvul.007G230100	0	IQ calmodulin-binding motif family protein
Phvul.007G242100	GO:0004252,GO:0006508,GO:0042802,GO:0043086	Subtilisin-like serine endopeptidase family protein
Phvul.007G246200	GO:0016491,GO:0008152,GO:0003854,GO:0016616,GO:0006694,GO:0055114,GO:0003824,GO:0050662,GO:0044237	dihydroflavonol 4-reductase
Phvul.007G258900	0	0
Phvul.007G260800	GO:0004601,GO:0020037,GO:0006979,GO:0055114	peroxidase 2
Phvul.007G264900	GO:0016787,GO:0008152	alpha/beta-Hydrolases superfamily protein
Phvul.007G273200	GO:0022857,GO:0055085,GO:0016021	phosphate transporter 1;7
Phvul.007G276100	0	0
Phvul.007G280000	GO:0008236,GO:0006508,GO:0016787,GO:0008152	acylaminoacyl-peptidase-related
Phvul.007G280700	0	basic helix-loop-helix (bHLH) DNA-binding superfamily protein
Phvul.007G280800	GO:0016747	HXXXD-type acyl-transferase family protein
Phvul.008G008900	GO:0003677,GO:0043565,GO:0005622	nuclear factor Y, subunit C3
Phvul.008G009000	GO:0015238,GO:0015297,GO:0006855,GO:0055085,GO:0016020	MATE efflux family protein
Phvul.008G011400	GO:0000902,GO:0005524	heat shock protein 70
Phvul.008G011900	GO:0000902,GO:0005524	heat shock protein 70
Phvul.008G016300	0	0
Phvul.008G020100	0	0
Phvul.008G020200	GO:0016853,GO:0009507	allene oxide cyclase 4
Phvul.008G028700	0	B12D protein
Phvul.008G032600	GO:0008171,GO:0008168,GO:0046983	O-methyltransferase family protein
Phvul.008G033900	0	magnesium transporter 4
Phvul.008G034100	GO:0016758,GO:0008152	UDP-Glycosyltransferase superfamily protein
Phvul.008G037300	GO:0005509,GO:0007165,GO:0005578	Calcium-binding EF-hand family protein
Phvul.008G043100	GO:0047800,GO:0055114	Protein of unknown function (DUF1637)
Phvul.008G057600	GO:0008168	S-adenosyl-L-methionine-dependent methyltransferases superfamily protein
Phvul.008G061100	GO:0003824,GO:0030170,GO:0008152	cysteine synthase C1
Phvul.008G071300	GO:0043531,GO:0005524,GO:0006915	NB-ARC domain-containing disease resistance protein
Phvul.008G079400	0	0
Phvul.008G079800	GO:0004672,GO:0005524,GO:0006468,GO:0005515	Leucine-rich repeat protein kinase family protein
Phvul.008G081800	GO:0003700,GO:0043565,GO:0006355	WRKY DNA-binding protein 70
Phvul.008G087600	GO:0008483,GO:0030170	PYRIMIDINE 4
Phvul.008G088100	GO:0005515	HEAT repeat ;WD domain, G-beta repeat protein protein
Phvul.008G088700	0	Protein of unknown function (DUF567)
Phvul.008G111300	0	Protein of unknown function (DUF674)
Phvul.008G111800	GO:0005515	receptor like protein 9
Phvul.008G117400	0	C2H2 and C2HC zinc fingers superfamily protein
Phvul.008G127000	GO:0004672,GO:0005524,GO:0006468,GO:0048544,GO:0005529	S-locus lectin protein kinase family protein
Phvul.008G128100	0	x-ray induced transcript 1
Phvul.008G139900	0	0
Phvul.008G145000	0	low-molecular-weight cysteine-rich 47
Phvul.008G157500	GO:0004650,GO:0005975	Pectin lyase-like superfamily protein
Phvul.008G167300	GO:0005524,GO:0016887,GO:0042626,GO:0006810,GO:0055085,GO:0016021	multidrug resistance-associated protein 3
Phvul.008G167400	GO:0005524,GO:0016887,GO:0042626,GO:0006810,GO:0055085,GO:0016021	multidrug resistance-associated protein 3
Phvul.008G177600	0	RING/U-box superfamily protein
Phvul.008G184500	0	Protein of unknown function (duplicated DUF1399)
Phvul.008G185000	GO:0005515	Zinc finger (C3HC4-type RING finger) family protein
Phvul.008G187600	0	Vacuolar iron transporter (VIT) family protein
Phvul.008G188100	0	0
Phvul.008G194700	GO:0043531,GO:0006915,GO:0005524	disease resistance protein (TIR-NBS-LRR class), putative
Phvul.008G194900	GO:0043531,GO:0006915,GO:0005524	disease resistance protein (TIR-NBS-LRR class), putative
Phvul.008G195100	GO:0043531,GO:0005515,GO:0007165,GO:0005622,GO:0045087,GO:0031224,GO:0004888,GO:0006915,GO:0005524	disease resistance protein (TIR-NBS-LRR class), putative
Phvul.008G199000	0	Bifunctional inhibitor/lipid-transfer protein/seed storage 2S albumin superfamily protein
Phvul.008G213300	GO:0004252,GO:0006508,GO:0042802,GO:0043086	Subtilisin-like serine endopeptidase family protein
Phvul.008G217100	0	0
Phvul.008G218800	0	Hypoxia-responsive family protein
Phvul.008G237400	GO:0004356,GO:0006807,GO:0006542	glutamine synthase clone R1
Phvul.008G241400	GO:0005515	SET domain group 40
Phvul.008G244400	GO:0004672,GO:0005524,GO:0006468,GO:0005515	Leucine-rich repeat protein kinase family protein
Phvul.008G245600	GO:0004672,GO:0005524,GO:0006468,GO:0005515	Leucine-rich repeat protein kinase family protein
Phvul.008G251000	0	Nuclear transport factor 2 (NTF2) family protein
Phvul.008G259100	GO:0008080,GO:0008152	Acyl-CoA N-acyltransferases (NAT) superfamily protein
Phvul.008G265300	GO:0005525,GO:0007264,GO:0005622	Ras-related small GTP-binding family protein
Phvul.008G265800	GO:0004672,GO:0005524,GO:0006468	Protein kinase superfamily protein
Phvul.008G266600	GO:0004672,GO:0005524,GO:0006468	calmodulin-domain protein kinase 9
Phvul.008G268100	GO:0008299	geranylgeranyl reductase
Phvul.008G279600	GO:0016760,GO:0030244,GO:0016020	cellulose synthase like E1
Phvul.008G287300	GO:0055114,GO:0016491	NAD(P)-linked oxidoreductase superfamily protein
Phvul.009G007000	GO:0008219,GO:0016021	Seven transmembrane MLO family protein
Phvul.009G030800	GO:0022857,GO:0055085,GO:0016021	Major facilitator superfamily protein
Phvul.009G034300	0	0
Phvul.009G043100	GO:0003700,GO:0043565,GO:0006355	WRKY DNA-binding protein 70
Phvul.009G044600	GO:0016491,GO:0016706,GO:0055114	2-oxoglutarate (2OG) and Fe(II)-dependent oxygenase superfamily protein
Phvul.009G049200	GO:0005975	NagB/RpiA/CoA transferase-like superfamily protein
Phvul.009G054800	GO:0003824	spermidine synthase 3
Phvul.009G060000	GO:0005506,GO:0009055,GO:0016705,GO:0020037,GO:0055114	cytochrome P450, family 722, subfamily A, polypeptide 1
Phvul.009G061600	GO:0005506,GO:0009055,GO:0016705,GO:0020037,GO:0055114	cytochrome P450, family 82, subfamily C, polypeptide 4
Phvul.009G069700	GO:0005215,GO:0006810,GO:0016020	NRAMP metal ion transporter 2
Phvul.009G084900	GO:0000156,GO:0000160,GO:0006355,GO:0000155,GO:0007165,GO:0016020,GO:0005524	histidine kinase 5
Phvul.009G087200	GO:0009073,GO:0004106	chorismate mutase 2
Phvul.009G104900	GO:0019825,GO:0015671	hemoglobin 3
Phvul.009G108800	GO:0005215,GO:0006810,GO:0016020	tonoplast intrinsic protein 4;1
Phvul.009G121000	GO:0020037,GO:0009055,GO:0055114,GO:0016491,GO:0030151	nitrate reductase 1
Phvul.009G134300	GO:0016021	Nodulin MtN3 family protein
Phvul.009G135200	0	Protein of unknown function (DUF300)
Phvul.009G135300	GO:0016020	nodulin MtN21 /EamA-like transporter family protein
Phvul.009G142800	0	expansin A8
Phvul.009G172100	GO:0005506,GO:0009055,GO:0016705,GO:0020037,GO:0055114	cytochrome P450, family 71, subfamily A, polypeptide 25
Phvul.009G177400	0	0
Phvul.009G177500	GO:0005515,GO:0006289,GO:0004518,GO:0003677	SKP1/ASK-interacting protein 16
Phvul.009G187800	GO:0005515	glutathione S-transferase tau 9
Phvul.009G189100	GO:0005515	Galactose oxidase/kelch repeat superfamily protein
Phvul.009G189300	GO:0005524,GO:0016887	ABC2 homolog 6
Phvul.009G189400	GO:0005524,GO:0016887	ATP-binding cassette A2
Phvul.009G198400	0	early nodulin-related
Phvul.009G199200	GO:0005506,GO:0009055,GO:0016705,GO:0020037,GO:0055114	Cytochrome P450 superfamily protein
Phvul.009G211700	0	serine-rich protein-related
Phvul.009G229800	GO:0004672,GO:0005524,GO:0006468	MAP kinase kinase 2
Phvul.009G231800	GO:0008762,GO:0016491,GO:0050660,GO:0055114,GO:0019139,GO:0009690	cytokinin oxidase 2
Phvul.009G240000	GO:0000166,GO:0046872,GO:0003824,GO:0008152	heavy metal atpase 4
Phvul.009G240700	GO:0003676,GO:0008270	cold shock domain protein 1
Phvul.009G246200	GO:0016491,GO:0016706,GO:0055114	2-oxoglutarate (2OG) and Fe(II)-dependent oxygenase superfamily protein
Phvul.009G248400	GO:0005524,GO:0016887,GO:0042626,GO:0006810,GO:0055085,GO:0016021	multidrug resistance-associated protein 4
Phvul.010G008800	GO:0004659,GO:0016021	homogentisate phytyltransferase 1
Phvul.010G010200	0	expansin A4
Phvul.010G010900	GO:0005506,GO:0009055,GO:0016705,GO:0020037,GO:0055114	cytochrome P450, family 83, subfamily B, polypeptide 1
Phvul.010G021000	GO:0016788,GO:0006629	GDSL-motif lipase 4
Phvul.010G021700	0	vacuolar iron transporter (VIT) family protein
Phvul.010G031100	0	0
Phvul.010G032400	0	DNA binding;ATP binding
Phvul.010G036100	GO:0016491,GO:0016706,GO:0055114	2-oxoglutarate (2OG) and Fe(II)-dependent oxygenase superfamily protein
Phvul.010G040400	GO:0005524,GO:0016887,GO:0042626,GO:0006810,GO:0055085,GO:0016021	multidrug resistance-associated protein 9
Phvul.010G048800	GO:0005506,GO:0009055,GO:0016705,GO:0020037,GO:0055114	cytochrome P450, family 704, subfamily A, polypeptide 2
Phvul.010G050600	GO:0003700,GO:0006355	ethylene-responsive element binding factor 13
Phvul.010G051500	GO:0055085,GO:0016021	Auxin efflux carrier family protein
Phvul.010G056400	0	0
Phvul.010G062600	0	Uncharacterised protein family (UPF0497)
Phvul.010G063800	0	Disease resistance-responsive (dirigent-like protein) family protein
Phvul.010G066700	GO:0004601,GO:0020037,GO:0006979,GO:0055114	Peroxidase superfamily protein
Phvul.010G066800	GO:0004601,GO:0020037,GO:0006979,GO:0055114	Peroxidase superfamily protein
Phvul.010G072000	0	SPX domain gene 3
Phvul.010G088500	GO:0004672,GO:0005524,GO:0006468,GO:0048544,GO:0005529	S-locus lectin protein kinase family protein
Phvul.010G101500	GO:0005506,GO:0009055,GO:0016491,GO:0050660,GO:0016021,GO:0055114	ferric reduction oxidase 2
Phvul.010G101600	GO:0016758,GO:0008152	UDP-glucosyl transferase 73B1
Phvul.010G101800	GO:0016758,GO:0008152	UDP-glucosyl transferase 73B1
Phvul.010G104300	GO:0043531,GO:0005524,GO:0006915	NB-ARC domain-containing disease resistance protein
Phvul.010G104400	0	Protein of unknown function (DUF674)
Phvul.010G117300	0	0
Phvul.010G120200	GO:0008171,GO:0008168,GO:0046983	O-methyltransferase 1
Phvul.010G120700	GO:0003677,GO:0006355	NAC transcription factor-like 9
Phvul.010G120800	GO:0000287,GO:0004427,GO:0006796,GO:0005737	pyrophosphorylase 1
Phvul.010G128900	GO:0005506,GO:0009055,GO:0016705,GO:0020037,GO:0055114	Cytochrome P450 superfamily protein
Phvul.010G132200	GO:0005515,GO:0043531,GO:0007165,GO:0005622,GO:0045087,GO:0031224,GO:0004888,GO:0006915,GO:0005524	Disease resistance protein (TIR-NBS-LRR class) family
Phvul.010G135300	GO:0016702,GO:0046872,GO:0055114,GO:0005515	lipoxygenase 1
Phvul.010G135600	GO:0016702,GO:0046872,GO:0055114,GO:0005515	lipoxygenase 1
Phvul.010G136900	GO:0005524,GO:0016887,GO:0042626,GO:0006810,GO:0055085,GO:0016021	multidrug resistance-associated protein 6
Phvul.010G141000	GO:0016791	Pyridoxal phosphate phosphatase-related protein
Phvul.010G141100	GO:0016791	Pyridoxal phosphate phosphatase-related protein
Phvul.010G141200	GO:0016791	Pyridoxal phosphate phosphatase-related protein
Phvul.010G154400	0	Lactoylglutathione lyase / glyoxalase I family protein
Phvul.010G165100	GO:0003824	Terpenoid cyclases family protein
Phvul.011G000200	GO:0005506,GO:0009055,GO:0016705,GO:0020037,GO:0055114	cytochrome P450, family 72, subfamily A, polypeptide 15
Phvul.011G005600	GO:0004553,GO:0005975	glycosyl hydrolase 9B1
Phvul.011G007900	GO:0004672,GO:0005524,GO:0006468,GO:0005515	Leucine-rich repeat receptor-like protein kinase family protein
Phvul.011G008600	0	0
Phvul.011G014200	GO:0043531,GO:0006915,GO:0005524	NB-ARC domain-containing disease resistance protein
Phvul.011G014300	GO:0043531,GO:0006915,GO:0005524	NB-ARC domain-containing disease resistance protein
Phvul.011G016100	0	mitochondrion-localized small heat shock protein 23.6
Phvul.011G018000	GO:0008270,GO:0016491,GO:0055114	GroES-like zinc-binding dehydrogenase family protein
Phvul.011G022300	GO:0016491,GO:0008152,GO:0003854,GO:0016616,GO:0006694,GO:0055114,GO:0003824,GO:0050662,GO:0044237,GO:0009058	NAD(P)-binding Rossmann-fold superfamily protein
Phvul.011G022400	GO:0016491,GO:0008152,GO:0003854,GO:0016616,GO:0006694,GO:0055114,GO:0003824,GO:0050662,GO:0044237	NAD(P)-binding Rossmann-fold superfamily protein
Phvul.011G025100	0	Transmembrane amino acid transporter family protein
Phvul.011G035600	GO:0004672,GO:0005524,GO:0006468	Protein kinase protein with adenine nucleotide alpha hydrolases-like domain
Phvul.011G042100	GO:0005515	Leucine-rich receptor-like protein kinase family protein
Phvul.011G052100	GO:0005515	Plant regulator RWP-RK family protein
Phvul.011G055900	GO:0004553,GO:0005975	beta glucosidase 15
Phvul.011G056100	GO:0004553,GO:0005975	beta glucosidase 13
Phvul.011G057700	0	Putative glycosyl hydrolase of unknown function (DUF1680)
Phvul.011G057800	0	Putative glycosyl hydrolase of unknown function (DUF1680)
Phvul.011G072400	0	alpha/beta-Hydrolases superfamily protein
Phvul.011G082000	0	0
Phvul.011G092600	GO:0004252,GO:0006508,GO:0042802,GO:0043086	Subtilisin-like serine endopeptidase family protein
Phvul.011G101500	GO:0016760,GO:0030244,GO:0016020	cellulose synthase-like B3
Phvul.011G105900	GO:0004601,GO:0020037,GO:0006979,GO:0055114	Peroxidase superfamily protein
Phvul.011G109700	GO:0003677	myb domain protein 14
Phvul.011G122200	GO:0008171,GO:0008168,GO:0046983	O-methyltransferase family protein
Phvul.011G127100	GO:0008234,GO:0006508	senescence-associated gene 12
Phvul.011G166500	GO:0004866	Kunitz family trypsin and protease inhibitor protein
Phvul.011G168100	GO:0016021	Nodulin MtN3 family protein
Phvul.011G168400	GO:0004672,GO:0005524,GO:0006468,GO:0048544,GO:0005529,GO:0004674	S-locus lectin protein kinase family protein
Phvul.011G169300	GO:0004672,GO:0005524,GO:0006468,GO:0005515	Leucine-rich repeat transmembrane protein kinase
Phvul.011G184200	GO:0006952,GO:0009607	MLP-like protein 43
Phvul.011G188600	0	DNAse I-like superfamily protein
Phvul.011G189500	GO:0022857,GO:0055085,GO:0016021	zinc induced facilitator-like 1
Phvul.011G189600	GO:0022857,GO:0055085,GO:0016021	zinc induced facilitator-like 1
Phvul.011G190800	0	0
Phvul.011G194600	GO:0004672,GO:0005524,GO:0006468,GO:0004674	cysteine-rich RLK (RECEPTOR-like protein kinase) 25
Phvul.011G201100	GO:0043531,GO:0006915,GO:0005524	NB-ARC domain-containing disease resistance protein
Phvul.011G206400	0	Lateral root primordium (LRP) protein-related
Phvul.011G207100	GO:0005215,GO:0006857,GO:0016020,GO:0055085,GO:0016021	Major facilitator superfamily protein
Phvul.011G213500	GO:0030528,GO:0006355	basic helix-loop-helix (bHLH) DNA-binding superfamily protein
Phvul.011G215500	GO:0022857,GO:0055085,GO:0016021	organic cation/carnitine transporter 3
Phvul.011G216100	GO:0008152,GO:0003824,GO:0030151,GO:0030170	molybdenum cofactor sulfurase (LOS5) (ABA3)
Phvul.L004900	0	0
Phvul.L005700	GO:0003854,GO:0016616,GO:0006694,GO:0055114,GO:0003824,GO:0050662,GO:0044237	NAD(P)-binding Rossmann-fold superfamily protein
Phvul.L011300	0	ARM repeat superfamily protein

## Sheet: downregulated
Table: Functional annotation of genes uprgulated in susceptible genotype after SCN infection
Gene	GO term	Functional Annotation
Phvul.001G002000	GO:0005515	glutathione S-transferase phi 8
Phvul.001G003000	0	LYR family of Fe/S cluster biogenesis protein
Phvul.001G003400	0	RING/U-box superfamily protein
Phvul.001G005500	GO:0005515	Calcium-dependent lipid-binding (CaLB domain) family protein
Phvul.001G006300	0	GAST1 protein homolog 1
Phvul.001G009200	0	glyoxal oxidase-related protein
Phvul.001G012400	GO:0003735,GO:0006412,GO:0005622,GO:0005840	Ribosomal protein L31
Phvul.001G029100	0	Uncharacterised conserved protein UCP031279
Phvul.001G036200	GO:0020037,GO:0006629,GO:0055114,GO:0016491	Fatty acid/sphingolipid desaturase
Phvul.001G039200	GO:0015979,GO:0009523,GO:0016020	photosystem II subunit X
Phvul.001G050300	0	Bifunctional inhibitor/lipid-transfer protein/seed storage 2S albumin superfamily protein
Phvul.001G058000	GO:0005198,GO:0009507	Plastid-lipid associated protein PAP / fibrillin family protein
Phvul.001G064000	GO:0008270,GO:0016491,GO:0055114	alcohol dehydrogenase 1
Phvul.001G070700	GO:0003951,GO:0008152	NAD kinase 2
Phvul.001G074300	GO:0008762,GO:0016491,GO:0050660,GO:0055114,GO:0003885,GO:0016020	D-arabinono-1,4-lactone oxidase family protein
Phvul.001G083000	GO:0016746,GO:0009058,GO:0016747,GO:0006633,GO:0016020,GO:0008610,GO:0004315,GO:0008415	Chalcone and stilbene synthase family protein
Phvul.001G085200	0	CCR-like
Phvul.001G087500	0	Endosomal targeting BRO1-like domain-containing protein
Phvul.001G094100	GO:0004222,GO:0006508,GO:0016020	Peptidase family M48 family protein
Phvul.001G094500	GO:0003735,GO:0006412,GO:0005622,GO:0005840	Ribosomal protein S21 family protein
Phvul.001G108700	GO:0016491,GO:0046872,GO:0055114	dicarboxylate diiron protein, putative (Crd1)
Phvul.001G112100	0	0
Phvul.001G114800	GO:0047800,GO:0055114	Protein of unknown function (DUF1637)
Phvul.001G122400	0	0
Phvul.001G130200	GO:0016757	Glycosyltransferase family 61 protein
Phvul.001G132200	GO:0009058,GO:0016851	magnesium-chelatase subunit chlH, chloroplast, putative / Mg-protoporphyrin IX chelatase, putative (CHLH)
Phvul.001G140000	GO:0005515	polygalacturonase inhibiting protein 1
Phvul.001G140700	0	Rhodanese/Cell cycle control phosphatase superfamily protein
Phvul.001G143700	GO:0045454,GO:0015035,GO:0009055,GO:0006662	WCRKC thioredoxin 1
Phvul.001G149800	0	outer envelope membrane protein 7
Phvul.001G157100	GO:0015979,GO:0009507,GO:0009523	photosystem II reaction center W
Phvul.001G170800	0	C2H2 and C2HC zinc fingers superfamily protein
Phvul.001G193200	GO:0008236,GO:0006508	alpha/beta-Hydrolases superfamily protein
Phvul.001G194700	0	Late embryogenesis abundant (LEA) hydroxyproline-rich glycoprotein family
Phvul.001G199300	0	aromatic and neutral transporter 1
Phvul.001G205300	GO:0046872,GO:0030001	Heavy metal transport/detoxification superfamily protein
Phvul.001G209900	GO:0008081,GO:0046872,GO:0015969	RELA/SPOT homolog 1
Phvul.001G211100	GO:0016757	galacturonosyltransferase-like 7
Phvul.001G212900	0	CP12 domain-containing protein 2
Phvul.001G219800	GO:0004553,GO:0005975	Glycosyl hydrolase superfamily protein
Phvul.001G223800	GO:0003824,GO:0050662,GO:0044237,GO:0008831,GO:0045226	chloroplast RNA binding
Phvul.001G225300	GO:0006950	Adenine nucleotide alpha hydrolases-like superfamily protein
Phvul.001G229200	GO:0004190,GO:0006508	Eukaryotic aspartyl protease family protein
Phvul.001G234300	GO:0005524	rubisco activase
Phvul.001G234600	0	AT-hook protein of GA feedback 2
Phvul.001G238100	GO:0004252,GO:0006508,GO:0042802,GO:0043086	subtilase 4.12
Phvul.001G239900	GO:0004553,GO:0005975	cellulase 2
Phvul.001G243300	GO:0005515,GO:0004435,GO:0006629,GO:0007165,GO:0035556,GO:0004629	phospholipase C 2
Phvul.001G244800	GO:0016747	HXXXD-type acyl-transferase family protein
Phvul.001G253500	0	GCR2-like 1
Phvul.001G257100	GO:0030145,GO:0015979,GO:0009523,GO:0016021	photosystem II BY
Phvul.001G258300	0	0
Phvul.001G263300	0	0
Phvul.001G265300	GO:0004553,GO:0005975,GO:0016762,GO:0006073,GO:0005618,GO:0048046	xyloglucan endotransglucosylase/hydrolase 15
Phvul.001G265400	GO:0016758,GO:0008152	indole-3-acetate beta-D-glucosyltransferase
Phvul.001G267200	0	Rhodanese/Cell cycle control phosphatase superfamily protein
Phvul.002G001200	GO:0003735,GO:0006412,GO:0005622,GO:0005840	Ribosomal protein L19 family protein
Phvul.002G008400	GO:0004553,GO:0005975,GO:0016762,GO:0006073,GO:0005618,GO:0048046	xyloglucan endotransglucosylase/hydrolase 6
Phvul.002G013800	0	alpha/beta-Hydrolases superfamily protein
Phvul.002G019600	GO:0009987	methionine aminopeptidase 1D
Phvul.002G023500	GO:0045454,GO:0016209,GO:0016491,GO:0055114,GO:0015035,GO:0009055,GO:0006662	Thioredoxin superfamily protein
Phvul.002G024000	GO:0005509,GO:0015979,GO:0042549,GO:0009523,GO:0009654,GO:0019898	photosystem II subunit O-2
Phvul.002G035200	0	Rieske (2Fe-2S) domain-containing protein
Phvul.002G037500	0	rubredoxin family protein
Phvul.002G045400	GO:0009055,GO:0051536	2Fe-2S ferredoxin-like superfamily protein
Phvul.002G049700	0	Protein of unknown function (DUF1005)
Phvul.002G056300	GO:0003700,GO:0043565,GO:0006355,GO:0003677,GO:0005634,GO:0006351,GO:0016563	Homeobox-leucine zipper protein 4 (HB-4) / HD-ZIP protein
Phvul.002G058900	0	C2H2-like zinc finger protein
Phvul.002G061900	GO:0005215,GO:0006857,GO:0016020	nitrate transporter 1.1
Phvul.002G074400	0	0
Phvul.002G076400	GO:0004222,GO:0008270,GO:0006508,GO:0031012,GO:0008152	matrix metalloproteinase
Phvul.002G078300	0	Domain of unknown function (DUF23)
Phvul.002G080200	GO:0005515	glutathione S-transferase TAU 18
Phvul.002G088700	0	NAD(P)-linked oxidoreductase superfamily protein
Phvul.002G097000	GO:0005506,GO:0009055,GO:0016705,GO:0020037,GO:0055114	cytochrome P450, family 87, subfamily A, polypeptide 6
Phvul.002G108000	GO:0016491,GO:0055114	ferredoxin-NADP(+)-oxidoreductase 2
Phvul.002G111900	GO:0005506,GO:0009055,GO:0016705,GO:0020037,GO:0055114	ferulic acid 5-hydroxylase 1
Phvul.002G112600	0	Rhodanese/Cell cycle control phosphatase superfamily protein
Phvul.002G112700	0	NAD(P)H dehydrogenase (quinone)s
Phvul.002G118000	0	RING/U-box superfamily protein
Phvul.002G120600	0	nine-cis-epoxycarotenoid dioxygenase 4
Phvul.002G122200	GO:0005506,GO:0009055,GO:0016705,GO:0020037,GO:0055114	cytochrome P450, family 707, subfamily A, polypeptide 1
Phvul.002G124100	0	0
Phvul.002G133100	GO:0005524,GO:0016301,GO:0008152	phosphoribulokinase
Phvul.002G133400	GO:0043531,GO:0006915,GO:0005524	NB-ARC domain-containing disease resistance protein
Phvul.002G141200	0	0
Phvul.002G146400	GO:0003700,GO:0006355	AINTEGUMENTA-like 6
Phvul.002G153100	0	non-yellowing 1
Phvul.002G153900	GO:0003700,GO:0006355	Integrase-type DNA-binding superfamily protein
Phvul.002G158800	0	brassinosteroid-responsive RING-H2
Phvul.002G163700	GO:0003700,GO:0006355	Integrase-type DNA-binding superfamily protein
Phvul.002G165600	GO:0005515,GO:0005524,GO:0008134,GO:0006355,GO:0003677,GO:0006260,GO:0016851,GO:0015979,GO:0015995,GO:0016887	ALBINA 1
Phvul.002G168000	0	nodulin-related protein 1
Phvul.002G174600	GO:0005515	Galactose oxidase/kelch repeat superfamily protein
Phvul.002G183200	GO:0016655,GO:0055114	inorganic carbon transport protein-related
Phvul.002G190900	GO:0005524,GO:0004222,GO:0006508,GO:0008270,GO:0016021,GO:0016887	FtsH extracellular protease family
Phvul.002G194700	0	0
Phvul.002G196400	GO:0016020,GO:0009765	chlorophyll A/B binding protein 1
Phvul.002G201900	GO:0005515	polygalacturonase inhibiting protein 1
Phvul.002G203700	0	0
Phvul.002G212200	0	0
Phvul.002G216200	GO:0015299,GO:0006812,GO:0055085,GO:0016021,GO:0006813	K+ efflux antiporter 3
Phvul.002G218000	GO:0016021	Sulfite exporter TauE/SafE family protein
Phvul.002G223300	GO:0016788,GO:0006629	GDSL-like Lipase/Acylhydrolase superfamily protein
Phvul.002G226700	GO:0005506,GO:0009055,GO:0016705,GO:0020037,GO:0055114	cytochrome P450, family 71, subfamily A, polypeptide 24
Phvul.002G232300	GO:0016020	Glucose-6-phosphate/phosphate translocator-related
Phvul.002G234400	0	Bifunctional inhibitor/lipid-transfer protein/seed storage 2S albumin superfamily protein
Phvul.002G235700	GO:0005515	Galactose oxidase/kelch repeat superfamily protein
Phvul.002G236600	GO:0016491,GO:0051537,GO:0055114,GO:0010277	ACD1-like
Phvul.002G241100	GO:0003824,GO:0050662,GO:0044237,GO:0008810,GO:0030245	NAD(P)-binding Rossmann-fold superfamily protein
Phvul.002G247200	0	protein containing PDZ domain, a K-box domain, and a TPR region
Phvul.002G253700	GO:0030145,GO:0015979,GO:0009523,GO:0016021	photosystem II BY
Phvul.002G256700	GO:0003735,GO:0006412,GO:0005622,GO:0005840	Ribosomal L29 family protein
Phvul.002G257400	GO:0003824,GO:0008152	Haloacid dehalogenase-like hydrolase (HAD) superfamily protein
Phvul.002G260100	GO:0003830,GO:0006487,GO:0016020	beta-1,4-N-acetylglucosaminyltransferase family protein
Phvul.002G263700	GO:0005506,GO:0009055,GO:0016705,GO:0020037,GO:0055114	cytochrome P450, family 71, subfamily B, polypeptide 34
Phvul.002G263900	GO:0005506,GO:0009055,GO:0016705,GO:0020037,GO:0055114	cytochrome P450, family 71, subfamily B, polypeptide 34
Phvul.002G269400	GO:0005516,GO:0015979,GO:0009522,GO:0042651	photosystem I reaction center subunit PSI-N, chloroplast, putative / PSI-N, putative (PSAN)
Phvul.002G280900	GO:0005506,GO:0046872,GO:0009055	Rubredoxin-like superfamily protein
Phvul.002G283900	GO:0016021	Nodulin MtN3 family protein
Phvul.002G289100	GO:0051258,GO:0043234,GO:0003924,GO:0005525,GO:0006184,GO:0007017,GO:0005874	tubulin beta chain 2
Phvul.002G304200	GO:0016491,GO:0016706,GO:0055114	ACC oxidase 1
Phvul.002G317100	GO:0016788,GO:0006505,GO:0006886,GO:0031227	alpha/beta-Hydrolases superfamily protein
Phvul.002G327000	0	0
Phvul.002G331000	0	0
Phvul.003G011000	0	0
Phvul.003G020200	GO:0016491,GO:0016706,GO:0055114	2-oxoglutarate (2OG) and Fe(II)-dependent oxygenase superfamily protein
Phvul.003G020300	GO:0016491,GO:0016706,GO:0055114	2-oxoglutarate (2OG) and Fe(II)-dependent oxygenase superfamily protein
Phvul.003G021600	GO:0016830,GO:0006725	Phosphoenolpyruvate carboxylase family protein
Phvul.003G022100	0	chlororespiratory reduction 3
Phvul.003G026100	0	Hydroxyproline-rich glycoprotein family protein
Phvul.003G027300	GO:0004672,GO:0005524,GO:0006468	STT7 homolog STN7
Phvul.003G041200	GO:0005506,GO:0009055,GO:0016705,GO:0020037,GO:0055114	cytochrome P450, family 78, subfamily A, polypeptide 5
Phvul.003G050900	GO:0004252,GO:0006508,GO:0042802,GO:0043086	Subtilisin-like serine endopeptidase family protein
Phvul.003G054700	0	0
Phvul.003G060300	GO:0008270,GO:0016491,GO:0055114	Oxidoreductase, zinc-binding dehydrogenase family protein
Phvul.003G062300	GO:0005515	Kelch repeat-containing F-box family protein
Phvul.003G066700	0	0
Phvul.003G080300	0	0
Phvul.003G080400	GO:0004047,GO:0006546,GO:0005737	Glycine cleavage T-protein family
Phvul.003G081100	0	Stigma-specific Stig1 family protein
Phvul.003G082300	GO:0016491,GO:0016706,GO:0055114	ethylene-forming enzyme
Phvul.003G090100	0	0
Phvul.003G091400	0	0
Phvul.003G093100	GO:0005524,GO:0008033,GO:0004161,GO:0009058	isopentenyltransferase 5
Phvul.003G096700	GO:0006950	drought-induced 21
Phvul.003G097300	GO:0016758,GO:0008152	UDP-glycosyltransferase 73B4
Phvul.003G098200	GO:0016772,GO:0016310,GO:0005524,GO:0016301	pyruvate orthophosphate dikinase
Phvul.003G101200	0	Uncharacterised protein family (UPF0497)
Phvul.003G105300	0	ralf-like 33
Phvul.003G107900	GO:0003700,GO:0006355	ethylene-responsive element binding protein
Phvul.003G110200	0	COBRA-like protein-7 precursor
Phvul.003G112900	0	0
Phvul.003G113100	0	0
Phvul.003G113300	0	0
Phvul.003G116200	0	basic helix-loop-helix (bHLH) DNA-binding superfamily protein
Phvul.003G118600	GO:0003723	ribosomal protein S1
Phvul.003G126500	GO:0030599,GO:0042545,GO:0005618,GO:0004857	Plant invertase/pectin methylesterase inhibitor superfamily
Phvul.003G131000	0	Putative membrane lipoprotein
Phvul.003G132500	GO:0015979,GO:0009523,GO:0016020	photosystem II subunit X
Phvul.003G141000	0	Tautomerase/MIF superfamily protein
Phvul.003G142600	0	0
Phvul.003G143600	0	0
Phvul.003G146400	GO:0005524	P-loop containing nucleoside triphosphate hydrolases superfamily protein
Phvul.003G147200	0	Uncharacterised protein family (UPF0497)
Phvul.003G147600	GO:0004553,GO:0005975,GO:0016762,GO:0006073,GO:0005618,GO:0048046	Xyloglucan endotransglucosylase/hydrolase family protein
Phvul.003G147700	GO:0004553,GO:0005975,GO:0016762,GO:0006073,GO:0005618,GO:0048046	Xyloglucan endotransglucosylase/hydrolase family protein
Phvul.003G149000	GO:0008270,GO:0005622,GO:0005515	CONSTANS-like 5
Phvul.003G149200	GO:0004672,GO:0005524,GO:0006468	Protein kinase superfamily protein
Phvul.003G154700	GO:0003743,GO:0006413	Translation initiation factor 3 protein
Phvul.003G157200	GO:0016491,GO:0008152,GO:0055114	aldehyde dehydrogenase 11A3
Phvul.003G158800	GO:0004553,GO:0005975	Glycosyl hydrolase family protein with chitinase insertion domain
Phvul.003G165900	0	Tetratricopeptide repeat (TPR)-like superfamily protein
Phvul.003G166300	0	chloroplast thylakoid lumen protein
Phvul.003G166500	GO:0005507,GO:0009055	blue-copper-binding protein
Phvul.003G173100	0	serine-rich protein-related
Phvul.003G174800	0	0
Phvul.003G175100	0	0
Phvul.003G180100	0	calcium sensing receptor
Phvul.003G183400	GO:0003723,GO:0003743,GO:0006413	Nucleic acid-binding, OB-fold-like protein
Phvul.003G186300	GO:0015979,GO:0009522,GO:0009538	photosystem I subunit F
Phvul.003G189600	GO:0050660,GO:0008033,GO:0016491,GO:0055114	Pyridine nucleotide-disulphide oxidoreductase family protein
Phvul.003G207300	GO:0005515,GO:0003712,GO:0004402,GO:0008270,GO:0006355,GO:0005634	BTB and TAZ domain protein 2
Phvul.003G211100	GO:0046933,GO:0015986,GO:0045261,GO:0005886	ATP synthase delta-subunit gene
Phvul.003G212800	GO:0003700,GO:0006355	C-repeat-binding factor 4
Phvul.003G214100	GO:0004252,GO:0006508,GO:0042802,GO:0043086	Subtilase family protein
Phvul.003G214900	0	Protein of unknown function (DUF1442)
Phvul.003G215000	GO:0003747,GO:0006415	Class I peptide chain release factor
Phvul.003G217300	GO:0003924,GO:0005525	Translation elongation factor EFG/EF2 protein
Phvul.003G218500	GO:0005215,GO:0006857,GO:0016020	nitrate transporter 1.1
Phvul.003G218600	0	Bifunctional inhibitor/lipid-transfer protein/seed storage 2S albumin superfamily protein
Phvul.003G223600	GO:0003700,GO:0006355	Integrase-type DNA-binding superfamily protein
Phvul.003G225700	GO:0006810,GO:0055085,GO:0016020,GO:0015171,GO:0003333	cationic amino acid transporter 6
Phvul.003G226200	0	Histone H3 K4-specific methyltransferase SET7/9 family protein
Phvul.003G227200	0	SBP (S-ribonuclease binding protein) family protein
Phvul.003G229500	0	pentatricopeptide (PPR) repeat-containing protein
Phvul.003G229700	0	0
Phvul.003G231900	GO:0004553,GO:0005975,GO:0016762,GO:0006073,GO:0005618,GO:0048046	xyloglucan endotransglucosylase/hydrolase 6
Phvul.003G237400	0	Late embryogenesis abundant protein, group 6
Phvul.003G237600	0	alpha/beta-Hydrolases superfamily protein
Phvul.003G240200	GO:0003677	myb domain protein 73
Phvul.003G247600	GO:0005509,GO:0015979,GO:0009523,GO:0009654,GO:0019898	photosystem II subunit P-1
Phvul.003G249800	GO:0005509,GO:0015979,GO:0042549,GO:0009523,GO:0009654,GO:0019898	photosystem II subunit O-2
Phvul.003G250000	0	0
Phvul.003G255100	0	alpha/beta-Hydrolases superfamily protein
Phvul.003G260300	GO:0004672,GO:0005524,GO:0006468,GO:0005515	Leucine-rich receptor-like protein kinase family protein
Phvul.003G265100	GO:0016168,GO:0009767,GO:0019684,GO:0009521,GO:0016020	photosystem II reaction center protein C
Phvul.003G274000	0	membrane protein, putative
Phvul.003G274100	0	Plant protein of unknown function (DUF827)
Phvul.003G282400	GO:0006952	low-molecular-weight cysteine-rich 68
Phvul.003G286600	GO:0004372,GO:0006544,GO:0006563	serine transhydroxymethyltransferase 1
Phvul.003G289900	0	0
Phvul.003G291900	0	cold regulated gene 27
Phvul.003G292400	GO:0003700,GO:0006355	redox responsive transcription factor 1
Phvul.003G295900	0	maternal effect embryo arrest 14
Phvul.004G000400	GO:0008937,GO:0015979,GO:0009536,GO:0051539,GO:0016992,GO:0009107	ferredoxin/thioredoxin reductase subunit A (variable subunit) 2
Phvul.004G002100	GO:0042254,GO:0005622	Ribosomal protein L10 family protein
Phvul.004G016700	0	0
Phvul.004G021700	GO:0005506,GO:0009055,GO:0016705,GO:0020037,GO:0055114	cytochrome P450, family 82, subfamily C, polypeptide 2
Phvul.004G022600	0	0
Phvul.004G038400	0	0
Phvul.004G049200	GO:0033903,GO:0016998	glycosyl hydrolase family 81 protein
Phvul.004G063000	0	acclimation of photosynthesis to environment
Phvul.004G073400	GO:0016984,GO:0015977	ribulose bisphosphate carboxylase small chain 1A
Phvul.004G079500	0	NDH-dependent cyclic electron flow 5
Phvul.004G080700	0	0
Phvul.004G089100	0	NAD(P)-binding Rossmann-fold superfamily protein
Phvul.004G090800	GO:0004601,GO:0020037,GO:0006979,GO:0055114	Peroxidase superfamily protein
Phvul.004G091600	GO:0016020,GO:0009765	chlorophyll A/B binding protein 1
Phvul.004G091900	GO:0004857,GO:0030599	Plant invertase/pectin methylesterase inhibitor superfamily protein
Phvul.004G094600	GO:0006950	0
Phvul.004G104200	GO:0016758,GO:0008152	UDP-glucosyl transferase 88A1
Phvul.004G110200	GO:0005515	Calcium-dependent lipid-binding (CaLB domain) family protein
Phvul.004G111300	GO:0016747	HXXXD-type acyl-transferase family protein
Phvul.004G116800	GO:0016021	Cytochrome b561/ferric reductase transmembrane protein family
Phvul.004G122000	GO:0003700,GO:0006355	C-repeat-binding factor 4
Phvul.004G125800	GO:0051537,GO:0043231	2 iron, 2 sulfur cluster binding
Phvul.004G128200	GO:0016020,GO:0009765	light harvesting complex of photosystem II 5
Phvul.004G144500	GO:0016831,GO:0030170,GO:0019752,GO:0006536,GO:0004351	glutamate decarboxylase 5
Phvul.004G153500	0	RING/U-box superfamily protein
Phvul.004G157100	0	LOB domain-containing protein 41
Phvul.004G158000	GO:0005488	Concanavalin A-like lectin protein kinase family protein
Phvul.004G158500	0	0
Phvul.004G160300	GO:0030163	Ribosomal protein L12/ ATP-dependent Clp protease adaptor protein ClpS family protein
Phvul.004G163900	GO:0016491,GO:0008152	NAD(P)-binding Rossmann-fold superfamily protein
Phvul.005G004000	GO:0015979,GO:0009522,GO:0016020	photosystem I subunit G
Phvul.005G018300	0	proline-rich family protein
Phvul.005G019200	0	0
Phvul.005G019300	0	0
Phvul.005G019500	0	0
Phvul.005G020200	GO:0005509,GO:0015979,GO:0009523,GO:0009654,GO:0019898	Mog1/PsbP/DUF1795-like photosystem II reaction center PsbP family protein
Phvul.005G024500	0	RNA binding
Phvul.005G026000	0	calmodulin-like 41
Phvul.005G027000	0	0
Phvul.005G035700	0	pheophytinase
Phvul.005G036200	0	0
Phvul.005G039200	GO:0004553,GO:0005975	beta glucosidase 17
Phvul.005G045800	GO:0004190,GO:0006508	Eukaryotic aspartyl protease family protein
Phvul.005G050700	GO:0004618,GO:0006096	Phosphoglycerate kinase family protein
Phvul.005G051800	GO:0003824,GO:0055114,GO:0016491	Aldolase-type TIM barrel family protein
Phvul.005G054600	GO:0003924,GO:0005525,GO:0007264,GO:0003743,GO:0006413	Translation initiation factor 2, small GTP-binding protein
Phvul.005G055200	GO:0015979,GO:0009523,GO:0009654,GO:0042651	photosystem II subunit R
Phvul.005G057400	0	0
Phvul.005G064200	GO:0008299,GO:0016765,GO:0015979	solanesyl diphosphate synthase 1
Phvul.005G070600	0	0
Phvul.005G071200	GO:0045454,GO:0015035,GO:0009055,GO:0006662	thioredoxin M-type 4
Phvul.005G077300	0	TRICHOME BIREFRINGENCE-LIKE 41
Phvul.005G083400	0	Aluminium induced protein with YGL and LRDR motifs
Phvul.005G083700	GO:0016491,GO:0008152	protochlorophyllide oxidoreductase A
Phvul.005G084600	GO:0003677,GO:0006355	NAC domain containing protein 2
Phvul.005G084800	0	0
Phvul.005G085000	GO:0016021	Peroxisomal membrane 22 kDa (Mpv17/PMP22) family protein
Phvul.005G093900	0	0
Phvul.005G097200	0	TCP family transcription factor 4
Phvul.005G100700	GO:0003677	GBF\'s pro-rich region-interacting factor 1
Phvul.005G105900	0	photosystem II family protein
Phvul.005G108300	0	Wound-responsive family protein
Phvul.005G109400	GO:0016491,GO:0051537,GO:0055114,GO:0009496,GO:0042651,GO:0016679	photosynthetic electron transfer C
Phvul.005G111300	GO:0004553,GO:0005975,GO:0016762,GO:0006073,GO:0005618,GO:0048046	xyloglucan endotransglucosylase/hydrolase 9
Phvul.005G123800	0	0
Phvul.005G141500	0	C2H2-type zinc finger family protein
Phvul.005G153500	GO:0008270,GO:0005622	B-box zinc finger family protein
Phvul.005G168800	GO:0003735,GO:0006412,GO:0005622,GO:0005840	ribosomal protein S17
Phvul.005G170200	GO:0009055,GO:0051536	NDH-dependent cyclic electron flow 1
Phvul.005G170600	GO:0003700,GO:0006355	Integrase-type DNA-binding superfamily protein
Phvul.005G173500	GO:0016491,GO:0016706,GO:0055114	gibberellin 3-oxidase 1
Phvul.005G176800	0	Putative thiol-disulphide oxidoreductase DCC
Phvul.006G004300	0	Protein kinase superfamily protein
Phvul.006G006400	0	0
Phvul.006G014400	0	0
Phvul.006G014700	0	CRT (chloroquine-resistance transporter)-like transporter 3
Phvul.006G034800	GO:0008080,GO:0008152	Acyl-CoA N-acyltransferases (NAT) superfamily protein
Phvul.006G038600	0	Ankyrin repeat family protein
Phvul.006G046300	0	0
Phvul.006G055800	GO:0046873,GO:0030001,GO:0055085,GO:0016020	zinc transporter 11 precursor
Phvul.006G063800	0	maternal effect embryo arrest 59
Phvul.006G065100	0	0
Phvul.006G065300	GO:0009228	thiaminC
Phvul.006G069600	GO:0004672,GO:0005524,GO:0006468	mitogen-activated protein kinase kinase kinase 14
Phvul.006G074700	0	Nuclear transport factor 2 (NTF2) family protein
Phvul.006G078400	0	Bifunctional inhibitor/lipid-transfer protein/seed storage 2S albumin superfamily protein
Phvul.006G081700	GO:0016655,GO:0055114,GO:0016020	oxidoreductases, acting on NADH or NADPH, quinone or similar compound as acceptor
Phvul.006G089400	0	0
Phvul.006G099600	0	0
Phvul.006G106500	0	AT hook motif DNA-binding family protein
Phvul.006G107800	GO:0004842,GO:0016567,GO:0000151	plant U-box 9
Phvul.006G116100	0	SAUR-like auxin-responsive protein family
Phvul.006G116600	0	0
Phvul.006G122400	0	0
Phvul.006G142700	GO:0005215,GO:0006814,GO:0055085,GO:0016020,GO:0015137,GO:0015746,GO:0016021	tonoplast dicarboxylate transporter
Phvul.006G145100	GO:0005198,GO:0009507	fibrillin
Phvul.006G149700	GO:0046933,GO:0046961,GO:0015986,GO:0045261	ATPase, F1 complex, gamma subunit protein
Phvul.006G151900	0	0
Phvul.006G152800	GO:0006508,GO:0004190	Eukaryotic aspartyl protease family protein
Phvul.006G155800	GO:0004356,GO:0006807,GO:0006542	glutamine synthetase 2
Phvul.006G173900	0	0
Phvul.006G177100	0	TRICHOME BIREFRINGENCE-LIKE 38
Phvul.006G178400	GO:0016851,GO:0015979,GO:0015995	P-loop containing nucleoside triphosphate hydrolases superfamily protein
Phvul.006G185200	0	0
Phvul.006G192800	GO:0046854,GO:0004437	Inositol monophosphatase family protein
Phvul.006G195100	0	plastid developmental protein DAG, putative
Phvul.006G202700	0	0
Phvul.006G205300	0	EXORDIUM like 2
Phvul.006G207600	GO:0031072	DNAJ-like 20
Phvul.006G211000	GO:0016747	HXXXD-type acyl-transferase family protein
Phvul.006G216700	GO:0009055,GO:0051536	2Fe-2S ferredoxin-like superfamily protein
Phvul.007G000300	0	0
Phvul.007G005400	GO:0005198,GO:0009507	Plastid-lipid associated protein PAP / fibrillin family protein
Phvul.007G006600	GO:0003824,GO:0008152	Transketolase
Phvul.007G009200	GO:0016746,GO:0016747,GO:0006633,GO:0016020,GO:0008610	3-ketoacyl-CoA synthase 19
Phvul.007G018100	0	Protein of unknown function (DUF3353)
Phvul.007G019300	GO:0016616,GO:0051287,GO:0008152,GO:0055114,GO:0048037,GO:0004616,GO:0006098	hydroxypyruvate reductase
Phvul.007G020600	GO:0016758,GO:0008152	UDP-glucosyl transferase 73B5
Phvul.007G024700	0	Major facilitator superfamily protein
Phvul.007G027400	0	0
Phvul.007G027600	GO:0015934,GO:0006412,GO:0003735	ribosomal protein L15
Phvul.007G031500	0	Protein of unknown function (DUF1218)
Phvul.007G031600	0	Bifunctional inhibitor/lipid-transfer protein/seed storage 2S albumin superfamily protein
Phvul.007G038900	0	stress enhanced protein 1
Phvul.007G041300	0	0
Phvul.007G044200	0	LOB domain-containing protein 38
Phvul.007G049400	GO:0004672,GO:0005524,GO:0006468	cysteine-rich RLK (RECEPTOR-like protein kinase) 29
Phvul.007G052900	GO:0009055,GO:0016491,GO:0055114	thiazole biosynthetic enzyme, chloroplast (ARA6) (THI1) (THI4)
Phvul.007G055900	GO:0015979,GO:0009522,GO:0009538	photosystem I subunit D-2
Phvul.007G057600	GO:0003824,GO:0030170,GO:0008152	O-acetylserine (thiol) lyase (OAS-TL) isoform A1
Phvul.007G062000	0	Chlorophyll A-B binding family protein
Phvul.007G066500	GO:0003700,GO:0006355	Integrase-type DNA-binding superfamily protein
Phvul.007G079500	GO:0042578,GO:0005975	Inositol monophosphatase family protein
Phvul.007G080400	GO:0006950	0
Phvul.007G094400	0	alpha/beta-Hydrolases superfamily protein
Phvul.007G100900	GO:0005524,GO:0016887,GO:0016020	ABC-2 type transporter family protein
Phvul.007G102900	GO:0003677	myb-like transcription factor family protein
Phvul.007G109000	GO:0006508,GO:0004190	Eukaryotic aspartyl protease family protein
Phvul.007G113000	GO:0016020,GO:0009765	light harvesting complex of photosystem II 5
Phvul.007G114200	GO:0004601,GO:0020037,GO:0006979,GO:0055114	Peroxidase superfamily protein
Phvul.007G116200	0	0
Phvul.007G121100	0	0
Phvul.007G128300	GO:0009055	electron transfer flavoprotein beta
Phvul.007G135900	GO:0003700,GO:0006355	Integrase-type DNA-binding superfamily protein
Phvul.007G153500	GO:0015979,GO:0009523,GO:0009654,GO:0016020	photosystem II reaction center PSB28 protein
Phvul.007G155300	GO:0009055,GO:0015035,GO:0045454	Glutaredoxin family protein
Phvul.007G157500	GO:0016491,GO:0008152,GO:0003824,GO:0050662,GO:0044237	NAD(P)-binding Rossmann-fold superfamily protein
Phvul.007G162000	0	Glutathione S-transferase family protein
Phvul.007G163900	0	0
Phvul.007G165300	GO:0004650,GO:0005975	Pectin lyase-like superfamily protein
Phvul.007G167400	GO:0016787	BRI1 suppressor 1 (BSU1)-like 1
Phvul.007G170100	GO:0005524,GO:0008033,GO:0004161,GO:0009058	isopentenyltransferase 3
Phvul.007G172100	GO:0003824,GO:0050662,GO:0044237	chloroplast stem-loop binding protein of 41 kDa
Phvul.007G177300	GO:0015979,GO:0009507,GO:0009523	photosystem II reaction center W
Phvul.007G181500	GO:0046872,GO:0030001	Heavy metal transport/detoxification superfamily protein
Phvul.007G182400	0	thylakoid lumen 18.3 kDa protein
Phvul.007G185100	GO:0003824,GO:0030170,GO:0008152	cysteine synthase D1
Phvul.007G189500	0	translocase of outer membrane 22-V
Phvul.007G197700	0	Dormancy/auxin associated family protein
Phvul.007G214200	0	CP12 domain-containing protein 2
Phvul.007G215200	0	Heat shock protein DnaJ with tetratricopeptide repeat
Phvul.007G216200	0	0
Phvul.007G226400	GO:0016491,GO:0016706,GO:0055114	2-oxoglutarate (2OG) and Fe(II)-dependent oxygenase superfamily protein
Phvul.007G226500	GO:0005506,GO:0009055,GO:0016705,GO:0020037,GO:0055114	Cytochrome P450 superfamily protein
Phvul.007G234200	GO:0008375,GO:0016020	Core-2/I-branching beta-1,6-N-acetylglucosaminyltransferase family protein
Phvul.007G240500	GO:0008124,GO:0006729	Transcriptional coactivator/pterin dehydratase
Phvul.007G248500	GO:0016491,GO:0016706,GO:0055114	2-oxoglutarate (2OG) and Fe(II)-dependent oxygenase superfamily protein
Phvul.007G249100	GO:0003747,GO:0006415,GO:0016149,GO:0005737	peptide chain release factor, putative
Phvul.007G255600	GO:0005515,GO:0008236,GO:0006508	Peptidase S41 family protein
Phvul.007G268700	0	Late embryogenesis abundant (LEA) hydroxyproline-rich glycoprotein family
Phvul.007G268800	0	NDR1/HIN1-like 3
Phvul.007G268900	0	NDR1/HIN1-like 2
Phvul.007G271700	GO:0000156,GO:0000160,GO:0006355,GO:0005515	Signal transduction histidine kinase, hybrid-type, ethylene sensor
Phvul.007G276300	0	0
Phvul.007G276400	0	0
Phvul.007G278100	GO:0047746,GO:0015996	chlorophyllase 2
Phvul.008G007800	0	50S ribosomal protein-related
Phvul.008G030800	GO:0004672,GO:0005524,GO:0006468	Malectin/receptor-like protein kinase family protein
Phvul.008G040000	0	Protein of unknown function (DUF179)
Phvul.008G041300	0	homeobox protein 30
Phvul.008G051700	0	2-phosphoglycolate phosphatase 1
Phvul.008G053300	GO:0045454,GO:0016209,GO:0016491,GO:0055114,GO:0015035,GO:0009055,GO:0006662	thioredoxin F2
Phvul.008G054400	GO:0015979,GO:0009522,GO:0009538	photosystem I subunit l
Phvul.008G075700	0	0
Phvul.008G089000	0	Protein of unknown function (DUF567)
Phvul.008G095400	GO:0000287,GO:0030976,GO:0003824	Thiamine pyrophosphate dependent pyruvate decarboxylase family protein
Phvul.008G104500	GO:0055085,GO:0016021	cation exchanger 1
Phvul.008G105600	GO:0004672,GO:0005524,GO:0006468,GO:0005515	Leucine-rich repeat protein kinase family protein
Phvul.008G113900	0	Bifunctional inhibitor/lipid-transfer protein/seed storage 2S albumin superfamily protein
Phvul.008G118700	0	0
Phvul.008G119600	GO:0003854,GO:0016616,GO:0006694,GO:0055114	NAD(P)-binding Rossmann-fold superfamily protein
Phvul.008G133700	GO:0015979,GO:0009522,GO:0009538	photosystem I subunit E-2
Phvul.008G136600	0	Protein of unknown function, DUF538
Phvul.008G143200	0	Protein kinase superfamily protein
Phvul.008G144300	GO:0030528,GO:0006355	basic helix-loop-helix (bHLH) DNA-binding superfamily protein
Phvul.008G144800	0	0
Phvul.008G144900	0	0
Phvul.008G148000	GO:0008236,GO:0006508,GO:0016787	alpha/beta-Hydrolases superfamily protein
Phvul.008G151800	GO:0008270,GO:0016491,GO:0055114	Oxidoreductase, zinc-binding dehydrogenase family protein
Phvul.008G160300	0	Acyl-CoA N-acyltransferases (NAT) superfamily protein
Phvul.008G164000	GO:0016020	nodulin MtN21 /EamA-like transporter family protein
Phvul.008G167700	0	EF hand calcium-binding protein family
Phvul.008G168000	GO:0020037,GO:0009055,GO:0055114,GO:0016491,GO:0030151	nitrate reductase 1
Phvul.008G175700	0	Phosphate-responsive 1 family protein
Phvul.008G175800	0	Phosphate-responsive 1 family protein
Phvul.008G176000	0	Phosphate-responsive 1 family protein
Phvul.008G177800	0	RING/U-box superfamily protein
Phvul.008G180200	GO:0004347,GO:0006094,GO:0006096	phosphoglucose isomerase 1
Phvul.008G182300	GO:0016747	HXXXD-type acyl-transferase family protein
Phvul.008G192400	GO:0005524	rubisco activase
Phvul.008G214200	GO:0016491,GO:0016706,GO:0055114	ethylene-forming enzyme
Phvul.008G216800	0	0
Phvul.008G226200	GO:0016747	HXXXD-type acyl-transferase family protein
Phvul.008G228300	0	0
Phvul.008G235100	GO:0005509,GO:0007165,GO:0005578	Calcium-binding EF-hand family protein
Phvul.008G245700	GO:0005515,GO:0004871,GO:0009416	Phototropic-responsive NPH3 family protein
Phvul.008G258000	GO:0016491,GO:0008152,GO:0003854,GO:0016616,GO:0006694,GO:0055114,GO:0003824,GO:0050662,GO:0044237,GO:0009058	NAD(P)-binding Rossmann-fold superfamily protein
Phvul.008G264700	0	alpha-crystallin domain 32.1
Phvul.008G267100	GO:0016671,GO:0019538,GO:0055114	peptide met sulfoxide reductase 4
Phvul.008G280200	0	accelerated cell death 2 (ACD2)
Phvul.008G282000	GO:0004332,GO:0006096	Aldolase superfamily protein
Phvul.008G284000	GO:0016779,GO:0009058	ADP glucose pyrophosphorylase 1
Phvul.008G285100	GO:0016020,GO:0009765	photosystem II light harvesting complex gene 2.1
Phvul.008G289700	GO:0016020,GO:0009765	photosystem I light harvesting complex gene 3
Phvul.009G008400	GO:0005509,GO:0015979,GO:0009523,GO:0009654,GO:0019898	Photosystem II reaction center PsbP family protein
Phvul.009G010700	0	Pentatricopeptide repeat (PPR-like) superfamily protein
Phvul.009G017200	0	0
Phvul.009G019300	0	RING/U-box superfamily protein
Phvul.009G020300	GO:0005507,GO:0009055	plastocyanin 1
Phvul.009G021400	GO:0005524,GO:0004222,GO:0006508	FtsH extracellular protease family
Phvul.009G025300	GO:0004629,GO:0006629,GO:0035556	PLC-like phosphodiesterases superfamily protein
Phvul.009G031300	GO:0003913,GO:0006281	cryptochrome 1
Phvul.009G034000	GO:0005543	ENTH/ANTH/VHS superfamily protein
Phvul.009G034200	GO:0015238,GO:0015297,GO:0006855,GO:0055085,GO:0016020	MATE efflux family protein
Phvul.009G034400	GO:0016020,GO:0005351,GO:0008643,GO:0000139,GO:0016021	purine permease 1
Phvul.009G036400	0	0
Phvul.009G037900	0	homeobox protein 22
Phvul.009G044200	GO:0005515	nascent polypeptide-associated complex subunit alpha-like protein 2
Phvul.009G045100	GO:0005488,GO:0044238	30S ribosomal protein, putative
Phvul.009G050400	0	Tetratricopeptide repeat (TPR)-like superfamily protein
Phvul.009G050800	GO:0003824	thylakoid-associated phosphatase 38
Phvul.009G053100	GO:0016491,GO:0016706,GO:0055114	2-oxoglutarate (2OG) and Fe(II)-dependent oxygenase superfamily protein
Phvul.009G058100	GO:0003677	RAD-like 6
Phvul.009G061900	GO:0009512	cytochrome b6f complex subunit (petM), putative
Phvul.009G068000	GO:0003677	myb domain protein 70
Phvul.009G069900	0	Gibberellin-regulated family protein
Phvul.009G071200	GO:0005515	ARM repeat superfamily protein
Phvul.009G075500	GO:0003676,GO:0008270	Zinc finger C-x8-C-x5-C-x3-H type family protein
Phvul.009G081400	GO:0015979,GO:0009523,GO:0016020	photosystem II subunit X
Phvul.009G081500	0	Chaperone DnaJ-domain superfamily protein
Phvul.009G085300	GO:0008270,GO:0005622,GO:0005515	CONSTANS-like 4
Phvul.009G086000	GO:0016491,GO:0051537,GO:0055114,GO:0010277	translocon at the inner envelope membrane of chloroplasts 55-II
Phvul.009G087500	GO:0004672,GO:0005524,GO:0006468,GO:0007165	CBL-interacting protein kinase 25
Phvul.009G092400	GO:0015078,GO:0015986,GO:0045263	ATPase, F0 complex, subunit B/B\', bacterial/chloroplast
Phvul.009G096100	0	0
Phvul.009G102000	GO:0009055,GO:0016491,GO:0055114,GO:0050660,GO:0008033	FAD-dependent oxidoreductase family protein
Phvul.009G108200	0	tocopherol cyclase, chloroplast / vitamin E deficient 1 (VTE1) / sucrose export defective 1 (SXD1)
Phvul.009G112000	0	amino acid permease 8
Phvul.009G112100	0	amino acid permease 8
Phvul.009G113500	0	plastid-specific 50S ribosomal protein 6
Phvul.009G116200	GO:0003854,GO:0016616,GO:0006694,GO:0055114,GO:0003824,GO:0050662,GO:0044237	NAD(P)-binding Rossmann-fold superfamily protein
Phvul.009G116500	GO:0004568,GO:0006032,GO:0016998,GO:0008061	basic chitinase
Phvul.009G121000	GO:0020037,GO:0009055,GO:0055114,GO:0016491,GO:0030151	nitrate reductase 1
Phvul.009G122300	GO:0003676,GO:0008270,GO:0003677,GO:0006355	cold shock domain protein 1
Phvul.009G123300	GO:0003700,GO:0006355	Integrase-type DNA-binding superfamily protein
Phvul.009G125100	0	Chlorophyll A-B binding family protein
Phvul.009G128500	0	amino acid permease 3
Phvul.009G134500	GO:0005509,GO:0015979,GO:0009523,GO:0009654,GO:0019898	Mog1/PsbP/DUF1795-like photosystem II reaction center PsbP family protein
Phvul.009G139100	GO:0005524,GO:0016887	general control non-repressible 5
Phvul.009G140400	0	ABC2 homolog 13
Phvul.009G143800	0	dicarboxylate carrier 2
Phvul.009G146800	0	0
Phvul.009G149500	GO:0008270,GO:0016491,GO:0055114	alcohol dehydrogenase 1
Phvul.009G173200	GO:0003924,GO:0005525,GO:0006414,GO:0005622,GO:0003746	RAB GTPase homolog E1B
Phvul.009G173900	0	0
Phvul.009G174000	0	0
Phvul.009G182000	GO:0005515	Transducin/WD40 repeat-like superfamily protein
Phvul.009G186200	0	NDH dependent flow 6
Phvul.009G189000	GO:0022857,GO:0055085,GO:0016021	organic cation/carnitine transporter 3
Phvul.009G190100	0	Protein of unknown function (DUF1118)
Phvul.009G202100	0	Protein of unknown function (DUF1118)
Phvul.009G209300	0	0
Phvul.009G211000	GO:0005199	0
Phvul.009G211200	GO:0005199	Bifunctional inhibitor/lipid-transfer protein/seed storage 2S albumin superfamily protein
Phvul.009G216400	GO:0015979,GO:0009522,GO:0016020	photosystem I subunit K
Phvul.009G221700	GO:0003735,GO:0006412,GO:0005622,GO:0005840	Ribosomal L18p/L5e family protein
Phvul.009G227800	GO:0045735	germin 3
Phvul.009G233200	GO:0004553,GO:0005975,GO:0016762,GO:0006073,GO:0005618,GO:0048046	xyloglucan endotransglycosylase 6
Phvul.009G241100	GO:0005524,GO:0004222,GO:0006508,GO:0008270,GO:0016021,GO:0016887	FTSH protease 8
Phvul.009G245700	0	plasma-membrane associated cation-binding protein 1
Phvul.009G249500	GO:0006950	drought-induced 21
Phvul.009G255300	0	0
Phvul.009G255700	0	0
Phvul.009G256900	0	0
Phvul.009G260200	GO:0016020,GO:0009765	photosystem I light harvesting complex gene 2
Phvul.010G000900	0	Rhodanese/Cell cycle control phosphatase superfamily protein
Phvul.010G002100	GO:0016020,GO:0009765	light harvesting complex photosystem II
Phvul.010G003500	0	0
Phvul.010G008600	0	0
Phvul.010G009500	GO:0046872	metallothionein 2A
Phvul.010G032900	GO:0003854,GO:0016616,GO:0006694,GO:0055114,GO:0003824,GO:0050662,GO:0044237	NAD(P)-binding Rossmann-fold superfamily protein
Phvul.010G033200	GO:0003735,GO:0006412,GO:0005622,GO:0005840	Ribosomal S17 family protein
Phvul.010G039000	GO:0004650,GO:0005975	Pectin lyase-like superfamily protein
Phvul.010G052300	GO:0005509,GO:0015979,GO:0009523,GO:0009654,GO:0019898	photosystem II subunit Q-2
Phvul.010G062900	GO:0008168,GO:0008152	methyltransferases
Phvul.010G065600	GO:0008199,GO:0006879,GO:0006826,GO:0005488	ferretin 1
Phvul.010G066400	0	lipid transfer protein 1
Phvul.010G070600	GO:0030528,GO:0006355	basic helix-loop-helix (bHLH) DNA-binding superfamily protein
Phvul.010G076200	GO:0006629,GO:0016717,GO:0055114,GO:0016491	fatty acid desaturase 8
Phvul.010G076700	GO:0005506,GO:0009055,GO:0016705,GO:0020037,GO:0055114	cytochrome P450, family 83, subfamily B, polypeptide 1
Phvul.010G079100	GO:0005506,GO:0009055,GO:0016705,GO:0020037,GO:0055114	cytochrome P450, family 83, subfamily B, polypeptide 1
Phvul.010G079900	GO:0030599,GO:0042545,GO:0005618,GO:0004857	Plant invertase/pectin methylesterase inhibitor superfamily
Phvul.010G087500	GO:0016491,GO:0016706,GO:0055114	gibberellin 20 oxidase 2
Phvul.010G094000	0	0
Phvul.010G104000	GO:0008152	plastid transcriptionally active 5
Phvul.010G108500	0	0
Phvul.010G112100	0	thylakoid rhodanese-like
Phvul.010G114900	GO:0003700,GO:0006355	Integrase-type DNA-binding superfamily protein
Phvul.010G118300	GO:0004672,GO:0005524,GO:0006468,GO:0007165	CBL-interacting protein kinase 9
Phvul.010G120100	0	photosystem I P subunit
Phvul.010G121200	0	Calcium-binding endonuclease/exonuclease/phosphatase family
Phvul.010G121400	GO:0016020,GO:0009765	photosystem I light harvesting complex gene 2
Phvul.010G129700	GO:0045735	germin 3
Phvul.010G129900	GO:0045735	germin-like protein 1
Phvul.010G134000	0	0
Phvul.010G156300	0	post-illumination chlorophyll fluorescence increase
Phvul.010G157100	0	alpha/beta-Hydrolases superfamily protein
Phvul.010G165800	GO:0016491,GO:0008152,GO:0003854,GO:0016616,GO:0006694,GO:0055114,GO:0003824,GO:0050662,GO:0044237	high chlorophyll fluorescence phenotype 173
Phvul.011G002600	0	0
Phvul.011G003700	0	0
Phvul.011G004500	0	low psii accumulation2
Phvul.011G005200	GO:0004857,GO:0030599	Plant invertase/pectin methylesterase inhibitor superfamily protein
Phvul.011G007000	GO:0003913,GO:0006281	DNA photolyases;DNA photolyases
Phvul.011G015800	GO:0016559,GO:0005778	peroxin 11B
Phvul.011G017200	GO:0008168,GO:0008610,GO:0008152	gamma-tocopherol methyltransferase
Phvul.011G023100	GO:0005524,GO:0016887,GO:0016020	ABC-2 type transporter family protein
Phvul.011G025300	0	chloroplast signal recognition particle component (CAO)
Phvul.011G027700	GO:0003735,GO:0006412,GO:0005622,GO:0005840	ribosomal protein L12-C
Phvul.011G039100	GO:0004332,GO:0006096	fructose-bisphosphate aldolase 2
Phvul.011G044000	GO:0016779,GO:0009058	Glucose-1-phosphate adenylyltransferase family protein
Phvul.011G048600	GO:0005506,GO:0020037	hemoglobin 1
Phvul.011G048700	GO:0005506,GO:0020037	hemoglobin 1
Phvul.011G050000	0	0
Phvul.011G050200	0	0
Phvul.011G056500	GO:0016702,GO:0046872,GO:0055114,GO:0005515	lipoxygenase 2
Phvul.011G061600	0	plastid transcriptionally active 16
Phvul.011G061800	GO:0022857,GO:0055085,GO:0016021	Major facilitator superfamily protein
Phvul.011G065100	GO:0051205,GO:0016021	63 kDa inner membrane family protein
Phvul.011G075900	GO:0004553,GO:0005975,GO:0005529,GO:0004565,GO:0009341	beta-galactosidase 8
Phvul.011G090600	0	phosphoglycerate/bisphosphoglycerate mutase family protein
Phvul.011G096400	0	photosystem I subunit O
Phvul.011G120600	0	0
Phvul.011G121500	0	0
Phvul.011G122900	GO:0009055,GO:0015035,GO:0045454	Thioredoxin superfamily protein
Phvul.011G128500	GO:0004806,GO:0006629	alpha/beta-Hydrolases superfamily protein
Phvul.011G130500	0	ATP synthase protein I -related
Phvul.011G134400	GO:0008168,GO:0008152	S-adenosyl-L-methionine-dependent methyltransferases superfamily protein
Phvul.011G137200	0	cyclic nucleotide-gated cation channel 4
Phvul.011G138300	GO:0007017,GO:0005875	Dynein light chain type 1 family protein
Phvul.011G145600	0	0
Phvul.011G150100	GO:0004672,GO:0005524,GO:0006468,GO:0048544,GO:0005529	S-locus lectin protein kinase family protein
Phvul.011G157700	GO:0045454,GO:0015035,GO:0009055,GO:0006662	thioredoxin M-type 4
Phvul.011G162800	GO:0003723,GO:0003735,GO:0006412,GO:0005622,GO:0005840	chloroplast 30S ribosomal protein S20, putative
Phvul.011G171600	GO:0005515	Leucine-rich repeat transmembrane protein kinase
Phvul.011G173000	GO:0008113,GO:0055114	methionine sulfoxide reductase B 1
Phvul.011G173900	0	SOUL heme-binding family protein
Phvul.011G183800	GO:0006952,GO:0009607	MLP-like protein 43
Phvul.011G183900	GO:0006952,GO:0009607	MLP-like protein 43
Phvul.011G189300	GO:0010181,GO:0016491,GO:0055114	12-oxophytodienoate reductase 1
