# Supplementary material for: Comparative Transcriptome Analysis of Resistant and Susceptible Common Bean Genotypes in Response to Soybean Cyst Nematode Infection
Source: PLoS One. 2016 Jul 21;11(7):e0159338. doi: 10.1371/journal.pone.0159338 (PMC4956322; doi:10.1371/journal.pone.0159338)
Supplement: S5 Table — (XLSX) [file pone.0159338.s005.xlsx]

## Sheet: Upregulated
Table: GO and enrichment analysis of genes upregulated in resistant genotype after SCN infection
Level	GO ID	Term	Type	NodeScore	%Seq	#Seqs	Sequences
1	GO:0008150	biological_process	Biological Process	74.59	100	66	Phvul.010G023000, Phvul.004G155500, Phvul.002G300800, Phvul.003G241500, Phvul.009G116500, Phvul.004G107700, Phvul.009G078300, Phvul.011G017200, Phvul.009G180700, Phvul.011G084200, Phvul.003G228800, Phvul.007G004500, Phvul.011G086900, Phvul.003G124600, Phvul.007G145900, Phvul.003G021600, Phvul.002G155300, Phvul.007G066500, Phvul.008G016500, Phvul.005G150500, Phvul.006G125900, Phvul.002G099500, Phv…
2	GO:0065007	biological regulation	Biological Process	0.99	16.67	11	Phvul.007G066500, Phvul.009G170600, Phvul.003G124600, Phvul.009G060900, Phvul.001G042200, Phvul.009G078300, Phvul.010G054400, Phvul.008G043500, Phvul.009G154400, Phvul.008G081800, Phvul.002G155300
2	GO:0002376	immune system process	Biological Process	0.36	1.52	1	Phvul.010G054400
2	GO:0023052	signaling	Biological Process	0.36	1.52	1	Phvul.010G054400
2	GO:0044699	single-organism process	Biological Process	15.07	56.06	37	Phvul.010G023000, Phvul.002G214100, Phvul.009G122800, Phvul.002G300800, Phvul.007G153700, Phvul.002G218300, Phvul.003G241500, Phvul.005G103600, Phvul.005G149800, Phvul.010G054400, Phvul.011G017200, Phvul.004G090800, Phvul.011G084200, Phvul.003G228800, Phvul.005G058500, Phvul.007G004500, Phvul.011G086900, Phvul.003G080800, Phvul.001G260000, Phvul.005G117200, Phvul.008G016500, Phvul.004G127500, Phv…
2	GO:0008152	metabolic process	Biological Process	113.97	77.27	51	Phvul.010G023000, Phvul.004G155500, Phvul.002G300800, Phvul.009G116500, Phvul.004G107700, Phvul.009G078300, Phvul.011G017200, Phvul.009G180700, Phvul.003G228800, Phvul.007G004500, Phvul.003G124600, Phvul.007G145900, Phvul.003G021600, Phvul.002G155300, Phvul.007G066500, Phvul.005G150500, Phvul.006G125900, Phvul.002G099500, Phvul.009G121000, Phvul.001G064000, Phvul.008G043100, Phvul.008G221000, Phv…
2	GO:0051179	localization	Biological Process	1.05	9.09	6	Phvul.011G084200, Phvul.009G218500, Phvul.009G104900, Phvul.005G149800, Phvul.011G211900, Phvul.007G074700
2	GO:0050896	response to stimulus	Biological Process	5.89	9.09	6	Phvul.011G183800, Phvul.006G129800, Phvul.004G107700, Phvul.011G211900, Phvul.010G054400, Phvul.004G090800
2	GO:0071840	cellular component organization or biogenesis	Biological Process	0.29	3.03	2	Phvul.005G150500, Phvul.008G012600
2	GO:0032502	developmental process	Biological Process	0.22	1.52	1	Phvul.008G012600
2	GO:0009987	cellular process	Biological Process	39.76	68.18	45	Phvul.002G214100, Phvul.010G023000, Phvul.009G122800, Phvul.004G155500, Phvul.009G170600, Phvul.002G300800, Phvul.002G218300, Phvul.007G153700, Phvul.003G241500, Phvul.009G116500, Phvul.005G103600, Phvul.004G107700, Phvul.009G078300, Phvul.010G054400, Phvul.005G149800, Phvul.009G180700, Phvul.003G228800, Phvul.007G004500, Phvul.011G086900, Phvul.003G124600, Phvul.001G042200, Phvul.003G021600, Phv…
3	GO:0051641	cellular localization	Biological Process	0.22	1.52	1	Phvul.009G218500
3	GO:0006955	immune response	Biological Process	0.6	1.52	1	Phvul.010G054400
3	GO:1902578	single-organism localization	Biological Process	1.54	7.58	5	Phvul.011G084200, Phvul.009G104900, Phvul.005G149800, Phvul.011G211900, Phvul.007G074700
3	GO:0006950	response to stress	Biological Process	7.76	7.58	5	Phvul.011G183800, Phvul.006G129800, Phvul.004G107700, Phvul.010G054400, Phvul.004G090800
3	GO:0071704	organic substance metabolic process	Biological Process	22.07	60.61	40	Phvul.002G214100, Phvul.010G023000, Phvul.009G122800, Phvul.004G155500, Phvul.009G170600, Phvul.002G300800, Phvul.007G153700, Phvul.002G218300, Phvul.009G116500, Phvul.005G103600, Phvul.004G107700, Phvul.009G078300, Phvul.011G017200, Phvul.009G180700, Phvul.003G228800, Phvul.007G004500, Phvul.003G124600, Phvul.007G145900, Phvul.003G080800, Phvul.001G042200, Phvul.001G260000, Phvul.007G119100, Phv…
3	GO:0042221	response to chemical	Biological Process	0.22	1.52	1	Phvul.011G211900
3	GO:0044763	single-organism cellular process	Biological Process	9.42	33.33	22	Phvul.002G214100, Phvul.010G023000, Phvul.009G122800, Phvul.008G016500, Phvul.004G127500, Phvul.002G300800, Phvul.006G125900, Phvul.008G012600, Phvul.002G218300, Phvul.003G241500, Phvul.005G103600, Phvul.010G054400, Phvul.005G149800, Phvul.001G185200, Phvul.003G228800, Phvul.007G004500, Phvul.011G086900, Phvul.001G064100, Phvul.002G150900, Phvul.011G211900, Phvul.001G260000, Phvul.005G117200
3	GO:0044767	single-organism developmental process	Biological Process	0.22	1.52	1	Phvul.008G012600
3	GO:0050789	regulation of biological process	Biological Process	1.66	16.67	11	Phvul.007G066500, Phvul.009G170600, Phvul.003G124600, Phvul.009G060900, Phvul.001G042200, Phvul.009G078300, Phvul.010G054400, Phvul.008G043500, Phvul.009G154400, Phvul.008G081800, Phvul.002G155300
3	GO:0044710	single-organism metabolic process	Biological Process	16.36	36.36	24	Phvul.010G023000, Phvul.002G214100, Phvul.009G122800, Phvul.002G300800, Phvul.004G127500, Phvul.007G153700, Phvul.002G218300, Phvul.006G125900, Phvul.005G103600, Phvul.006G129800, Phvul.011G017200, Phvul.001G185200, Phvul.009G121000, Phvul.004G090800, Phvul.003G228800, Phvul.005G058500, Phvul.007G004500, Phvul.001G064100, Phvul.001G064000, Phvul.002G150900, Phvul.008G043100, Phvul.003G080800, Phv…
3	GO:0008283	cell proliferation	Biological Process	2	3.03	2	Phvul.007G223100, Phvul.002G009300
3	GO:0071554	cell wall organization or biogenesis	Biological Process	0.36	1.52	1	Phvul.009G116500
3	GO:0051716	cellular response to stimulus	Biological Process	0.6	1.52	1	Phvul.010G054400
3	GO:0044238	primary metabolic process	Biological Process	24.94	56.06	37	Phvul.002G214100, Phvul.010G023000, Phvul.009G122800, Phvul.004G155500, Phvul.009G170600, Phvul.002G300800, Phvul.007G153700, Phvul.005G103600, Phvul.004G107700, Phvul.009G078300, Phvul.011G017200, Phvul.009G180700, Phvul.003G228800, Phvul.007G004500, Phvul.003G124600, Phvul.007G145900, Phvul.003G080800, Phvul.001G042200, Phvul.007G119100, Phvul.002G155300, Phvul.007G066500, Phvul.004G127500, Phv…
3	GO:0044237	cellular metabolic process	Biological Process	60.03	56.06	37	Phvul.002G214100, Phvul.010G023000, Phvul.009G122800, Phvul.004G155500, Phvul.009G170600, Phvul.002G300800, Phvul.007G153700, Phvul.002G218300, Phvul.009G116500, Phvul.005G103600, Phvul.004G107700, Phvul.009G078300, Phvul.009G180700, Phvul.003G228800, Phvul.007G004500, Phvul.003G124600, Phvul.001G042200, Phvul.003G021600, Phvul.001G260000, Phvul.007G119100, Phvul.002G155300, Phvul.007G066500, Phv…
3	GO:0006807	nitrogen compound metabolic process	Biological Process	10.08	33.33	22	Phvul.002G214100, Phvul.007G066500, Phvul.009G122800, Phvul.009G170600, Phvul.004G127500, Phvul.002G300800, Phvul.005G150500, Phvul.009G116500, Phvul.009G078300, Phvul.001G185200, Phvul.003G228800, Phvul.007G004500, Phvul.002G150900, Phvul.003G124600, Phvul.009G060900, Phvul.001G042200, Phvul.002G068500, Phvul.001G260000, Phvul.008G043500, Phvul.009G154400, Phvul.008G081800, Phvul.002G155300
3	GO:0016043	cellular component organization	Biological Process	0.49	3.03	2	Phvul.005G150500, Phvul.008G012600
3	GO:0009056	catabolic process	Biological Process	1.14	6.06	4	Phvul.004G127500, Phvul.002G300800, Phvul.009G116500, Phvul.001G185200
3	GO:0048856	anatomical structure development	Biological Process	0.22	1.52	1	Phvul.008G012600
3	GO:0009058	biosynthetic process	Biological Process	25.52	31.82	21	Phvul.010G023000, Phvul.007G066500, Phvul.009G122800, Phvul.009G170600, Phvul.002G300800, Phvul.006G125900, Phvul.007G153700, Phvul.002G218300, Phvul.005G103600, Phvul.009G078300, Phvul.011G017200, Phvul.007G004500, Phvul.003G124600, Phvul.008G221000, Phvul.009G060900, Phvul.001G042200, Phvul.008G043500, Phvul.009G154400, Phvul.008G081800, Phvul.007G119100, Phvul.002G155300
3	GO:0009607	response to biotic stimulus	Biological Process	1	1.52	1	Phvul.011G183800
3	GO:0033036	macromolecule localization	Biological Process	0.22	1.52	1	Phvul.009G218500
3	GO:0044700	single organism signaling	Biological Process	0.6	1.52	1	Phvul.010G054400
3	GO:0051234	establishment of localization	Biological Process	1.14	9.09	6	Phvul.011G084200, Phvul.009G218500, Phvul.009G104900, Phvul.005G149800, Phvul.011G211900, Phvul.007G074700
3	GO:0016265	death	Biological Process	0.43	3.03	2	Phvul.008G016500, Phvul.010G054400
4	GO:0070727	cellular macromolecule localization	Biological Process	0.36	1.52	1	Phvul.009G218500
4	GO:0008104	protein localization	Biological Process	0.36	1.52	1	Phvul.009G218500
4	GO:0007017	microtubule-based process	Biological Process	1.2	3.03	2	Phvul.003G241500, Phvul.005G117200
4	GO:0050794	regulation of cellular process	Biological Process	1.9	16.67	11	Phvul.007G066500, Phvul.009G170600, Phvul.003G124600, Phvul.009G060900, Phvul.001G042200, Phvul.009G078300, Phvul.010G054400, Phvul.008G043500, Phvul.009G154400, Phvul.008G081800, Phvul.002G155300
4	GO:0008219	cell death	Biological Process	0.72	3.03	2	Phvul.008G016500, Phvul.010G054400
4	GO:0051649	establishment of localization in cell	Biological Process	0.36	1.52	1	Phvul.009G218500
4	GO:0006725	cellular aromatic compound metabolic process	Biological Process	28.32	25.76	17	Phvul.007G066500, Phvul.009G170600, Phvul.004G127500, Phvul.005G150500, Phvul.009G078300, Phvul.001G185200, Phvul.003G228800, Phvul.002G150900, Phvul.003G124600, Phvul.009G060900, Phvul.001G042200, Phvul.003G021600, Phvul.002G068500, Phvul.008G043500, Phvul.009G154400, Phvul.008G081800, Phvul.002G155300
4	GO:1901360	organic cyclic compound metabolic process	Biological Process	12.04	27.27	18	Phvul.007G066500, Phvul.009G170600, Phvul.004G127500, Phvul.002G300800, Phvul.005G150500, Phvul.007G153700, Phvul.009G078300, Phvul.001G185200, Phvul.003G228800, Phvul.002G150900, Phvul.003G124600, Phvul.009G060900, Phvul.001G042200, Phvul.002G068500, Phvul.008G043500, Phvul.009G154400, Phvul.008G081800, Phvul.002G155300
4	GO:0009653	anatomical structure morphogenesis	Biological Process	0.36	1.52	1	Phvul.008G012600
4	GO:0019222	regulation of metabolic process	Biological Process	2.16	15.15	10	Phvul.007G066500, Phvul.009G170600, Phvul.003G124600, Phvul.009G060900, Phvul.001G042200, Phvul.009G078300, Phvul.008G043500, Phvul.009G154400, Phvul.008G081800, Phvul.002G155300
4	GO:1901135	carbohydrate derivative metabolic process	Biological Process	2.88	7.58	5	Phvul.003G228800, Phvul.004G127500, Phvul.009G116500, Phvul.002G150900, Phvul.001G185200
4	GO:0006952	defense response	Biological Process	2.6	3.03	2	Phvul.011G183800, Phvul.010G054400
4	GO:0005975	carbohydrate metabolic process	Biological Process	5.48	7.58	5	Phvul.004G127500, Phvul.002G099500, Phvul.005G103600, Phvul.007G145900, Phvul.001G185200
4	GO:0071941	nitrogen cycle metabolic process	Biological Process	0.6	1.52	1	Phvul.001G260000
4	GO:0055114	oxidation-reduction process	Biological Process	12	18.18	12	Phvul.010G023000, Phvul.005G058500, Phvul.002G300800, Phvul.001G064100, Phvul.006G125900, Phvul.007G153700, Phvul.001G064000, Phvul.006G129800, Phvul.008G043100, Phvul.009G244200, Phvul.009G121000, Phvul.004G090800
4	GO:0006091	generation of precursor metabolites and energy	Biological Process	1.2	3.03	2	Phvul.004G127500, Phvul.001G185200
4	GO:0007154	cell communication	Biological Process	0.6	1.52	1	Phvul.010G054400
4	GO:1901564	organonitrogen compound metabolic process	Biological Process	6.29	15.15	10	Phvul.003G228800, Phvul.002G214100, Phvul.009G122800, Phvul.007G004500, Phvul.004G127500, Phvul.002G300800, Phvul.009G116500, Phvul.002G150900, Phvul.001G185200, Phvul.001G260000
4	GO:0006979	response to oxidative stress	Biological Process	2	3.03	2	Phvul.006G129800, Phvul.004G090800
4	GO:0051186	cofactor metabolic process	Biological Process	0.37	4.55	3	Phvul.004G127500, Phvul.002G218300, Phvul.001G185200
4	GO:0034641	cellular nitrogen compound metabolic process	Biological Process	11.68	25.76	17	Phvul.007G066500, Phvul.009G170600, Phvul.004G127500, Phvul.005G150500, Phvul.009G078300, Phvul.001G185200, Phvul.003G228800, Phvul.002G150900, Phvul.003G124600, Phvul.009G060900, Phvul.001G042200, Phvul.002G068500, Phvul.001G260000, Phvul.008G043500, Phvul.009G154400, Phvul.008G081800, Phvul.002G155300
4	GO:1901576	organic substance biosynthetic process	Biological Process	6.11	30.3	20	Phvul.010G023000, Phvul.007G066500, Phvul.009G170600, Phvul.002G300800, Phvul.006G125900, Phvul.007G153700, Phvul.002G218300, Phvul.005G103600, Phvul.009G078300, Phvul.011G017200, Phvul.007G004500, Phvul.003G124600, Phvul.008G221000, Phvul.009G060900, Phvul.001G042200, Phvul.008G043500, Phvul.009G154400, Phvul.008G081800, Phvul.007G119100, Phvul.002G155300
4	GO:1901575	organic substance catabolic process	Biological Process	1.01	6.06	4	Phvul.004G127500, Phvul.002G300800, Phvul.009G116500, Phvul.001G185200
4	GO:0006996	organelle organization	Biological Process	0.22	1.52	1	Phvul.005G150500
4	GO:0007049	cell cycle	Biological Process	1	1.52	1	Phvul.011G086900
4	GO:0042493	response to drug	Biological Process	0.36	1.52	1	Phvul.011G211900
4	GO:0006629	lipid metabolic process	Biological Process	10.2	9.09	6	Phvul.010G023000, Phvul.006G125900, Phvul.001G064100, Phvul.007G153700, Phvul.003G080800, Phvul.011G017200
4	GO:0044711	single-organism biosynthetic process	Biological Process	4.25	12.12	8	Phvul.010G023000, Phvul.007G004500, Phvul.002G300800, Phvul.006G125900, Phvul.007G153700, Phvul.002G218300, Phvul.005G103600, Phvul.011G017200
4	GO:0044712	single-organism catabolic process	Biological Process	0.75	4.55	3	Phvul.004G127500, Phvul.002G300800, Phvul.001G185200
4	GO:0044281	small molecule metabolic process	Biological Process	3.13	16.67	11	Phvul.003G228800, Phvul.002G214100, Phvul.009G122800, Phvul.007G004500, Phvul.004G127500, Phvul.002G300800, Phvul.006G125900, Phvul.001G064100, Phvul.002G150900, Phvul.001G185200, Phvul.001G260000
4	GO:0046483	heterocycle metabolic process	Biological Process	11.68	25.76	17	Phvul.007G066500, Phvul.009G170600, Phvul.004G127500, Phvul.002G300800, Phvul.005G150500, Phvul.009G078300, Phvul.001G185200, Phvul.003G228800, Phvul.002G150900, Phvul.003G124600, Phvul.009G060900, Phvul.001G042200, Phvul.002G068500, Phvul.008G043500, Phvul.009G154400, Phvul.008G081800, Phvul.002G155300
4	GO:0006790	sulfur compound metabolic process	Biological Process	0.36	1.52	1	Phvul.002G218300
4	GO:0006793	phosphorus metabolic process	Biological Process	1.24	10.61	7	Phvul.004G155500, Phvul.004G127500, Phvul.008G192900, Phvul.009G180700, Phvul.001G185200, Phvul.007G049400, Phvul.008G179300
4	GO:0044249	cellular biosynthetic process	Biological Process	4.25	27.27	18	Phvul.010G023000, Phvul.007G066500, Phvul.009G170600, Phvul.002G300800, Phvul.006G125900, Phvul.002G218300, Phvul.005G103600, Phvul.009G078300, Phvul.007G004500, Phvul.003G124600, Phvul.008G221000, Phvul.009G060900, Phvul.001G042200, Phvul.008G043500, Phvul.009G154400, Phvul.008G081800, Phvul.007G119100, Phvul.002G155300
4	GO:0044248	cellular catabolic process	Biological Process	0.96	3.03	2	Phvul.002G300800, Phvul.009G116500
4	GO:0006810	transport	Biological Process	1.9	9.09	6	Phvul.011G084200, Phvul.009G218500, Phvul.009G104900, Phvul.005G149800, Phvul.011G211900, Phvul.007G074700
4	GO:0006928	movement of cell or subcellular component	Biological Process	1.2	3.03	2	Phvul.003G241500, Phvul.005G117200
4	GO:0043170	macromolecule metabolic process	Biological Process	4.8	33.33	22	Phvul.007G066500, Phvul.004G155500, Phvul.009G170600, Phvul.005G150500, Phvul.009G116500, Phvul.005G103600, Phvul.004G107700, Phvul.009G078300, Phvul.009G180700, Phvul.003G124600, Phvul.008G221000, Phvul.009G060900, Phvul.003G080800, Phvul.001G042200, Phvul.008G192900, Phvul.007G049400, Phvul.008G179300, Phvul.008G043500, Phvul.009G154400, Phvul.008G081800, Phvul.007G119100, Phvul.002G155300
4	GO:0048869	cellular developmental process	Biological Process	0.36	1.52	1	Phvul.008G012600
5	GO:0006040	amino sugar metabolic process	Biological Process	0.22	1.52	1	Phvul.009G116500
5	GO:0007018	microtubule-based movement	Biological Process	2	3.03	2	Phvul.003G241500, Phvul.005G117200
5	GO:0006732	coenzyme metabolic process	Biological Process	0.62	4.55	3	Phvul.004G127500, Phvul.002G218300, Phvul.001G185200
5	GO:0034613	cellular protein localization	Biological Process	0.6	1.52	1	Phvul.009G218500
5	GO:1901361	organic cyclic compound catabolic process	Biological Process	0.6	1.52	1	Phvul.002G300800
5	GO:1901362	organic cyclic compound biosynthetic process	Biological Process	1.38	16.67	11	Phvul.007G066500, Phvul.009G170600, Phvul.007G153700, Phvul.003G124600, Phvul.009G060900, Phvul.001G042200, Phvul.009G078300, Phvul.008G043500, Phvul.009G154400, Phvul.008G081800, Phvul.002G155300
5	GO:0008202	steroid metabolic process	Biological Process	0.6	1.52	1	Phvul.007G153700
5	GO:0006022	aminoglycan metabolic process	Biological Process	0.36	1.52	1	Phvul.009G116500
5	GO:0018130	heterocycle biosynthetic process	Biological Process	0.78	15.15	10	Phvul.007G066500, Phvul.009G170600, Phvul.003G124600, Phvul.009G060900, Phvul.001G042200, Phvul.009G078300, Phvul.008G043500, Phvul.009G154400, Phvul.008G081800, Phvul.002G155300
5	GO:0060255	regulation of macromolecule metabolic process	Biological Process	3.6	15.15	10	Phvul.007G066500, Phvul.009G170600, Phvul.003G124600, Phvul.009G060900, Phvul.001G042200, Phvul.009G078300, Phvul.008G043500, Phvul.009G154400, Phvul.008G081800, Phvul.002G155300
5	GO:1901136	carbohydrate derivative catabolic process	Biological Process	0.36	1.52	1	Phvul.009G116500
5	GO:0005976	polysaccharide metabolic process	Biological Process	0.08	1.52	1	Phvul.005G103600
5	GO:0080090	regulation of primary metabolic process	Biological Process	0.78	15.15	10	Phvul.007G066500, Phvul.009G170600, Phvul.003G124600, Phvul.009G060900, Phvul.001G042200, Phvul.009G078300, Phvul.008G043500, Phvul.009G154400, Phvul.008G081800, Phvul.002G155300
5	GO:0031323	regulation of cellular metabolic process	Biological Process	2.16	15.15	10	Phvul.007G066500, Phvul.009G170600, Phvul.003G124600, Phvul.009G060900, Phvul.001G042200, Phvul.009G078300, Phvul.008G043500, Phvul.009G154400, Phvul.008G081800, Phvul.002G155300
5	GO:0071702	organic substance transport	Biological Process	0.36	1.52	1	Phvul.009G218500
5	GO:0006082	organic acid metabolic process	Biological Process	1.71	12.12	8	Phvul.002G214100, Phvul.009G122800, Phvul.007G004500, Phvul.004G127500, Phvul.002G300800, Phvul.006G125900, Phvul.001G064100, Phvul.001G185200
5	GO:0051171	regulation of nitrogen compound metabolic process	Biological Process	0.78	15.15	10	Phvul.007G066500, Phvul.009G170600, Phvul.003G124600, Phvul.009G060900, Phvul.001G042200, Phvul.009G078300, Phvul.008G043500, Phvul.009G154400, Phvul.008G081800, Phvul.002G155300
5	GO:0046700	heterocycle catabolic process	Biological Process	0.6	1.52	1	Phvul.002G300800
5	GO:0044765	single-organism transport	Biological Process	2.57	7.58	5	Phvul.011G084200, Phvul.009G104900, Phvul.005G149800, Phvul.011G211900, Phvul.007G074700
5	GO:0045184	establishment of protein localization	Biological Process	0.36	1.52	1	Phvul.009G218500
5	GO:0010467	gene expression	Biological Process	4.8	18.18	12	Phvul.007G066500, Phvul.009G170600, Phvul.003G124600, Phvul.008G221000, Phvul.009G060900, Phvul.009G078300, Phvul.001G042200, Phvul.008G043500, Phvul.009G154400, Phvul.008G081800, Phvul.007G119100, Phvul.002G155300
5	GO:1901565	organonitrogen compound catabolic process	Biological Process	0.49	3.03	2	Phvul.002G300800, Phvul.009G116500
5	GO:1901566	organonitrogen compound biosynthetic process	Biological Process	0.35	3.03	2	Phvul.007G004500, Phvul.002G300800
5	GO:0051188	cofactor biosynthetic process	Biological Process	0.36	1.52	1	Phvul.002G218300
5	GO:0007165	signal transduction	Biological Process	1	1.52	1	Phvul.010G054400
5	GO:0045087	innate immune response	Biological Process	1	1.52	1	Phvul.010G054400
5	GO:0012501	programmed cell death	Biological Process	1.2	3.03	2	Phvul.008G016500, Phvul.010G054400
5	GO:0019637	organophosphate metabolic process	Biological Process	0.26	3.03	2	Phvul.004G127500, Phvul.001G185200
5	GO:0044283	small molecule biosynthetic process	Biological Process	0.34	4.55	3	Phvul.007G004500, Phvul.002G300800, Phvul.006G125900
5	GO:0044282	small molecule catabolic process	Biological Process	0.05	1.52	1	Phvul.002G300800
5	GO:0046907	intracellular transport	Biological Process	0.6	1.52	1	Phvul.009G218500
5	GO:0044723	single-organism carbohydrate metabolic process	Biological Process	0.77	4.55	3	Phvul.004G127500, Phvul.005G103600, Phvul.001G185200
5	GO:0072521	purine-containing compound metabolic process	Biological Process	0.43	3.03	2	Phvul.004G127500, Phvul.001G185200
5	GO:0072524	pyridine-containing compound metabolic process	Biological Process	0.43	3.03	2	Phvul.004G127500, Phvul.001G185200
5	GO:0008610	lipid biosynthetic process	Biological Process	5.8	6.06	4	Phvul.010G023000, Phvul.006G125900, Phvul.007G153700, Phvul.011G017200
5	GO:1901657	glycosyl compound metabolic process	Biological Process	2.66	6.06	4	Phvul.003G228800, Phvul.004G127500, Phvul.002G150900, Phvul.001G185200
5	GO:0043412	macromolecule modification	Biological Process	1.08	7.58	5	Phvul.004G155500, Phvul.008G192900, Phvul.009G180700, Phvul.007G049400, Phvul.008G179300
5	GO:0006796	phosphate-containing compound metabolic process	Biological Process	2.06	10.61	7	Phvul.004G155500, Phvul.004G127500, Phvul.008G192900, Phvul.009G180700, Phvul.001G185200, Phvul.007G049400, Phvul.008G179300
5	GO:0051276	chromosome organization	Biological Process	0.36	1.52	1	Phvul.005G150500
5	GO:0016052	carbohydrate catabolic process	Biological Process	0.72	3.03	2	Phvul.004G127500, Phvul.001G185200
5	GO:0006139	nucleobase-containing compound metabolic process	Biological Process	18.59	24.24	16	Phvul.007G066500, Phvul.009G170600, Phvul.004G127500, Phvul.005G150500, Phvul.009G078300, Phvul.001G185200, Phvul.003G228800, Phvul.002G150900, Phvul.003G124600, Phvul.009G060900, Phvul.001G042200, Phvul.002G068500, Phvul.008G043500, Phvul.009G154400, Phvul.008G081800, Phvul.002G155300
5	GO:0009889	regulation of biosynthetic process	Biological Process	2.16	15.15	10	Phvul.007G066500, Phvul.009G170600, Phvul.003G124600, Phvul.009G060900, Phvul.001G042200, Phvul.009G078300, Phvul.008G043500, Phvul.009G154400, Phvul.008G081800, Phvul.002G155300
5	GO:0019438	aromatic compound biosynthetic process	Biological Process	0.78	15.15	10	Phvul.007G066500, Phvul.009G170600, Phvul.003G124600, Phvul.009G060900, Phvul.001G042200, Phvul.009G078300, Phvul.008G043500, Phvul.009G154400, Phvul.008G081800, Phvul.002G155300
5	GO:0043603	cellular amide metabolic process	Biological Process	0.6	1.52	1	Phvul.001G260000
5	GO:0019538	protein metabolic process	Biological Process	2.76	13.64	9	Phvul.004G155500, Phvul.004G107700, Phvul.008G221000, Phvul.003G080800, Phvul.008G192900, Phvul.009G180700, Phvul.007G049400, Phvul.008G179300, Phvul.007G119100
5	GO:0009057	macromolecule catabolic process	Biological Process	0.36	1.52	1	Phvul.009G116500
5	GO:0044255	cellular lipid metabolic process	Biological Process	1.92	4.55	3	Phvul.010G023000, Phvul.006G125900, Phvul.001G064100
5	GO:0009059	macromolecule biosynthetic process	Biological Process	2.96	19.7	13	Phvul.007G066500, Phvul.009G170600, Phvul.005G103600, Phvul.009G078300, Phvul.003G124600, Phvul.008G221000, Phvul.009G060900, Phvul.001G042200, Phvul.008G043500, Phvul.009G154400, Phvul.008G081800, Phvul.007G119100, Phvul.002G155300
5	GO:0044260	cellular macromolecule metabolic process	Biological Process	5.12	31.82	21	Phvul.007G066500, Phvul.004G155500, Phvul.009G170600, Phvul.005G150500, Phvul.009G116500, Phvul.005G103600, Phvul.004G107700, Phvul.009G078300, Phvul.009G180700, Phvul.003G124600, Phvul.008G221000, Phvul.009G060900, Phvul.001G042200, Phvul.008G192900, Phvul.007G049400, Phvul.008G179300, Phvul.008G043500, Phvul.009G154400, Phvul.008G081800, Phvul.007G119100, Phvul.002G155300
5	GO:0032989	cellular component morphogenesis	Biological Process	0.6	1.52	1	Phvul.008G012600
5	GO:0044262	cellular carbohydrate metabolic process	Biological Process	0.08	1.52	1	Phvul.005G103600
5	GO:0044272	sulfur compound biosynthetic process	Biological Process	0.6	1.52	1	Phvul.002G218300
5	GO:0044271	cellular nitrogen compound biosynthetic process	Biological Process	0.78	15.15	10	Phvul.007G066500, Phvul.009G170600, Phvul.003G124600, Phvul.009G060900, Phvul.001G042200, Phvul.009G078300, Phvul.008G043500, Phvul.009G154400, Phvul.008G081800, Phvul.002G155300
6	GO:0006720	isoprenoid metabolic process	Biological Process	0.6	1.52	1	Phvul.010G023000
6	GO:0015669	gas transport	Biological Process	0.6	1.52	1	Phvul.009G104900
6	GO:0006733	oxidoreduction coenzyme metabolic process	Biological Process	0.43	3.03	2	Phvul.004G127500, Phvul.001G185200
6	GO:0019219	regulation of nucleobase-containing compound metabolic process	Biological Process	1.3	15.15	10	Phvul.007G066500, Phvul.009G170600, Phvul.003G124600, Phvul.009G060900, Phvul.001G042200, Phvul.009G078300, Phvul.008G043500, Phvul.009G154400, Phvul.008G081800, Phvul.002G155300
6	GO:0015893	drug transport	Biological Process	0.6	1.52	1	Phvul.011G211900
6	GO:0006026	aminoglycan catabolic process	Biological Process	0.6	1.52	1	Phvul.009G116500
6	GO:0006811	ion transport	Biological Process	1.08	4.55	3	Phvul.011G084200, Phvul.005G149800, Phvul.007G074700
6	GO:0019693	ribose phosphate metabolic process	Biological Process	0.43	3.03	2	Phvul.004G127500, Phvul.001G185200
6	GO:0031326	regulation of cellular biosynthetic process	Biological Process	3.6	15.15	10	Phvul.007G066500, Phvul.009G170600, Phvul.003G124600, Phvul.009G060900, Phvul.001G042200, Phvul.009G078300, Phvul.008G043500, Phvul.009G154400, Phvul.008G081800, Phvul.002G155300
6	GO:0090304	nucleic acid metabolic process	Biological Process	1.14	16.67	11	Phvul.007G066500, Phvul.009G170600, Phvul.005G150500, Phvul.003G124600, Phvul.009G060900, Phvul.001G042200, Phvul.009G078300, Phvul.008G043500, Phvul.009G154400, Phvul.008G081800, Phvul.002G155300
6	GO:0043436	oxoacid metabolic process	Biological Process	2.59	12.12	8	Phvul.002G214100, Phvul.009G122800, Phvul.007G004500, Phvul.004G127500, Phvul.002G300800, Phvul.006G125900, Phvul.001G064100, Phvul.001G185200
6	GO:0010468	regulation of gene expression	Biological Process	6	15.15	10	Phvul.007G066500, Phvul.009G170600, Phvul.003G124600, Phvul.009G060900, Phvul.001G042200, Phvul.009G078300, Phvul.008G043500, Phvul.009G154400, Phvul.008G081800, Phvul.002G155300
6	GO:0034654	nucleobase-containing compound biosynthetic process	Biological Process	1.3	15.15	10	Phvul.007G066500, Phvul.009G170600, Phvul.003G124600, Phvul.009G060900, Phvul.001G042200, Phvul.009G078300, Phvul.008G043500, Phvul.009G154400, Phvul.008G081800, Phvul.002G155300
6	GO:0010556	regulation of macromolecule biosynthetic process	Biological Process	3.6	15.15	10	Phvul.007G066500, Phvul.009G170600, Phvul.003G124600, Phvul.009G060900, Phvul.001G042200, Phvul.009G078300, Phvul.008G043500, Phvul.009G154400, Phvul.008G081800, Phvul.002G155300
6	GO:0016310	phosphorylation	Biological Process	3	7.58	5	Phvul.004G155500, Phvul.008G192900, Phvul.009G180700, Phvul.007G049400, Phvul.008G179300
6	GO:0034645	cellular macromolecule biosynthetic process	Biological Process	4.93	19.7	13	Phvul.007G066500, Phvul.009G170600, Phvul.005G103600, Phvul.009G078300, Phvul.003G124600, Phvul.008G221000, Phvul.009G060900, Phvul.001G042200, Phvul.008G043500, Phvul.009G154400, Phvul.008G081800, Phvul.007G119100, Phvul.002G155300
6	GO:0009108	coenzyme biosynthetic process	Biological Process	0.6	1.52	1	Phvul.002G218300
6	GO:0006508	proteolysis	Biological Process	1	1.52	1	Phvul.003G080800
6	GO:0071103	DNA conformation change	Biological Process	0.6	1.52	1	Phvul.005G150500
6	GO:0015031	protein transport	Biological Process	0.6	1.52	1	Phvul.009G218500
6	GO:0044036	cell wall macromolecule metabolic process	Biological Process	0.6	1.52	1	Phvul.009G116500
6	GO:0044042	glucan metabolic process	Biological Process	0.13	1.52	1	Phvul.005G103600
6	GO:0019627	urea metabolic process	Biological Process	1	1.52	1	Phvul.001G260000
6	GO:0000902	cell morphogenesis	Biological Process	1	1.52	1	Phvul.008G012600
6	GO:0046348	amino sugar catabolic process	Biological Process	0.36	1.52	1	Phvul.009G116500
6	GO:0006694	steroid biosynthetic process	Biological Process	1	1.52	1	Phvul.007G153700
6	GO:0044724	single-organism carbohydrate catabolic process	Biological Process	1.2	3.03	2	Phvul.004G127500, Phvul.001G185200
6	GO:1901071	glucosamine-containing compound metabolic process	Biological Process	0.36	1.52	1	Phvul.009G116500
6	GO:0055085	transmembrane transport	Biological Process	2.6	3.03	2	Phvul.005G149800, Phvul.011G211900
6	GO:0055086	nucleobase-containing small molecule metabolic process	Biological Process	2.66	6.06	4	Phvul.003G228800, Phvul.004G127500, Phvul.002G150900, Phvul.001G185200
6	GO:0019296	coenzyme M metabolic process	Biological Process	0.6	1.52	1	Phvul.002G218300
6	GO:0036211	protein modification process	Biological Process	1.8	7.58	5	Phvul.004G155500, Phvul.008G192900, Phvul.009G180700, Phvul.007G049400, Phvul.008G179300
6	GO:0016051	carbohydrate biosynthetic process	Biological Process	0.08	1.52	1	Phvul.005G103600
6	GO:0016053	organic acid biosynthetic process	Biological Process	0.56	4.55	3	Phvul.007G004500, Phvul.002G300800, Phvul.006G125900
6	GO:0006915	apoptotic process	Biological Process	2	3.03	2	Phvul.008G016500, Phvul.010G054400
6	GO:0016054	organic acid catabolic process	Biological Process	0.08	1.52	1	Phvul.002G300800
6	GO:0044264	cellular polysaccharide metabolic process	Biological Process	0.13	1.52	1	Phvul.005G103600
6	GO:0044267	cellular protein metabolic process	Biological Process	3.6	12.12	8	Phvul.004G155500, Phvul.004G107700, Phvul.008G221000, Phvul.008G192900, Phvul.009G180700, Phvul.007G049400, Phvul.008G179300, Phvul.007G119100
7	GO:0015671	oxygen transport	Biological Process	1	1.52	1	Phvul.009G104900
7	GO:2000112	regulation of cellular macromolecule biosynthetic process	Biological Process	6	15.15	10	Phvul.007G066500, Phvul.009G170600, Phvul.003G124600, Phvul.009G060900, Phvul.001G042200, Phvul.009G078300, Phvul.008G043500, Phvul.009G154400, Phvul.008G081800, Phvul.002G155300
7	GO:0016998	cell wall macromolecule catabolic process	Biological Process	1	1.52	1	Phvul.009G116500
7	GO:0016070	RNA metabolic process	Biological Process	1.3	15.15	10	Phvul.007G066500, Phvul.009G170600, Phvul.003G124600, Phvul.009G060900, Phvul.001G042200, Phvul.009G078300, Phvul.008G043500, Phvul.009G154400, Phvul.008G081800, Phvul.002G155300
7	GO:0006812	cation transport	Biological Process	1.8	4.55	3	Phvul.011G084200, Phvul.005G149800, Phvul.007G074700
7	GO:0006030	chitin metabolic process	Biological Process	0.6	1.52	1	Phvul.009G116500
7	GO:0009116	nucleoside metabolic process	Biological Process	4.43	6.06	4	Phvul.003G228800, Phvul.004G127500, Phvul.002G150900, Phvul.001G185200
7	GO:0006886	intracellular protein transport	Biological Process	1	1.52	1	Phvul.009G218500
7	GO:0006412	translation	Biological Process	2	3.03	2	Phvul.008G221000, Phvul.007G119100
7	GO:0006855	drug transmembrane transport	Biological Process	1	1.52	1	Phvul.011G211900
7	GO:0006073	cellular glucan metabolic process	Biological Process	0.22	1.52	1	Phvul.005G103600
7	GO:0006753	nucleoside phosphate metabolic process	Biological Process	0.26	3.03	2	Phvul.004G127500, Phvul.001G185200
7	GO:0034637	cellular carbohydrate biosynthetic process	Biological Process	0.13	1.52	1	Phvul.005G103600
7	GO:1901072	glucosamine-containing compound catabolic process	Biological Process	0.6	1.52	1	Phvul.009G116500
7	GO:0006457	protein folding	Biological Process	1	1.52	1	Phvul.004G107700
7	GO:0019752	carboxylic acid metabolic process	Biological Process	4.32	12.12	8	Phvul.002G214100, Phvul.009G122800, Phvul.007G004500, Phvul.004G127500, Phvul.002G300800, Phvul.006G125900, Phvul.001G064100, Phvul.001G185200
7	GO:0008299	isoprenoid biosynthetic process	Biological Process	1	1.52	1	Phvul.010G023000
7	GO:0019295	coenzyme M biosynthetic process	Biological Process	1	1.52	1	Phvul.002G218300
7	GO:0006259	DNA metabolic process	Biological Process	0.6	1.52	1	Phvul.005G150500
7	GO:0000271	polysaccharide biosynthetic process	Biological Process	0.13	1.52	1	Phvul.005G103600
7	GO:0006464	cellular protein modification process	Biological Process	3	7.58	5	Phvul.004G155500, Phvul.008G192900, Phvul.009G180700, Phvul.007G049400, Phvul.008G179300
8	GO:0042278	purine nucleoside metabolic process	Biological Process	0.72	3.03	2	Phvul.004G127500, Phvul.001G185200
8	GO:0006265	DNA topological change	Biological Process	1	1.52	1	Phvul.005G150500
8	GO:0030001	metal ion transport	Biological Process	3	4.55	3	Phvul.011G084200, Phvul.005G149800, Phvul.007G074700
8	GO:0032787	monocarboxylic acid metabolic process	Biological Process	2.28	6.06	4	Phvul.004G127500, Phvul.006G125900, Phvul.001G064100, Phvul.001G185200
8	GO:0006032	chitin catabolic process	Biological Process	1	1.52	1	Phvul.009G116500
8	GO:0032774	RNA biosynthetic process	Biological Process	2.16	15.15	10	Phvul.007G066500, Phvul.009G170600, Phvul.003G124600, Phvul.009G060900, Phvul.001G042200, Phvul.009G078300, Phvul.008G043500, Phvul.009G154400, Phvul.008G081800, Phvul.002G155300
8	GO:0006520	cellular amino acid metabolic process	Biological Process	4.69	6.06	4	Phvul.002G214100, Phvul.009G122800, Phvul.007G004500, Phvul.002G300800
8	GO:0009119	ribonucleoside metabolic process	Biological Process	0.72	3.03	2	Phvul.004G127500, Phvul.001G185200
8	GO:0009117	nucleotide metabolic process	Biological Process	0.43	3.03	2	Phvul.004G127500, Phvul.001G185200
8	GO:0009123	nucleoside monophosphate metabolic process	Biological Process	0.43	3.03	2	Phvul.004G127500, Phvul.001G185200
8	GO:0033692	cellular polysaccharide biosynthetic process	Biological Process	0.22	1.52	1	Phvul.005G103600
8	GO:0046394	carboxylic acid biosynthetic process	Biological Process	0.94	4.55	3	Phvul.007G004500, Phvul.002G300800, Phvul.006G125900
8	GO:0046395	carboxylic acid catabolic process	Biological Process	0.13	1.52	1	Phvul.002G300800
8	GO:0051252	regulation of RNA metabolic process	Biological Process	2.16	15.15	10	Phvul.007G066500, Phvul.009G170600, Phvul.003G124600, Phvul.009G060900, Phvul.001G042200, Phvul.009G078300, Phvul.008G043500, Phvul.009G154400, Phvul.008G081800, Phvul.002G155300
8	GO:0043648	dicarboxylic acid metabolic process	Biological Process	0.36	1.52	1	Phvul.002G300800
8	GO:0051273	beta-glucan metabolic process	Biological Process	0.36	1.52	1	Phvul.005G103600
8	GO:0006468	protein phosphorylation	Biological Process	5	7.58	5	Phvul.004G155500, Phvul.008G192900, Phvul.009G180700, Phvul.007G049400, Phvul.008G179300
9	GO:0006163	purine nucleotide metabolic process	Biological Process	0.72	3.03	2	Phvul.004G127500, Phvul.001G185200
9	GO:0019362	pyridine nucleotide metabolic process	Biological Process	0.72	3.03	2	Phvul.004G127500, Phvul.001G185200
9	GO:0072330	monocarboxylic acid biosynthetic process	Biological Process	0.6	1.52	1	Phvul.006G125900
9	GO:0097659	nucleic acid-templated transcription	Biological Process	3.6	15.15	10	Phvul.007G066500, Phvul.009G170600, Phvul.003G124600, Phvul.009G060900, Phvul.001G042200, Phvul.009G078300, Phvul.008G043500, Phvul.009G154400, Phvul.008G081800, Phvul.002G155300
9	GO:2001141	regulation of RNA biosynthetic process	Biological Process	3.6	15.15	10	Phvul.007G066500, Phvul.009G170600, Phvul.003G124600, Phvul.009G060900, Phvul.001G042200, Phvul.009G078300, Phvul.008G043500, Phvul.009G154400, Phvul.008G081800, Phvul.002G155300
9	GO:0009126	purine nucleoside monophosphate metabolic process	Biological Process	0.72	3.03	2	Phvul.004G127500, Phvul.001G185200
9	GO:0006090	pyruvate metabolic process	Biological Process	1.2	3.03	2	Phvul.004G127500, Phvul.001G185200
9	GO:0006074	(1->3)-beta-D-glucan metabolic process	Biological Process	0.6	1.52	1	Phvul.005G103600
9	GO:0006631	fatty acid metabolic process	Biological Process	2.6	3.03	2	Phvul.001G064100, Phvul.006G125900
9	GO:0009161	ribonucleoside monophosphate metabolic process	Biological Process	0.72	3.03	2	Phvul.004G127500, Phvul.001G185200
9	GO:0009250	glucan biosynthetic process	Biological Process	0.36	1.52	1	Phvul.005G103600
9	GO:0009259	ribonucleotide metabolic process	Biological Process	0.72	3.03	2	Phvul.004G127500, Phvul.001G185200
9	GO:0046128	purine ribonucleoside metabolic process	Biological Process	1.2	3.03	2	Phvul.004G127500, Phvul.001G185200
9	GO:0043650	dicarboxylic acid biosynthetic process	Biological Process	0.6	1.52	1	Phvul.002G300800
9	GO:0009081	branched-chain amino acid metabolic process	Biological Process	0.36	1.52	1	Phvul.007G004500
9	GO:0009063	cellular amino acid catabolic process	Biological Process	0.22	1.52	1	Phvul.002G300800
9	GO:0008652	cellular amino acid biosynthetic process	Biological Process	0.58	3.03	2	Phvul.007G004500, Phvul.002G300800
9	GO:1901605	alpha-amino acid metabolic process	Biological Process	1.15	4.55	3	Phvul.002G214100, Phvul.007G004500, Phvul.002G300800
10	GO:1903506	regulation of nucleic acid-templated transcription	Biological Process	6	15.15	10	Phvul.007G066500, Phvul.009G170600, Phvul.003G124600, Phvul.009G060900, Phvul.001G042200, Phvul.009G078300, Phvul.008G043500, Phvul.009G154400, Phvul.008G081800, Phvul.002G155300
10	GO:0006633	fatty acid biosynthetic process	Biological Process	1	1.52	1	Phvul.006G125900
10	GO:0009150	purine ribonucleotide metabolic process	Biological Process	1.2	3.03	2	Phvul.004G127500, Phvul.001G185200
10	GO:0009167	purine ribonucleoside monophosphate metabolic process	Biological Process	1.2	3.03	2	Phvul.004G127500, Phvul.001G185200
10	GO:0006551	leucine metabolic process	Biological Process	0.6	1.52	1	Phvul.007G004500
10	GO:0046496	nicotinamide nucleotide metabolic process	Biological Process	1.2	3.03	2	Phvul.004G127500, Phvul.001G185200
10	GO:0051274	beta-glucan biosynthetic process	Biological Process	0.6	1.52	1	Phvul.005G103600
10	GO:0009082	branched-chain amino acid biosynthetic process	Biological Process	0.6	1.52	1	Phvul.007G004500
10	GO:0009064	glutamine family amino acid metabolic process	Biological Process	1.32	3.03	2	Phvul.002G214100, Phvul.002G300800
10	GO:0006351	transcription, DNA-templated	Biological Process	6	15.15	10	Phvul.007G066500, Phvul.009G170600, Phvul.003G124600, Phvul.009G060900, Phvul.001G042200, Phvul.009G078300, Phvul.008G043500, Phvul.009G154400, Phvul.008G081800, Phvul.002G155300
10	GO:1901606	alpha-amino acid catabolic process	Biological Process	0.36	1.52	1	Phvul.002G300800
10	GO:1901607	alpha-amino acid biosynthetic process	Biological Process	0.96	3.03	2	Phvul.007G004500, Phvul.002G300800
11	GO:0009098	leucine biosynthetic process	Biological Process	1	1.52	1	Phvul.007G004500
11	GO:0006096	glycolytic process	Biological Process	2	3.03	2	Phvul.004G127500, Phvul.001G185200
11	GO:0006075	(1->3)-beta-D-glucan biosynthetic process	Biological Process	1	1.52	1	Phvul.005G103600
11	GO:0006560	proline metabolic process	Biological Process	0.6	1.52	1	Phvul.002G300800
11	GO:0006541	glutamine metabolic process	Biological Process	1	1.52	1	Phvul.002G214100
11	GO:0006536	glutamate metabolic process	Biological Process	0.6	1.52	1	Phvul.002G300800
11	GO:0009084	glutamine family amino acid biosynthetic process	Biological Process	0.6	1.52	1	Phvul.002G300800
11	GO:0009065	glutamine family amino acid catabolic process	Biological Process	0.6	1.52	1	Phvul.002G300800
11	GO:0006355	regulation of transcription, DNA-templated	Biological Process	10	15.15	10	Phvul.007G066500, Phvul.009G170600, Phvul.003G124600, Phvul.009G060900, Phvul.001G042200, Phvul.009G078300, Phvul.008G043500, Phvul.009G154400, Phvul.008G081800, Phvul.002G155300
12	GO:0006562	proline catabolic process	Biological Process	1	1.52	1	Phvul.002G300800
12	GO:0006537	glutamate biosynthetic process	Biological Process	1	1.52	1	Phvul.002G300800

## Sheet: Downregulated
Table: GO and enrichment analysis of genes downregulated in resistant genotype after SCN infection
Level	GO ID	Term	Type	NodeScore	%Seq	#Seqs	Sequences
1	GO:0008150	biological_process	Biological Process	104.06	100	109	Phvul.006G149700, Phvul.009G225500, Phvul.010G002100, Phvul.007G082000, Phvul.011G184200, Phvul.004G073400, Phvul.011G056000, Phvul.003G231900, Phvul.007G027100, Phvul.009G130400, Phvul.005G115800, Phvul.009G030800, Phvul.001G242100, Phvul.009G228600, Phvul.002G049000, Phvul.006G165000, Phvul.001G257100, Phvul.007G106300, Phvul.003G076900, Phvul.010G009400, Phvul.011G068900, Phvul.005G085800, Phv…
2	GO:0065007	biological regulation	Biological Process	1.01	7.34	8	Phvul.004G092100, Phvul.001G238100, Phvul.007G082000, Phvul.008G085000, Phvul.003G249800, Phvul.009G137900, Phvul.005G084500, Phvul.003G070700
2	GO:0023052	signaling	Biological Process	0.36	0.92	1	Phvul.008G085000
2	GO:0044699	single-organism process	Biological Process	19.41	49.54	54	Phvul.001G077800, Phvul.006G065300, Phvul.006G149700, Phvul.008G103500, Phvul.006G034000, Phvul.004G073400, Phvul.005G052500, Phvul.007G027100, Phvul.009G130400, Phvul.008G098500, Phvul.009G030800, Phvul.009G084500, Phvul.008G008100, Phvul.002G099700, Phvul.002G049000, Phvul.002G314000, Phvul.006G165000, Phvul.007G106300, Phvul.003G076900, Phvul.010G009400, Phvul.011G068900, Phvul.004G064900, Phv…
2	GO:0008152	metabolic process	Biological Process	162.53	86.24	94	Phvul.006G208400, Phvul.003G132500, Phvul.006G065300, Phvul.006G149700, Phvul.002G132900, Phvul.009G225500, Phvul.010G002100, Phvul.008G103500, Phvul.007G082000, Phvul.006G034000, Phvul.004G073400, Phvul.011G168200, Phvul.005G052500, Phvul.011G056000, Phvul.003G231900, Phvul.007G027100, Phvul.007G055900, Phvul.007G006600, Phvul.009G130400, Phvul.008G098500, Phvul.007G155500, Phvul.009G084500, Phv…
2	GO:0051179	localization	Biological Process	3.13	12.84	14	Phvul.002G099700, Phvul.001G077800, Phvul.006G149700, Phvul.009G248400, Phvul.007G273200, Phvul.006G003300, Phvul.008G177000, Phvul.005G115800, Phvul.010G009400, Phvul.004G085200, Phvul.009G030800, Phvul.002G046800, Phvul.003G212600, Phvul.003G193400
2	GO:0050896	response to stimulus	Biological Process	4.57	5.5	6	Phvul.010G066800, Phvul.008G085000, Phvul.011G184200, Phvul.006G075600, Phvul.003G212600, Phvul.007G080400
2	GO:0022414	reproductive process	Biological Process	0.26	1.83	2	Phvul.011G150100, Phvul.010G088500
2	GO:0051704	multi-organism process	Biological Process	0.26	1.83	2	Phvul.011G150100, Phvul.010G088500
2	GO:0032501	multicellular organismal process	Biological Process	0.26	1.83	2	Phvul.011G150100, Phvul.010G088500
2	GO:0009987	cellular process	Biological Process	47.92	55.05	60	Phvul.003G132500, Phvul.006G065300, Phvul.006G149700, Phvul.009G225500, Phvul.010G002100, Phvul.007G082000, Phvul.006G034000, Phvul.011G168200, Phvul.005G052500, Phvul.003G231900, Phvul.007G027100, Phvul.007G055900, Phvul.009G030800, Phvul.007G155500, Phvul.009G084500, Phvul.005G084500, Phvul.008G008100, Phvul.002G099700, Phvul.001G242100, Phvul.009G228600, Phvul.001G257100, Phvul.010G009400, Phv…
3	GO:0051641	cellular localization	Biological Process	0.22	0.92	1	Phvul.005G115800
3	GO:0065008	regulation of biological quality	Biological Process	0.22	0.92	1	Phvul.003G070700
3	GO:0065009	regulation of molecular function	Biological Process	0.36	0.92	1	Phvul.001G238100
3	GO:1902578	single-organism localization	Biological Process	5	11.93	13	Phvul.002G099700, Phvul.001G077800, Phvul.006G149700, Phvul.009G248400, Phvul.007G273200, Phvul.006G003300, Phvul.008G177000, Phvul.010G009400, Phvul.004G085200, Phvul.009G030800, Phvul.002G046800, Phvul.003G212600, Phvul.003G193400
3	GO:0006950	response to stress	Biological Process	5.8	3.67	4	Phvul.010G066800, Phvul.011G184200, Phvul.006G075600, Phvul.007G080400
3	GO:0071704	organic substance metabolic process	Biological Process	15.89	38.53	42	Phvul.004G092100, Phvul.005G155800, Phvul.006G065300, Phvul.009G116200, Phvul.006G149700, Phvul.008G103500, Phvul.007G082000, Phvul.006G034000, Phvul.004G073400, Phvul.011G168200, Phvul.005G052500, Phvul.011G056000, Phvul.003G231900, Phvul.002G281900, Phvul.007G027100, Phvul.010G143600, Phvul.009G084500, Phvul.005G084500, Phvul.003G040500, Phvul.008G008100, Phvul.003G080400, Phvul.006G178400, Phv…
3	GO:0042221	response to chemical	Biological Process	0.22	0.92	1	Phvul.003G212600
3	GO:0044763	single-organism cellular process	Biological Process	11.19	23.85	26	Phvul.006G065300, Phvul.006G149700, Phvul.009G248400, Phvul.007G273200, Phvul.006G034000, Phvul.005G052500, Phvul.002G281900, Phvul.007G027100, Phvul.009G030800, Phvul.002G046800, Phvul.003G212600, Phvul.009G084500, Phvul.008G008100, Phvul.003G080400, Phvul.006G178400, Phvul.010G088500, Phvul.002G099700, Phvul.011G150100, Phvul.008G085000, Phvul.003G070700, Phvul.006G003300, Phvul.004G144500, Phv…
3	GO:0050789	regulation of biological process	Biological Process	1.53	7.34	8	Phvul.004G092100, Phvul.001G238100, Phvul.007G082000, Phvul.008G085000, Phvul.003G249800, Phvul.009G137900, Phvul.005G084500, Phvul.003G070700
3	GO:0044710	single-organism metabolic process	Biological Process	21.21	35.78	39	Phvul.010G000300, Phvul.009G116200, Phvul.006G065300, Phvul.006G149700, Phvul.008G103500, Phvul.006G075600, Phvul.011G056500, Phvul.006G034000, Phvul.004G073400, Phvul.005G052500, Phvul.002G281900, Phvul.007G027100, Phvul.009G130400, Phvul.008G098500, Phvul.010G143600, Phvul.009G084500, Phvul.003G040500, Phvul.008G008100, Phvul.003G080400, Phvul.006G178400, Phvul.004G068200, Phvul.010G135700, Phv…
3	GO:0071554	cell wall organization or biogenesis	Biological Process	0.72	1.83	2	Phvul.005G155800, Phvul.008G033200
3	GO:0051716	cellular response to stimulus	Biological Process	0.6	0.92	1	Phvul.008G085000
3	GO:0044238	primary metabolic process	Biological Process	13.36	29.36	32	Phvul.004G092100, Phvul.009G116200, Phvul.006G149700, Phvul.008G103500, Phvul.007G082000, Phvul.006G034000, Phvul.011G168200, Phvul.011G056000, Phvul.003G231900, Phvul.007G027100, Phvul.010G143600, Phvul.009G084500, Phvul.005G084500, Phvul.008G008100, Phvul.003G080400, Phvul.002G021100, Phvul.010G088500, Phvul.002G008400, Phvul.006G153100, Phvul.001G238100, Phvul.006G169100, Phvul.011G150100, Phv…
3	GO:0044237	cellular metabolic process	Biological Process	69.61	44.95	49	Phvul.003G132500, Phvul.006G065300, Phvul.006G149700, Phvul.009G225500, Phvul.010G002100, Phvul.007G082000, Phvul.006G034000, Phvul.011G168200, Phvul.005G052500, Phvul.003G231900, Phvul.007G027100, Phvul.007G055900, Phvul.007G155500, Phvul.009G084500, Phvul.005G084500, Phvul.008G008100, Phvul.001G242100, Phvul.009G228600, Phvul.001G257100, Phvul.009G137900, Phvul.011G068900, Phvul.005G085800, Phv…
3	GO:0006807	nitrogen compound metabolic process	Biological Process	1.58	12.84	14	Phvul.004G092100, Phvul.005G155800, Phvul.006G065300, Phvul.006G149700, Phvul.007G082000, Phvul.005G052500, Phvul.002G281900, Phvul.004G144500, Phvul.009G137900, Phvul.005G084500, Phvul.003G040500, Phvul.008G008100, Phvul.003G080400, Phvul.006G178400
3	GO:0009056	catabolic process	Biological Process	0.9	2.75	3	Phvul.005G155800, Phvul.003G080400, Phvul.008G033200
3	GO:0009058	biosynthetic process	Biological Process	20.97	16.51	18	Phvul.004G092100, Phvul.006G065300, Phvul.009G116200, Phvul.006G149700, Phvul.007G082000, Phvul.006G034000, Phvul.011G168200, Phvul.005G052500, Phvul.002G281900, Phvul.006G055300, Phvul.007G027100, Phvul.009G137900, Phvul.011G068900, Phvul.010G005100, Phvul.009G084500, Phvul.005G084500, Phvul.006G024100, Phvul.006G178400
3	GO:0009607	response to biotic stimulus	Biological Process	1	0.92	1	Phvul.011G184200
3	GO:0033036	macromolecule localization	Biological Process	0.22	0.92	1	Phvul.005G115800
3	GO:0044703	multi-organism reproductive process	Biological Process	0.43	1.83	2	Phvul.011G150100, Phvul.010G088500
3	GO:0044706	multi-multicellular organism process	Biological Process	0.43	1.83	2	Phvul.011G150100, Phvul.010G088500
3	GO:0044700	single organism signaling	Biological Process	0.6	0.92	1	Phvul.008G085000
3	GO:0051234	establishment of localization	Biological Process	3.42	12.84	14	Phvul.002G099700, Phvul.001G077800, Phvul.006G149700, Phvul.009G248400, Phvul.007G273200, Phvul.006G003300, Phvul.008G177000, Phvul.005G115800, Phvul.010G009400, Phvul.004G085200, Phvul.009G030800, Phvul.002G046800, Phvul.003G212600, Phvul.003G193400
4	GO:0070727	cellular macromolecule localization	Biological Process	0.36	0.92	1	Phvul.005G115800
4	GO:0008104	protein localization	Biological Process	0.36	0.92	1	Phvul.005G115800
4	GO:0050794	regulation of cellular process	Biological Process	1.85	6.42	7	Phvul.004G092100, Phvul.007G082000, Phvul.008G085000, Phvul.003G249800, Phvul.009G137900, Phvul.005G084500, Phvul.003G070700
4	GO:0051649	establishment of localization in cell	Biological Process	0.36	0.92	1	Phvul.005G115800
4	GO:0006725	cellular aromatic compound metabolic process	Biological Process	0.71	7.34	8	Phvul.004G092100, Phvul.002G281900, Phvul.006G065300, Phvul.006G149700, Phvul.007G082000, Phvul.009G137900, Phvul.005G084500, Phvul.006G178400
4	GO:1901360	organic cyclic compound metabolic process	Biological Process	1.7	10.09	11	Phvul.004G092100, Phvul.002G281900, Phvul.006G065300, Phvul.009G116200, Phvul.006G149700, Phvul.007G082000, Phvul.009G137900, Phvul.006G034000, Phvul.005G084500, Phvul.006G178400, Phvul.005G052500
4	GO:0019222	regulation of metabolic process	Biological Process	1.35	5.5	6	Phvul.004G092100, Phvul.001G238100, Phvul.007G082000, Phvul.003G249800, Phvul.009G137900, Phvul.005G084500
4	GO:1901135	carbohydrate derivative metabolic process	Biological Process	0.26	1.83	2	Phvul.005G155800, Phvul.006G149700
4	GO:0006952	defense response	Biological Process	1	0.92	1	Phvul.011G184200
4	GO:0005975	carbohydrate metabolic process	Biological Process	5.56	4.59	5	Phvul.011G056000, Phvul.003G231900, Phvul.006G028800, Phvul.006G034000, Phvul.002G008400
4	GO:0055114	oxidation-reduction process	Biological Process	20	18.35	20	Phvul.004G068200, Phvul.010G000300, Phvul.010G135700, Phvul.005G156900, Phvul.003G263200, Phvul.009G116200, Phvul.006G125800, Phvul.002G049000, Phvul.002G314000, Phvul.006G165000, Phvul.006G075600, Phvul.007G106300, Phvul.011G056500, Phvul.006G034000, Phvul.003G076900, Phvul.010G066800, Phvul.009G130400, Phvul.008G098500, Phvul.005G116800, Phvul.003G040500
4	GO:0006091	generation of precursor metabolites and energy	Biological Process	4.42	7.34	8	Phvul.001G242100, Phvul.009G225500, Phvul.010G002100, Phvul.003G249800, Phvul.004G091600, Phvul.007G113000, Phvul.005G085800, Phvul.008G285100
4	GO:0008037	cell recognition	Biological Process	1.2	1.83	2	Phvul.011G150100, Phvul.010G088500
4	GO:0042592	homeostatic process	Biological Process	0.36	0.92	1	Phvul.003G070700
4	GO:0044092	negative regulation of molecular function	Biological Process	0.6	0.92	1	Phvul.001G238100
4	GO:0007154	cell communication	Biological Process	1.32	2.75	3	Phvul.011G150100, Phvul.008G085000, Phvul.010G088500
4	GO:1901564	organonitrogen compound metabolic process	Biological Process	2.32	9.17	10	Phvul.005G155800, Phvul.002G281900, Phvul.006G065300, Phvul.004G144500, Phvul.006G149700, Phvul.003G040500, Phvul.008G008100, Phvul.003G080400, Phvul.006G178400, Phvul.005G052500
4	GO:0006979	response to oxidative stress	Biological Process	2	1.83	2	Phvul.010G066800, Phvul.006G075600
4	GO:0051186	cofactor metabolic process	Biological Process	0.43	1.83	2	Phvul.002G281900, Phvul.006G178400
4	GO:0034641	cellular nitrogen compound metabolic process	Biological Process	0.75	8.26	9	Phvul.004G092100, Phvul.002G281900, Phvul.006G065300, Phvul.006G149700, Phvul.007G082000, Phvul.009G137900, Phvul.005G084500, Phvul.006G178400, Phvul.005G052500
4	GO:1901576	organic substance biosynthetic process	Biological Process	3.68	14.68	16	Phvul.004G092100, Phvul.006G065300, Phvul.009G116200, Phvul.006G149700, Phvul.007G082000, Phvul.006G034000, Phvul.011G168200, Phvul.005G052500, Phvul.002G281900, Phvul.006G055300, Phvul.007G027100, Phvul.009G137900, Phvul.011G068900, Phvul.009G084500, Phvul.005G084500, Phvul.006G178400
4	GO:1901575	organic substance catabolic process	Biological Process	0.29	1.83	2	Phvul.005G155800, Phvul.003G080400
4	GO:0042493	response to drug	Biological Process	0.36	0.92	1	Phvul.003G212600
4	GO:0006629	lipid metabolic process	Biological Process	11.8	9.17	10	Phvul.007G027100, Phvul.006G169100, Phvul.009G116200, Phvul.010G143600, Phvul.008G103500, Phvul.011G068900, Phvul.006G034000, Phvul.009G084500, Phvul.006G169300, Phvul.001G020100
4	GO:0048519	negative regulation of biological process	Biological Process	0.36	0.92	1	Phvul.001G238100
4	GO:0044711	single-organism biosynthetic process	Biological Process	2.85	9.17	10	Phvul.002G281900, Phvul.007G027100, Phvul.006G065300, Phvul.009G116200, Phvul.006G149700, Phvul.011G068900, Phvul.006G034000, Phvul.009G084500, Phvul.006G178400, Phvul.005G052500
4	GO:0044712	single-organism catabolic process	Biological Process	0.03	0.92	1	Phvul.003G080400
4	GO:0044281	small molecule metabolic process	Biological Process	0.91	9.17	10	Phvul.007G027100, Phvul.006G065300, Phvul.004G144500, Phvul.006G149700, Phvul.011G068900, Phvul.009G084500, Phvul.003G070700, Phvul.008G008100, Phvul.003G080400, Phvul.005G052500
4	GO:0046483	heterocycle metabolic process	Biological Process	0.98	8.26	9	Phvul.004G092100, Phvul.002G281900, Phvul.006G065300, Phvul.006G149700, Phvul.007G082000, Phvul.009G137900, Phvul.005G084500, Phvul.006G178400, Phvul.005G052500
4	GO:0006790	sulfur compound metabolic process	Biological Process	0.22	0.92	1	Phvul.006G065300
4	GO:0042440	pigment metabolic process	Biological Process	0.72	1.83	2	Phvul.002G281900, Phvul.006G178400
4	GO:0006793	phosphorus metabolic process	Biological Process	0.89	4.59	5	Phvul.006G149700, Phvul.011G150100, Phvul.008G085000, Phvul.002G021100, Phvul.010G088500
4	GO:0044249	cellular biosynthetic process	Biological Process	3.24	13.76	15	Phvul.004G092100, Phvul.006G065300, Phvul.006G149700, Phvul.007G082000, Phvul.006G034000, Phvul.011G168200, Phvul.005G052500, Phvul.002G281900, Phvul.006G055300, Phvul.007G027100, Phvul.009G137900, Phvul.011G068900, Phvul.009G084500, Phvul.005G084500, Phvul.006G178400
4	GO:0006810	transport	Biological Process	5.71	12.84	14	Phvul.002G099700, Phvul.001G077800, Phvul.006G149700, Phvul.009G248400, Phvul.007G273200, Phvul.006G003300, Phvul.008G177000, Phvul.005G115800, Phvul.010G009400, Phvul.004G085200, Phvul.009G030800, Phvul.002G046800, Phvul.003G212600, Phvul.003G193400
4	GO:0044248	cellular catabolic process	Biological Process	1.25	2.75	3	Phvul.005G155800, Phvul.003G080400, Phvul.008G033200
4	GO:0009856	pollination	Biological Process	0.72	1.83	2	Phvul.011G150100, Phvul.010G088500
4	GO:0043170	macromolecule metabolic process	Biological Process	4.75	17.43	19	Phvul.004G092100, Phvul.005G155800, Phvul.001G238100, Phvul.011G150100, Phvul.007G082000, Phvul.006G152800, Phvul.008G085000, Phvul.006G034000, Phvul.011G168200, Phvul.008G033200, Phvul.005G129200, Phvul.003G231900, Phvul.006G055300, Phvul.009G137900, Phvul.005G084500, Phvul.002G021100, Phvul.010G088500, Phvul.002G008400, Phvul.006G153100
4	GO:0015979	photosynthesis	Biological Process	25.74	21.1	23	Phvul.008G196500, Phvul.003G132500, Phvul.001G242100, Phvul.009G225500, Phvul.010G002100, Phvul.009G228600, Phvul.001G257100, Phvul.004G091600, Phvul.003G186300, Phvul.008G054400, Phvul.010G052300, Phvul.005G004000, Phvul.002G281900, Phvul.010G148800, Phvul.007G055900, Phvul.003G249800, Phvul.007G155500, Phvul.002G269400, Phvul.007G113000, Phvul.006G178400, Phvul.005G020200, Phvul.005G085800, Phv…
4	GO:0015977	carbon fixation	Biological Process	2	1.83	2	Phvul.004G073400, Phvul.004G064900
5	GO:0006040	amino sugar metabolic process	Biological Process	0.22	0.92	1	Phvul.005G155800
5	GO:0009308	amine metabolic process	Biological Process	2.22	1.83	2	Phvul.003G040500, Phvul.005G052500
5	GO:0050790	regulation of catalytic activity	Biological Process	0.6	0.92	1	Phvul.001G238100
5	GO:0034613	cellular protein localization	Biological Process	0.6	0.92	1	Phvul.005G115800
5	GO:0009892	negative regulation of metabolic process	Biological Process	0.6	0.92	1	Phvul.001G238100
5	GO:1901362	organic cyclic compound biosynthetic process	Biological Process	2.84	10.09	11	Phvul.004G092100, Phvul.002G281900, Phvul.006G065300, Phvul.009G116200, Phvul.006G149700, Phvul.007G082000, Phvul.009G137900, Phvul.006G034000, Phvul.005G084500, Phvul.006G178400, Phvul.005G052500
5	GO:0008202	steroid metabolic process	Biological Process	1.2	1.83	2	Phvul.009G116200, Phvul.006G034000
5	GO:0006022	aminoglycan metabolic process	Biological Process	0.36	0.92	1	Phvul.005G155800
5	GO:0018130	heterocycle biosynthetic process	Biological Process	1.64	8.26	9	Phvul.004G092100, Phvul.002G281900, Phvul.006G065300, Phvul.006G149700, Phvul.007G082000, Phvul.009G137900, Phvul.005G084500, Phvul.006G178400, Phvul.005G052500
5	GO:0071705	nitrogen compound transport	Biological Process	1.01	3.67	4	Phvul.001G077800, Phvul.008G177000, Phvul.010G009400, Phvul.003G193400
5	GO:0060255	regulation of macromolecule metabolic process	Biological Process	1.44	3.67	4	Phvul.004G092100, Phvul.007G082000, Phvul.009G137900, Phvul.005G084500
5	GO:1901136	carbohydrate derivative catabolic process	Biological Process	0.36	0.92	1	Phvul.005G155800
5	GO:1901137	carbohydrate derivative biosynthetic process	Biological Process	0.08	0.92	1	Phvul.006G149700
5	GO:0005976	polysaccharide metabolic process	Biological Process	0.94	2.75	3	Phvul.003G231900, Phvul.006G034000, Phvul.002G008400
5	GO:0080090	regulation of primary metabolic process	Biological Process	0.31	3.67	4	Phvul.004G092100, Phvul.007G082000, Phvul.009G137900, Phvul.005G084500
5	GO:0031323	regulation of cellular metabolic process	Biological Process	1.08	4.59	5	Phvul.004G092100, Phvul.007G082000, Phvul.003G249800, Phvul.009G137900, Phvul.005G084500
5	GO:0071702	organic substance transport	Biological Process	1.66	4.59	5	Phvul.001G077800, Phvul.008G177000, Phvul.005G115800, Phvul.010G009400, Phvul.003G193400
5	GO:0006082	organic acid metabolic process	Biological Process	0.74	6.42	7	Phvul.007G027100, Phvul.004G144500, Phvul.011G068900, Phvul.009G084500, Phvul.008G008100, Phvul.003G080400, Phvul.005G052500
5	GO:0051171	regulation of nitrogen compound metabolic process	Biological Process	0.31	3.67	4	Phvul.004G092100, Phvul.007G082000, Phvul.009G137900, Phvul.005G084500
5	GO:0006766	vitamin metabolic process	Biological Process	0.13	0.92	1	Phvul.006G065300
5	GO:0046148	pigment biosynthetic process	Biological Process	1.2	1.83	2	Phvul.002G281900, Phvul.006G178400
5	GO:0044765	single-organism transport	Biological Process	8.33	11.93	13	Phvul.002G099700, Phvul.001G077800, Phvul.006G149700, Phvul.009G248400, Phvul.007G273200, Phvul.006G003300, Phvul.008G177000, Phvul.010G009400, Phvul.004G085200, Phvul.009G030800, Phvul.002G046800, Phvul.003G212600, Phvul.003G193400
5	GO:0045184	establishment of protein localization	Biological Process	0.36	0.92	1	Phvul.005G115800
5	GO:0010467	gene expression	Biological Process	2.64	5.5	6	Phvul.004G092100, Phvul.006G055300, Phvul.007G082000, Phvul.009G137900, Phvul.005G084500, Phvul.011G168200
5	GO:1901565	organonitrogen compound catabolic process	Biological Process	0.49	1.83	2	Phvul.005G155800, Phvul.003G080400
5	GO:1901566	organonitrogen compound biosynthetic process	Biological Process	0.94	4.59	5	Phvul.002G281900, Phvul.006G065300, Phvul.006G149700, Phvul.006G178400, Phvul.005G052500
5	GO:0051188	cofactor biosynthetic process	Biological Process	0.72	1.83	2	Phvul.002G281900, Phvul.006G178400
5	GO:0007165	signal transduction	Biological Process	1	0.92	1	Phvul.008G085000
5	GO:0019637	organophosphate metabolic process	Biological Process	0.05	0.92	1	Phvul.006G149700
5	GO:0044283	small molecule biosynthetic process	Biological Process	0.65	4.59	5	Phvul.007G027100, Phvul.006G065300, Phvul.011G068900, Phvul.009G084500, Phvul.005G052500
5	GO:0044282	small molecule catabolic process	Biological Process	0.05	0.92	1	Phvul.003G080400
5	GO:0033013	tetrapyrrole metabolic process	Biological Process	0.43	1.83	2	Phvul.002G281900, Phvul.006G178400
5	GO:0046907	intracellular transport	Biological Process	0.6	0.92	1	Phvul.005G115800
5	GO:0044723	single-organism carbohydrate metabolic process	Biological Process	0.13	0.92	1	Phvul.006G034000
5	GO:0072521	purine-containing compound metabolic process	Biological Process	0.08	0.92	1	Phvul.006G149700
5	GO:0072527	pyrimidine-containing compound metabolic process	Biological Process	0.22	0.92	1	Phvul.006G065300
5	GO:0019725	cellular homeostasis	Biological Process	0.6	0.92	1	Phvul.003G070700
5	GO:0008610	lipid biosynthetic process	Biological Process	3	4.59	5	Phvul.007G027100, Phvul.009G116200, Phvul.011G068900, Phvul.006G034000, Phvul.009G084500
5	GO:1901657	glycosyl compound metabolic process	Biological Process	0.05	0.92	1	Phvul.006G149700
5	GO:0043412	macromolecule modification	Biological Process	0.86	3.67	4	Phvul.011G150100, Phvul.008G085000, Phvul.002G021100, Phvul.010G088500
5	GO:0006796	phosphate-containing compound metabolic process	Biological Process	1.49	4.59	5	Phvul.006G149700, Phvul.011G150100, Phvul.008G085000, Phvul.002G021100, Phvul.010G088500
5	GO:0018904	ether metabolic process	Biological Process	0.6	0.92	1	Phvul.003G070700
5	GO:0009875	pollen-pistil interaction	Biological Process	1.2	1.83	2	Phvul.011G150100, Phvul.010G088500
5	GO:0019684	photosynthesis, light reaction	Biological Process	4.56	7.34	8	Phvul.001G242100, Phvul.009G225500, Phvul.010G002100, Phvul.003G249800, Phvul.004G091600, Phvul.007G113000, Phvul.005G085800, Phvul.008G285100
5	GO:0006139	nucleobase-containing compound metabolic process	Biological Process	0.36	4.59	5	Phvul.004G092100, Phvul.006G149700, Phvul.007G082000, Phvul.009G137900, Phvul.005G084500
5	GO:0009889	regulation of biosynthetic process	Biological Process	0.86	3.67	4	Phvul.004G092100, Phvul.007G082000, Phvul.009G137900, Phvul.005G084500
5	GO:0019438	aromatic compound biosynthetic process	Biological Process	1.18	7.34	8	Phvul.004G092100, Phvul.002G281900, Phvul.006G065300, Phvul.006G149700, Phvul.007G082000, Phvul.009G137900, Phvul.005G084500, Phvul.006G178400
5	GO:0019538	protein metabolic process	Biological Process	3.98	9.17	10	Phvul.001G238100, Phvul.006G055300, Phvul.011G150100, Phvul.006G152800, Phvul.008G085000, Phvul.011G168200, Phvul.002G021100, Phvul.010G088500, Phvul.005G129200, Phvul.006G153100
5	GO:0009057	macromolecule catabolic process	Biological Process	0.36	0.92	1	Phvul.005G155800
5	GO:0044255	cellular lipid metabolic process	Biological Process	1.08	2.75	3	Phvul.007G027100, Phvul.011G068900, Phvul.009G084500
5	GO:0009059	macromolecule biosynthetic process	Biological Process	1.8	6.42	7	Phvul.004G092100, Phvul.006G055300, Phvul.007G082000, Phvul.009G137900, Phvul.006G034000, Phvul.005G084500, Phvul.011G168200
5	GO:0044260	cellular macromolecule metabolic process	Biological Process	4.1	13.76	15	Phvul.004G092100, Phvul.005G155800, Phvul.011G150100, Phvul.007G082000, Phvul.008G085000, Phvul.006G034000, Phvul.011G168200, Phvul.008G033200, Phvul.003G231900, Phvul.006G055300, Phvul.009G137900, Phvul.005G084500, Phvul.002G021100, Phvul.010G088500, Phvul.002G008400
5	GO:0044262	cellular carbohydrate metabolic process	Biological Process	0.94	2.75	3	Phvul.003G231900, Phvul.006G034000, Phvul.002G008400
5	GO:0044272	sulfur compound biosynthetic process	Biological Process	0.36	0.92	1	Phvul.006G065300
5	GO:0044271	cellular nitrogen compound biosynthetic process	Biological Process	1.25	8.26	9	Phvul.004G092100, Phvul.002G281900, Phvul.006G065300, Phvul.006G149700, Phvul.007G082000, Phvul.009G137900, Phvul.005G084500, Phvul.006G178400, Phvul.005G052500
6	GO:0043467	regulation of generation of precursor metabolites and energy	Biological Process	0.36	0.92	1	Phvul.003G249800
6	GO:0009309	amine biosynthetic process	Biological Process	0.36	0.92	1	Phvul.005G052500
6	GO:0019219	regulation of nucleobase-containing compound metabolic process	Biological Process	0.52	3.67	4	Phvul.004G092100, Phvul.007G082000, Phvul.009G137900, Phvul.005G084500
6	GO:0015893	drug transport	Biological Process	0.6	0.92	1	Phvul.003G212600
6	GO:0006026	aminoglycan catabolic process	Biological Process	0.6	0.92	1	Phvul.005G155800
6	GO:0006811	ion transport	Biological Process	1.07	3.67	4	Phvul.002G099700, Phvul.006G003300, Phvul.006G149700, Phvul.008G177000
6	GO:0006818	hydrogen transport	Biological Process	0.13	0.92	1	Phvul.006G149700
6	GO:0044106	cellular amine metabolic process	Biological Process	0.22	0.92	1	Phvul.005G052500
6	GO:0019693	ribose phosphate metabolic process	Biological Process	0.08	0.92	1	Phvul.006G149700
6	GO:0031326	regulation of cellular biosynthetic process	Biological Process	1.44	3.67	4	Phvul.004G092100, Phvul.007G082000, Phvul.009G137900, Phvul.005G084500
6	GO:0009110	vitamin biosynthetic process	Biological Process	0.22	0.92	1	Phvul.006G065300
6	GO:0090304	nucleic acid metabolic process	Biological Process	0.31	3.67	4	Phvul.004G092100, Phvul.007G082000, Phvul.009G137900, Phvul.005G084500
6	GO:0043436	oxoacid metabolic process	Biological Process	0.86	6.42	7	Phvul.007G027100, Phvul.004G144500, Phvul.011G068900, Phvul.009G084500, Phvul.008G008100, Phvul.003G080400, Phvul.005G052500
6	GO:0006767	water-soluble vitamin metabolic process	Biological Process	0.22	0.92	1	Phvul.006G065300
6	GO:0010109	regulation of photosynthesis	Biological Process	0.36	0.92	1	Phvul.003G249800
6	GO:0010468	regulation of gene expression	Biological Process	2.4	3.67	4	Phvul.004G092100, Phvul.007G082000, Phvul.009G137900, Phvul.005G084500
6	GO:0034654	nucleobase-containing compound biosynthetic process	Biological Process	0.6	4.59	5	Phvul.004G092100, Phvul.006G149700, Phvul.007G082000, Phvul.009G137900, Phvul.005G084500
6	GO:0010556	regulation of macromolecule biosynthetic process	Biological Process	1.44	3.67	4	Phvul.004G092100, Phvul.007G082000, Phvul.009G137900, Phvul.005G084500
6	GO:0016310	phosphorylation	Biological Process	2.4	3.67	4	Phvul.011G150100, Phvul.008G085000, Phvul.002G021100, Phvul.010G088500
6	GO:0034645	cellular macromolecule biosynthetic process	Biological Process	3	6.42	7	Phvul.004G092100, Phvul.006G055300, Phvul.007G082000, Phvul.009G137900, Phvul.006G034000, Phvul.005G084500, Phvul.011G168200
6	GO:0006508	proteolysis	Biological Process	4	3.67	4	Phvul.001G238100, Phvul.006G152800, Phvul.005G129200, Phvul.006G153100
6	GO:0090407	organophosphate biosynthetic process	Biological Process	0.08	0.92	1	Phvul.006G149700
6	GO:0015031	protein transport	Biological Process	0.6	0.92	1	Phvul.005G115800
6	GO:0044036	cell wall macromolecule metabolic process	Biological Process	1.2	1.83	2	Phvul.005G155800, Phvul.008G033200
6	GO:0044042	glucan metabolic process	Biological Process	1.2	1.83	2	Phvul.003G231900, Phvul.002G008400
6	GO:0033014	tetrapyrrole biosynthetic process	Biological Process	0.72	1.83	2	Phvul.002G281900, Phvul.006G178400
6	GO:0046348	amino sugar catabolic process	Biological Process	0.36	0.92	1	Phvul.005G155800
6	GO:0006694	steroid biosynthetic process	Biological Process	2	1.83	2	Phvul.009G116200, Phvul.006G034000
6	GO:0043086	negative regulation of catalytic activity	Biological Process	1	0.92	1	Phvul.001G238100
6	GO:1901071	glucosamine-containing compound metabolic process	Biological Process	0.36	0.92	1	Phvul.005G155800
6	GO:0006662	glycerol ether metabolic process	Biological Process	1	0.92	1	Phvul.003G070700
6	GO:0006778	porphyrin-containing compound metabolic process	Biological Process	0.72	1.83	2	Phvul.002G281900, Phvul.006G178400
6	GO:0048544	recognition of pollen	Biological Process	2	1.83	2	Phvul.011G150100, Phvul.010G088500
6	GO:0072522	purine-containing compound biosynthetic process	Biological Process	0.13	0.92	1	Phvul.006G149700
6	GO:0072528	pyrimidine-containing compound biosynthetic process	Biological Process	0.36	0.92	1	Phvul.006G065300
6	GO:0055085	transmembrane transport	Biological Process	12.09	10.09	11	Phvul.002G099700, Phvul.006G003300, Phvul.006G149700, Phvul.010G009400, Phvul.008G177000, Phvul.009G248400, Phvul.004G085200, Phvul.009G030800, Phvul.007G273200, Phvul.002G046800, Phvul.003G212600
6	GO:0055086	nucleobase-containing small molecule metabolic process	Biological Process	0.05	0.92	1	Phvul.006G149700
6	GO:1901659	glycosyl compound biosynthetic process	Biological Process	0.08	0.92	1	Phvul.006G149700
6	GO:0036211	protein modification process	Biological Process	1.44	3.67	4	Phvul.011G150100, Phvul.008G085000, Phvul.002G021100, Phvul.010G088500
6	GO:0016051	carbohydrate biosynthetic process	Biological Process	0.22	0.92	1	Phvul.006G034000
6	GO:0016053	organic acid biosynthetic process	Biological Process	0.86	3.67	4	Phvul.007G027100, Phvul.011G068900, Phvul.009G084500, Phvul.005G052500
6	GO:0016054	organic acid catabolic process	Biological Process	0.08	0.92	1	Phvul.003G080400
6	GO:0009765	photosynthesis, light harvesting	Biological Process	7	6.42	7	Phvul.001G242100, Phvul.009G225500, Phvul.010G002100, Phvul.004G091600, Phvul.007G113000, Phvul.005G085800, Phvul.008G285100
6	GO:0045454	cell redox homeostasis	Biological Process	1	0.92	1	Phvul.003G070700
6	GO:0044264	cellular polysaccharide metabolic process	Biological Process	1.56	2.75	3	Phvul.003G231900, Phvul.006G034000, Phvul.002G008400
6	GO:0015849	organic acid transport	Biological Process	0.36	0.92	1	Phvul.008G177000
6	GO:0044267	cellular protein metabolic process	Biological Process	2.64	5.5	6	Phvul.006G055300, Phvul.011G150100, Phvul.008G085000, Phvul.011G168200, Phvul.002G021100, Phvul.010G088500
6	GO:0042886	amide transport	Biological Process	1.08	2.75	3	Phvul.001G077800, Phvul.010G009400, Phvul.003G193400
7	GO:2000112	regulation of cellular macromolecule biosynthetic process	Biological Process	2.4	3.67	4	Phvul.004G092100, Phvul.007G082000, Phvul.009G137900, Phvul.005G084500
7	GO:0016998	cell wall macromolecule catabolic process	Biological Process	2	1.83	2	Phvul.005G155800, Phvul.008G033200
7	GO:0006820	anion transport	Biological Process	0.36	0.92	1	Phvul.008G177000
7	GO:0016070	RNA metabolic process	Biological Process	0.52	3.67	4	Phvul.004G092100, Phvul.007G082000, Phvul.009G137900, Phvul.005G084500
7	GO:0006812	cation transport	Biological Process	1.28	2.75	3	Phvul.002G099700, Phvul.006G003300, Phvul.006G149700
7	GO:0042723	thiamine-containing compound metabolic process	Biological Process	0.36	0.92	1	Phvul.006G065300
7	GO:0006030	chitin metabolic process	Biological Process	0.6	0.92	1	Phvul.005G155800
7	GO:0009116	nucleoside metabolic process	Biological Process	0.08	0.92	1	Phvul.006G149700
7	GO:0046379	extracellular polysaccharide metabolic process	Biological Process	0.6	0.92	1	Phvul.006G034000
7	GO:0006886	intracellular protein transport	Biological Process	1	0.92	1	Phvul.005G115800
7	GO:0006412	translation	Biological Process	2	1.83	2	Phvul.006G055300, Phvul.011G168200
7	GO:0046390	ribose phosphate biosynthetic process	Biological Process	0.13	0.92	1	Phvul.006G149700
7	GO:0006855	drug transmembrane transport	Biological Process	1	0.92	1	Phvul.003G212600
7	GO:0006073	cellular glucan metabolic process	Biological Process	2	1.83	2	Phvul.003G231900, Phvul.002G008400
7	GO:0042364	water-soluble vitamin biosynthetic process	Biological Process	0.36	0.92	1	Phvul.006G065300
7	GO:0006753	nucleoside phosphate metabolic process	Biological Process	0.05	0.92	1	Phvul.006G149700
7	GO:0034637	cellular carbohydrate biosynthetic process	Biological Process	0.36	0.92	1	Phvul.006G034000
7	GO:0042548	regulation of photosynthesis, light reaction	Biological Process	0.6	0.92	1	Phvul.003G249800
7	GO:1901072	glucosamine-containing compound catabolic process	Biological Process	0.6	0.92	1	Phvul.005G155800
7	GO:0034220	ion transmembrane transport	Biological Process	0.58	1.83	2	Phvul.006G149700, Phvul.008G177000
7	GO:0006576	cellular biogenic amine metabolic process	Biological Process	0.36	0.92	1	Phvul.005G052500
7	GO:0019752	carboxylic acid metabolic process	Biological Process	1.43	6.42	7	Phvul.007G027100, Phvul.004G144500, Phvul.011G068900, Phvul.009G084500, Phvul.008G008100, Phvul.003G080400, Phvul.005G052500
7	GO:0015833	peptide transport	Biological Process	1.8	2.75	3	Phvul.001G077800, Phvul.010G009400, Phvul.003G193400
7	GO:1903825	organic acid transmembrane transport	Biological Process	0.6	0.92	1	Phvul.008G177000
7	GO:0006779	porphyrin-containing compound biosynthetic process	Biological Process	1.2	1.83	2	Phvul.002G281900, Phvul.006G178400
7	GO:0015994	chlorophyll metabolic process	Biological Process	1.2	1.83	2	Phvul.002G281900, Phvul.006G178400
7	GO:0000271	polysaccharide biosynthetic process	Biological Process	0.36	0.92	1	Phvul.006G034000
7	GO:0006464	cellular protein modification process	Biological Process	2.4	3.67	4	Phvul.011G150100, Phvul.008G085000, Phvul.002G021100, Phvul.010G088500
8	GO:0015672	monovalent inorganic cation transport	Biological Process	0.13	0.92	1	Phvul.006G149700
8	GO:0042278	purine nucleoside metabolic process	Biological Process	0.13	0.92	1	Phvul.006G149700
8	GO:0030001	metal ion transport	Biological Process	2	1.83	2	Phvul.002G099700, Phvul.006G003300
8	GO:0032787	monocarboxylic acid metabolic process	Biological Process	1.44	3.67	4	Phvul.007G027100, Phvul.011G068900, Phvul.009G084500, Phvul.005G052500
8	GO:0042724	thiamine-containing compound biosynthetic process	Biological Process	0.6	0.92	1	Phvul.006G065300
8	GO:0006032	chitin catabolic process	Biological Process	1	0.92	1	Phvul.005G155800
8	GO:0072350	tricarboxylic acid metabolic process	Biological Process	0.36	0.92	1	Phvul.005G052500
8	GO:0032774	RNA biosynthetic process	Biological Process	0.86	3.67	4	Phvul.004G092100, Phvul.007G082000, Phvul.009G137900, Phvul.005G084500
8	GO:0006520	cellular amino acid metabolic process	Biological Process	0.56	2.75	3	Phvul.004G144500, Phvul.008G008100, Phvul.003G080400
8	GO:0009119	ribonucleoside metabolic process	Biological Process	0.13	0.92	1	Phvul.006G149700
8	GO:0009117	nucleotide metabolic process	Biological Process	0.08	0.92	1	Phvul.006G149700
8	GO:0009123	nucleoside monophosphate metabolic process	Biological Process	0.08	0.92	1	Phvul.006G149700
8	GO:0033692	cellular polysaccharide biosynthetic process	Biological Process	0.6	0.92	1	Phvul.006G034000
8	GO:0006772	thiamine metabolic process	Biological Process	0.6	0.92	1	Phvul.006G065300
8	GO:0046394	carboxylic acid biosynthetic process	Biological Process	1.44	3.67	4	Phvul.007G027100, Phvul.011G068900, Phvul.009G084500, Phvul.005G052500
8	GO:0046395	carboxylic acid catabolic process	Biological Process	0.13	0.92	1	Phvul.003G080400
8	GO:0006857	oligopeptide transport	Biological Process	3	2.75	3	Phvul.001G077800, Phvul.010G009400, Phvul.003G193400
8	GO:0009163	nucleoside biosynthetic process	Biological Process	0.13	0.92	1	Phvul.006G149700
8	GO:0042549	photosystem II stabilization	Biological Process	1	0.92	1	Phvul.003G249800
8	GO:0051252	regulation of RNA metabolic process	Biological Process	0.86	3.67	4	Phvul.004G092100, Phvul.007G082000, Phvul.009G137900, Phvul.005G084500
8	GO:0015711	organic anion transport	Biological Process	0.22	0.92	1	Phvul.008G177000
8	GO:0043648	dicarboxylic acid metabolic process	Biological Process	0.6	0.92	1	Phvul.004G144500
8	GO:0009141	nucleoside triphosphate metabolic process	Biological Process	0.08	0.92	1	Phvul.006G149700
8	GO:0015995	chlorophyll biosynthetic process	Biological Process	2	1.83	2	Phvul.002G281900, Phvul.006G178400
8	GO:0098660	inorganic ion transmembrane transport	Biological Process	0.13	0.92	1	Phvul.006G149700
8	GO:0098656	anion transmembrane transport	Biological Process	0.6	0.92	1	Phvul.008G177000
8	GO:0098655	cation transmembrane transport	Biological Process	0.13	0.92	1	Phvul.006G149700
8	GO:0006468	protein phosphorylation	Biological Process	4	3.67	4	Phvul.011G150100, Phvul.008G085000, Phvul.002G021100, Phvul.010G088500
8	GO:1901293	nucleoside phosphate biosynthetic process	Biological Process	0.08	0.92	1	Phvul.006G149700
8	GO:0042401	cellular biogenic amine biosynthetic process	Biological Process	0.6	0.92	1	Phvul.005G052500
9	GO:0006163	purine nucleotide metabolic process	Biological Process	0.13	0.92	1	Phvul.006G149700
9	GO:0072330	monocarboxylic acid biosynthetic process	Biological Process	2.4	3.67	4	Phvul.007G027100, Phvul.011G068900, Phvul.009G084500, Phvul.005G052500
9	GO:0097659	nucleic acid-templated transcription	Biological Process	1.44	3.67	4	Phvul.004G092100, Phvul.007G082000, Phvul.009G137900, Phvul.005G084500
9	GO:0072351	tricarboxylic acid biosynthetic process	Biological Process	0.6	0.92	1	Phvul.005G052500
9	GO:0042451	purine nucleoside biosynthetic process	Biological Process	0.22	0.92	1	Phvul.006G149700
9	GO:0042455	ribonucleoside biosynthetic process	Biological Process	0.22	0.92	1	Phvul.006G149700
9	GO:2001141	regulation of RNA biosynthetic process	Biological Process	1.44	3.67	4	Phvul.004G092100, Phvul.007G082000, Phvul.009G137900, Phvul.005G084500
9	GO:0009126	purine nucleoside monophosphate metabolic process	Biological Process	0.13	0.92	1	Phvul.006G149700
9	GO:0046942	carboxylic acid transport	Biological Process	0.36	0.92	1	Phvul.008G177000
9	GO:0009124	nucleoside monophosphate biosynthetic process	Biological Process	0.13	0.92	1	Phvul.006G149700
9	GO:0009228	thiamine biosynthetic process	Biological Process	1	0.92	1	Phvul.006G065300
9	GO:0006631	fatty acid metabolic process	Biological Process	1.8	2.75	3	Phvul.007G027100, Phvul.011G068900, Phvul.009G084500
9	GO:0009161	ribonucleoside monophosphate metabolic process	Biological Process	0.13	0.92	1	Phvul.006G149700
9	GO:0009165	nucleotide biosynthetic process	Biological Process	0.13	0.92	1	Phvul.006G149700
9	GO:0030417	nicotianamine metabolic process	Biological Process	0.6	0.92	1	Phvul.005G052500
9	GO:0009259	ribonucleotide metabolic process	Biological Process	0.13	0.92	1	Phvul.006G149700
9	GO:0009144	purine nucleoside triphosphate metabolic process	Biological Process	0.13	0.92	1	Phvul.006G149700
9	GO:0009142	nucleoside triphosphate biosynthetic process	Biological Process	0.13	0.92	1	Phvul.006G149700
9	GO:0046128	purine ribonucleoside metabolic process	Biological Process	0.22	0.92	1	Phvul.006G149700
9	GO:0015992	proton transport	Biological Process	0.22	0.92	1	Phvul.006G149700
9	GO:0009199	ribonucleoside triphosphate metabolic process	Biological Process	0.13	0.92	1	Phvul.006G149700
9	GO:0098662	inorganic cation transmembrane transport	Biological Process	0.22	0.92	1	Phvul.006G149700
9	GO:0045226	extracellular polysaccharide biosynthetic process	Biological Process	1	0.92	1	Phvul.006G034000
9	GO:0009063	cellular amino acid catabolic process	Biological Process	0.22	0.92	1	Phvul.003G080400
9	GO:1901605	alpha-amino acid metabolic process	Biological Process	0.94	2.75	3	Phvul.004G144500, Phvul.008G008100, Phvul.003G080400
10	GO:0006164	purine nucleotide biosynthetic process	Biological Process	0.22	0.92	1	Phvul.006G149700
10	GO:0009201	ribonucleoside triphosphate biosynthetic process	Biological Process	0.22	0.92	1	Phvul.006G149700
10	GO:0009205	purine ribonucleoside triphosphate metabolic process	Biological Process	0.22	0.92	1	Phvul.006G149700
10	GO:0009127	purine nucleoside monophosphate biosynthetic process	Biological Process	0.22	0.92	1	Phvul.006G149700
10	GO:1903506	regulation of nucleic acid-templated transcription	Biological Process	2.4	3.67	4	Phvul.004G092100, Phvul.007G082000, Phvul.009G137900, Phvul.005G084500
10	GO:0006865	amino acid transport	Biological Process	0.6	0.92	1	Phvul.008G177000
10	GO:0006633	fatty acid biosynthetic process	Biological Process	3	2.75	3	Phvul.007G027100, Phvul.011G068900, Phvul.009G084500
10	GO:0009150	purine ribonucleotide metabolic process	Biological Process	0.22	0.92	1	Phvul.006G149700
10	GO:0009156	ribonucleoside monophosphate biosynthetic process	Biological Process	0.22	0.92	1	Phvul.006G149700
10	GO:0009167	purine ribonucleoside monophosphate metabolic process	Biological Process	0.22	0.92	1	Phvul.006G149700
10	GO:1902600	hydrogen ion transmembrane transport	Biological Process	0.36	0.92	1	Phvul.006G149700
10	GO:0030418	nicotianamine biosynthetic process	Biological Process	1	0.92	1	Phvul.005G052500
10	GO:0009260	ribonucleotide biosynthetic process	Biological Process	0.22	0.92	1	Phvul.006G149700
10	GO:0009145	purine nucleoside triphosphate biosynthetic process	Biological Process	0.22	0.92	1	Phvul.006G149700
10	GO:0046129	purine ribonucleoside biosynthetic process	Biological Process	0.36	0.92	1	Phvul.006G149700
10	GO:0009064	glutamine family amino acid metabolic process	Biological Process	1.2	1.83	2	Phvul.004G144500, Phvul.008G008100
10	GO:0006351	transcription, DNA-templated	Biological Process	2.4	3.67	4	Phvul.004G092100, Phvul.007G082000, Phvul.009G137900, Phvul.005G084500
10	GO:0009069	serine family amino acid metabolic process	Biological Process	0.36	0.92	1	Phvul.003G080400
10	GO:1901606	alpha-amino acid catabolic process	Biological Process	0.36	0.92	1	Phvul.003G080400
11	GO:0003333	amino acid transmembrane transport	Biological Process	1	0.92	1	Phvul.008G177000
11	GO:0009206	purine ribonucleoside triphosphate biosynthetic process	Biological Process	0.36	0.92	1	Phvul.006G149700
11	GO:0046034	ATP metabolic process	Biological Process	0.36	0.92	1	Phvul.006G149700
11	GO:0009152	purine ribonucleotide biosynthetic process	Biological Process	0.36	0.92	1	Phvul.006G149700
11	GO:0009168	purine ribonucleoside monophosphate biosynthetic process	Biological Process	0.36	0.92	1	Phvul.006G149700
11	GO:0006541	glutamine metabolic process	Biological Process	1	0.92	1	Phvul.008G008100
11	GO:0006544	glycine metabolic process	Biological Process	0.6	0.92	1	Phvul.003G080400
11	GO:0006536	glutamate metabolic process	Biological Process	1	0.92	1	Phvul.004G144500
11	GO:0009071	serine family amino acid catabolic process	Biological Process	0.6	0.92	1	Phvul.003G080400
11	GO:0015985	energy coupled proton transport, down electrochemical gradient	Biological Process	0.6	0.92	1	Phvul.006G149700
11	GO:0006355	regulation of transcription, DNA-templated	Biological Process	4	3.67	4	Phvul.004G092100, Phvul.007G082000, Phvul.009G137900, Phvul.005G084500
12	GO:0006754	ATP biosynthetic process	Biological Process	0.6	0.92	1	Phvul.006G149700
12	GO:0006546	glycine catabolic process	Biological Process	1	0.92	1	Phvul.003G080400
13	GO:0015986	ATP synthesis coupled proton transport	Biological Process	1	0.92	1	Phvul.006G149700
