# Supplementary material for: Comparative Transcriptome Analysis of Resistant and Susceptible Common Bean Genotypes in Response to Soybean Cyst Nematode Infection
Source: PLoS One. 2016 Jul 21;11(7):e0159338. doi: 10.1371/journal.pone.0159338 (PMC4956322; doi:10.1371/journal.pone.0159338)
Supplement: S6 Table — (XLSX) [file pone.0159338.s006.xlsx]

## Sheet: Upregulated
Table: GO analysis of genes upregulated in susceptible genotype after SCN infection
Level	GO ID	Term	Type	NodeScore	%Seq	#Seqs	Sequences
1	GO:0008150	biological_process	Biological Process	170.78	100	202	Phvul.001G216100, Phvul.003G134600, Phvul.010G132200, Phvul.005G077600, Phvul.002G224800, Phvul.006G109000, Phvul.006G079500, Phvul.003G015800, Phvul.003G122500, Phvul.001G250700, Phvul.005G063200, Phvul.003G228200, Phvul.006G151100, Phvul.002G025200, Phvul.011G105900, Phvul.010G135600, Phvul.001G108200, Phvul.008G037300, Phvul.011G014200, Phvul.011G189600, Phvul.007G010100, Phvul.011G018000, Phv…
2	GO:0065007	biological regulation	Biological Process	3.53	10.4	21	Phvul.009G231800, Phvul.008G037300, Phvul.008G195100, Phvul.002G265400, Phvul.004G151500, Phvul.010G050600, Phvul.010G132200, Phvul.011G092600, Phvul.007G162200, Phvul.007G242100, Phvul.005G080300, Phvul.008G265300, Phvul.003G146600, Phvul.008G213300, Phvul.003G124600, Phvul.009G084900, Phvul.001G042200, Phvul.010G120700, Phvul.008G081800, Phvul.009G043100, Phvul.011G213500
2	GO:0002376	immune system process	Biological Process	0.72	0.99	2	Phvul.008G195100, Phvul.010G132200
2	GO:0023052	signaling	Biological Process	3.09	3.47	7	Phvul.008G037300, Phvul.008G265300, Phvul.008G195100, Phvul.004G151500, Phvul.010G132200, Phvul.009G084900, Phvul.007G162200
2	GO:0044699	single-organism process	Biological Process	48.23	61.88	125	Phvul.008G009000, Phvul.004G151500, Phvul.002G199000, Phvul.003G134600, Phvul.011G000200, Phvul.010G132200, Phvul.011G168400, Phvul.003G122500, Phvul.009G030800, Phvul.001G250700, Phvul.005G063200, Phvul.010G128900, Phvul.003G228200, Phvul.002G199800, Phvul.008G287300, Phvul.006G151100, Phvul.002G025200, Phvul.008G268100, Phvul.011G105900, Phvul.001G179100, Phvul.010G135600, Phvul.001G108200, Phv…
2	GO:0008152	metabolic process	Biological Process	237.02	72.28	146	Phvul.001G216100, Phvul.002G199000, Phvul.003G134600, Phvul.011G000200, Phvul.005G077600, Phvul.002G224800, Phvul.006G109000, Phvul.006G079500, Phvul.003G015800, Phvul.011G168400, Phvul.008G266600, Phvul.005G063200, Phvul.010G128900, Phvul.002G199800, Phvul.008G287300, Phvul.006G151100, Phvul.002G025200, Phvul.008G268100, Phvul.011G105900, Phvul.010G135600, Phvul.009G121000, Phvul.004G030400, Phv…
2	GO:0051179	localization	Biological Process	19.22	16.83	34	Phvul.010G136900, Phvul.002G094000, Phvul.008G009000, Phvul.009G248400, Phvul.001G237500, Phvul.004G161600, Phvul.007G273200, Phvul.007G055100, Phvul.003G122500, Phvul.010G040400, Phvul.009G030800, Phvul.001G250700, Phvul.009G069700, Phvul.003G006500, Phvul.003G228200, Phvul.002G304700, Phvul.011G215500, Phvul.001G179100, Phvul.001G108200, Phvul.010G051500, Phvul.011G207100, Phvul.007G127400, Phv…
2	GO:0050896	response to stimulus	Biological Process	16.14	9.9	20	Phvul.001G108200, Phvul.008G037300, Phvul.008G009000, Phvul.007G260800, Phvul.008G195100, Phvul.004G151500, Phvul.003G134600, Phvul.006G129800, Phvul.010G132200, Phvul.011G184200, Phvul.006G075600, Phvul.007G162200, Phvul.007G143000, Phvul.001G207900, Phvul.010G066800, Phvul.008G265300, Phvul.010G066700, Phvul.009G084900, Phvul.009G177500, Phvul.011G105900
2	GO:0022414	reproductive process	Biological Process	0.39	1.49	3	Phvul.011G168400, Phvul.010G088500, Phvul.008G127000
2	GO:0051704	multi-organism process	Biological Process	0.39	1.49	3	Phvul.011G168400, Phvul.010G088500, Phvul.008G127000
2	GO:0071840	cellular component organization or biogenesis	Biological Process	0.94	2.48	5	Phvul.005G150500, Phvul.003G154800, Phvul.008G011900, Phvul.008G011400, Phvul.006G170200
2	GO:0032502	developmental process	Biological Process	0.86	1.98	4	Phvul.003G154800, Phvul.008G011900, Phvul.008G011400, Phvul.006G170200
2	GO:0032501	multicellular organismal process	Biological Process	0.39	1.49	3	Phvul.011G168400, Phvul.010G088500, Phvul.008G127000
2	GO:0009987	cellular process	Biological Process	74.47	53.96	109	Phvul.008G009000, Phvul.004G151500, Phvul.010G132200, Phvul.005G077600, Phvul.003G015800, Phvul.011G168400, Phvul.003G122500, Phvul.009G030800, Phvul.008G266600, Phvul.001G250700, Phvul.006G151100, Phvul.008G268100, Phvul.001G108200, Phvul.008G037300, Phvul.010G051500, Phvul.011G014200, Phvul.011G189600, Phvul.008G167300, Phvul.004G030400, Phvul.008G127000, Phvul.003G146600, Phvul.011G035600, Phv…
3	GO:0006955	immune response	Biological Process	1.2	0.99	2	Phvul.008G195100, Phvul.010G132200
3	GO:0065008	regulation of biological quality	Biological Process	0.13	0.5	1	Phvul.009G231800
3	GO:0065009	regulation of molecular function	Biological Process	1.3	1.98	4	Phvul.007G242100, Phvul.008G213300, Phvul.011G092600, Phvul.007G162200
3	GO:1902578	single-organism localization	Biological Process	11.55	15.84	32	Phvul.010G136900, Phvul.002G094000, Phvul.008G009000, Phvul.009G248400, Phvul.001G237500, Phvul.004G161600, Phvul.007G273200, Phvul.007G055100, Phvul.003G122500, Phvul.010G040400, Phvul.009G030800, Phvul.001G250700, Phvul.003G006500, Phvul.003G228200, Phvul.002G304700, Phvul.011G215500, Phvul.001G179100, Phvul.001G108200, Phvul.010G051500, Phvul.011G207100, Phvul.007G127400, Phvul.011G189600, Phv…
3	GO:0006950	response to stress	Biological Process	19.85	6.44	13	Phvul.007G260800, Phvul.008G195100, Phvul.003G134600, Phvul.006G129800, Phvul.010G132200, Phvul.011G184200, Phvul.006G075600, Phvul.007G143000, Phvul.001G207900, Phvul.010G066800, Phvul.010G066700, Phvul.009G177500, Phvul.011G105900
3	GO:0071704	organic substance metabolic process	Biological Process	35.93	40.59	82	Phvul.008G279600, Phvul.005G077600, Phvul.002G224800, Phvul.006G034000, Phvul.006G109000, Phvul.005G080300, Phvul.003G228800, Phvul.003G015800, Phvul.011G168400, Phvul.008G237400, Phvul.008G266600, Phvul.003G124600, Phvul.009G084900, Phvul.011G101500, Phvul.L005700, Phvul.002G153600, Phvul.006G151100, Phvul.010G120700, Phvul.008G268100, Phvul.011G022300, Phvul.004G070100, Phvul.005G150500, Phvul.…
3	GO:0042221	response to chemical	Biological Process	0.43	0.99	2	Phvul.001G108200, Phvul.008G009000
3	GO:0044763	single-organism cellular process	Biological Process	35.79	34.16	69	Phvul.008G009000, Phvul.008G279600, Phvul.002G319300, Phvul.004G151500, Phvul.003G241500, Phvul.010G132200, Phvul.007G055100, Phvul.008G011400, Phvul.006G034000, Phvul.007G162200, Phvul.008G071300, Phvul.003G228800, Phvul.011G201100, Phvul.011G168400, Phvul.003G122500, Phvul.008G237400, Phvul.009G030800, Phvul.009G084900, Phvul.001G250700, Phvul.011G101500, Phvul.002G153600, Phvul.006G151100, Phv…
3	GO:0044767	single-organism developmental process	Biological Process	0.86	1.98	4	Phvul.003G154800, Phvul.008G011900, Phvul.008G011400, Phvul.006G170200
3	GO:0050789	regulation of biological process	Biological Process	5.24	9.9	20	Phvul.008G037300, Phvul.008G195100, Phvul.002G265400, Phvul.004G151500, Phvul.010G050600, Phvul.010G132200, Phvul.011G092600, Phvul.007G162200, Phvul.007G242100, Phvul.005G080300, Phvul.008G265300, Phvul.003G146600, Phvul.008G213300, Phvul.003G124600, Phvul.009G084900, Phvul.001G042200, Phvul.010G120700, Phvul.008G081800, Phvul.009G043100, Phvul.011G213500
3	GO:0044710	single-organism metabolic process	Biological Process	42.6	34.16	69	Phvul.008G279600, Phvul.002G199000, Phvul.003G134600, Phvul.011G000200, Phvul.006G034000, Phvul.003G228800, Phvul.006G079700, Phvul.008G237400, Phvul.011G101500, Phvul.007G063800, Phvul.009G044600, Phvul.L005700, Phvul.009G199200, Phvul.005G063200, Phvul.010G128900, Phvul.002G153600, Phvul.002G199800, Phvul.008G287300, Phvul.006G151100, Phvul.002G025200, Phvul.010G101500, Phvul.008G268100, Phvul.…
3	GO:0008283	cell proliferation	Biological Process	1	0.5	1	Phvul.007G223100
3	GO:0051716	cellular response to stimulus	Biological Process	5.24	3.96	8	Phvul.008G037300, Phvul.008G265300, Phvul.008G195100, Phvul.004G151500, Phvul.010G132200, Phvul.009G084900, Phvul.007G162200, Phvul.009G177500
3	GO:0044238	primary metabolic process	Biological Process	41.37	39.6	80	Phvul.008G279600, Phvul.005G077600, Phvul.002G224800, Phvul.006G034000, Phvul.006G109000, Phvul.005G080300, Phvul.003G228800, Phvul.003G015800, Phvul.011G168400, Phvul.008G237400, Phvul.008G266600, Phvul.003G124600, Phvul.009G084900, Phvul.011G101500, Phvul.L005700, Phvul.002G153600, Phvul.006G151100, Phvul.010G120700, Phvul.008G268100, Phvul.011G022300, Phvul.004G070100, Phvul.005G150500, Phvul.…
3	GO:0044237	cellular metabolic process	Biological Process	88.56	31.19	63	Phvul.008G279600, Phvul.005G077600, Phvul.006G034000, Phvul.005G080300, Phvul.003G228800, Phvul.003G015800, Phvul.011G168400, Phvul.008G237400, Phvul.008G266600, Phvul.003G124600, Phvul.009G084900, Phvul.L005700, Phvul.011G101500, Phvul.002G153600, Phvul.006G151100, Phvul.010G120700, Phvul.008G268100, Phvul.011G022300, Phvul.004G070100, Phvul.005G150500, Phvul.004G030400, Phvul.008G127000, Phvul.…
3	GO:0006807	nitrogen compound metabolic process	Biological Process	9.77	11.39	23	Phvul.009G231800, Phvul.006G094600, Phvul.002G265400, Phvul.004G070100, Phvul.005G150500, Phvul.009G087200, Phvul.010G050600, Phvul.005G080300, Phvul.003G228800, Phvul.003G274700, Phvul.008G237400, Phvul.003G124600, Phvul.009G084900, Phvul.001G042200, Phvul.002G068500, Phvul.006G151100, Phvul.002G304700, Phvul.010G120700, Phvul.008G081800, Phvul.009G043100, Phvul.009G177500, Phvul.002G306800, Phv…
3	GO:0016043	cellular component organization	Biological Process	1.57	2.48	5	Phvul.005G150500, Phvul.003G154800, Phvul.008G011900, Phvul.008G011400, Phvul.006G170200
3	GO:0009056	catabolic process	Biological Process	0.22	0.5	1	Phvul.002G306800
3	GO:0048856	anatomical structure development	Biological Process	0.86	1.98	4	Phvul.003G154800, Phvul.008G011900, Phvul.008G011400, Phvul.006G170200
3	GO:0009058	biosynthetic process	Biological Process	5.07	14.36	29	Phvul.006G094600, Phvul.008G279600, Phvul.005G103600, Phvul.010G050600, Phvul.006G034000, Phvul.005G080300, Phvul.008G237400, Phvul.003G124600, Phvul.009G084900, Phvul.011G101500, Phvul.L005700, Phvul.001G042200, Phvul.002G153600, Phvul.006G151100, Phvul.002G304700, Phvul.010G120700, Phvul.008G268100, Phvul.011G022300, Phvul.002G265400, Phvul.004G070100, Phvul.009G087200, Phvul.002G032900, Phvul.…
3	GO:0009607	response to biotic stimulus	Biological Process	1	0.5	1	Phvul.011G184200
3	GO:0044703	multi-organism reproductive process	Biological Process	0.65	1.49	3	Phvul.011G168400, Phvul.010G088500, Phvul.008G127000
3	GO:0044706	multi-multicellular organism process	Biological Process	0.65	1.49	3	Phvul.011G168400, Phvul.010G088500, Phvul.008G127000
3	GO:0044700	single organism signaling	Biological Process	5.11	3.47	7	Phvul.008G037300, Phvul.008G265300, Phvul.008G195100, Phvul.004G151500, Phvul.010G132200, Phvul.009G084900, Phvul.007G162200
3	GO:0051234	establishment of localization	Biological Process	27.54	16.83	34	Phvul.010G136900, Phvul.002G094000, Phvul.008G009000, Phvul.009G248400, Phvul.001G237500, Phvul.004G161600, Phvul.007G273200, Phvul.007G055100, Phvul.003G122500, Phvul.010G040400, Phvul.009G030800, Phvul.001G250700, Phvul.009G069700, Phvul.003G006500, Phvul.003G228200, Phvul.002G304700, Phvul.011G215500, Phvul.001G179100, Phvul.001G108200, Phvul.010G051500, Phvul.011G207100, Phvul.007G127400, Phv…
3	GO:0016265	death	Biological Process	7.94	4.95	10	Phvul.011G201100, Phvul.008G195100, Phvul.010G104300, Phvul.011G014300, Phvul.010G132200, Phvul.011G014200, Phvul.008G194900, Phvul.009G007000, Phvul.008G071300, Phvul.008G194700
4	GO:0007017	microtubule-based process	Biological Process	2.6	0.99	2	Phvul.002G319300, Phvul.003G241500
4	GO:0050794	regulation of cellular process	Biological Process	6.41	7.92	16	Phvul.008G037300, Phvul.008G195100, Phvul.002G265400, Phvul.004G151500, Phvul.010G050600, Phvul.010G132200, Phvul.007G162200, Phvul.005G080300, Phvul.008G265300, Phvul.003G124600, Phvul.009G084900, Phvul.001G042200, Phvul.010G120700, Phvul.008G081800, Phvul.009G043100, Phvul.011G213500
4	GO:0008219	cell death	Biological Process	13.24	4.95	10	Phvul.011G201100, Phvul.008G195100, Phvul.010G104300, Phvul.011G014300, Phvul.010G132200, Phvul.011G014200, Phvul.008G194900, Phvul.009G007000, Phvul.008G071300, Phvul.008G194700
4	GO:0006725	cellular aromatic compound metabolic process	Biological Process	13.43	9.9	20	Phvul.009G231800, Phvul.002G265400, Phvul.005G150500, Phvul.009G087200, Phvul.010G050600, Phvul.005G080300, Phvul.003G228800, Phvul.003G274700, Phvul.003G124600, Phvul.009G084900, Phvul.001G042200, Phvul.002G068500, Phvul.006G151100, Phvul.002G304700, Phvul.010G120700, Phvul.008G081800, Phvul.009G043100, Phvul.009G177500, Phvul.002G306800, Phvul.011G213500
4	GO:0023051	regulation of signaling	Biological Process	0.08	0.5	1	Phvul.007G162200
4	GO:1901360	organic cyclic compound metabolic process	Biological Process	15.13	12.38	25	Phvul.010G050600, Phvul.006G034000, Phvul.005G080300, Phvul.003G228800, Phvul.003G124600, Phvul.009G084900, Phvul.L005700, Phvul.001G042200, Phvul.006G151100, Phvul.002G304700, Phvul.010G120700, Phvul.002G306800, Phvul.011G022300, Phvul.002G265400, Phvul.005G150500, Phvul.009G087200, Phvul.002G032900, Phvul.011G022400, Phvul.003G274700, Phvul.007G246200, Phvul.002G068500, Phvul.008G081800, Phvul.…
4	GO:0009653	anatomical structure morphogenesis	Biological Process	1.44	1.98	4	Phvul.003G154800, Phvul.008G011900, Phvul.008G011400, Phvul.006G170200
4	GO:0019222	regulation of metabolic process	Biological Process	3.46	6.93	14	Phvul.002G265400, Phvul.010G050600, Phvul.011G092600, Phvul.007G162200, Phvul.007G242100, Phvul.005G080300, Phvul.008G213300, Phvul.003G124600, Phvul.009G084900, Phvul.001G042200, Phvul.010G120700, Phvul.008G081800, Phvul.009G043100, Phvul.011G213500
4	GO:1901135	carbohydrate derivative metabolic process	Biological Process	1.98	1.49	3	Phvul.003G228800, Phvul.002G304700, Phvul.002G306800
4	GO:0008218	bioluminescence	Biological Process	1	0.5	1	Phvul.002G314100
4	GO:0006952	defense response	Biological Process	4.2	1.49	3	Phvul.008G195100, Phvul.010G132200, Phvul.011G184200
4	GO:0005975	carbohydrate metabolic process	Biological Process	20.04	9.41	19	Phvul.008G279600, Phvul.011G005600, Phvul.005G103600, Phvul.011G055900, Phvul.001G128500, Phvul.006G058400, Phvul.006G034000, Phvul.007G010100, Phvul.004G030400, Phvul.011G056100, Phvul.006G109000, Phvul.004G031100, Phvul.009G049200, Phvul.011G101500, Phvul.001G116300, Phvul.004G005300, Phvul.005G082900, Phvul.008G157500, Phvul.002G306800
4	GO:0055114	oxidation-reduction process	Biological Process	50.13	24.75	50	Phvul.002G199000, Phvul.003G134600, Phvul.011G000200, Phvul.006G034000, Phvul.006G079700, Phvul.007G063800, Phvul.009G044600, Phvul.L005700, Phvul.009G199200, Phvul.005G063200, Phvul.010G128900, Phvul.002G199800, Phvul.008G287300, Phvul.002G025200, Phvul.010G101500, Phvul.011G105900, Phvul.010G135600, Phvul.011G022300, Phvul.004G026900, Phvul.009G060000, Phvul.002G032900, Phvul.002G314000, Phvul.…
4	GO:0006091	generation of precursor metabolites and energy	Biological Process	0.73	0.99	2	Phvul.005G066400, Phvul.002G306800
4	GO:0008037	cell recognition	Biological Process	1.8	1.49	3	Phvul.011G168400, Phvul.010G088500, Phvul.008G127000
4	GO:0044092	negative regulation of molecular function	Biological Process	1.8	1.49	3	Phvul.007G242100, Phvul.008G213300, Phvul.011G092600
4	GO:0007154	cell communication	Biological Process	6.19	4.95	10	Phvul.008G037300, Phvul.008G265300, Phvul.008G195100, Phvul.011G168400, Phvul.004G151500, Phvul.010G132200, Phvul.009G084900, Phvul.007G162200, Phvul.010G088500, Phvul.008G127000
4	GO:1901564	organonitrogen compound metabolic process	Biological Process	4.4	4.46	9	Phvul.003G228800, Phvul.009G231800, Phvul.006G094600, Phvul.004G070100, Phvul.003G274700, Phvul.009G087200, Phvul.008G237400, Phvul.002G304700, Phvul.002G306800
4	GO:0006979	response to oxidative stress	Biological Process	7	3.47	7	Phvul.010G066800, Phvul.007G260800, Phvul.010G066700, Phvul.003G134600, Phvul.006G129800, Phvul.006G075600, Phvul.011G105900
4	GO:0048583	regulation of response to stimulus	Biological Process	0.08	0.5	1	Phvul.007G162200
4	GO:0051186	cofactor metabolic process	Biological Process	0.08	0.5	1	Phvul.002G306800
4	GO:0033554	cellular response to stress	Biological Process	0.22	0.5	1	Phvul.009G177500
4	GO:0034641	cellular nitrogen compound metabolic process	Biological Process	12.74	9.41	19	Phvul.006G094600, Phvul.002G265400, Phvul.005G150500, Phvul.010G050600, Phvul.005G080300, Phvul.003G228800, Phvul.003G274700, Phvul.003G124600, Phvul.009G084900, Phvul.001G042200, Phvul.002G068500, Phvul.006G151100, Phvul.002G304700, Phvul.010G120700, Phvul.008G081800, Phvul.009G043100, Phvul.009G177500, Phvul.002G306800, Phvul.011G213500
4	GO:1901576	organic substance biosynthetic process	Biological Process	6.79	14.36	29	Phvul.006G094600, Phvul.008G279600, Phvul.005G103600, Phvul.010G050600, Phvul.006G034000, Phvul.005G080300, Phvul.008G237400, Phvul.003G124600, Phvul.009G084900, Phvul.011G101500, Phvul.L005700, Phvul.001G042200, Phvul.002G153600, Phvul.006G151100, Phvul.002G304700, Phvul.010G120700, Phvul.008G268100, Phvul.011G022300, Phvul.002G265400, Phvul.004G070100, Phvul.009G087200, Phvul.002G032900, Phvul.…
4	GO:1901575	organic substance catabolic process	Biological Process	0.22	0.5	1	Phvul.002G306800
4	GO:0006996	organelle organization	Biological Process	0.22	0.5	1	Phvul.005G150500
4	GO:0042493	response to drug	Biological Process	0.72	0.99	2	Phvul.001G108200, Phvul.008G009000
4	GO:0006629	lipid metabolic process	Biological Process	15.31	5.94	12	Phvul.004G031100, Phvul.011G022300, Phvul.010G021000, Phvul.002G032900, Phvul.002G086300, Phvul.011G022400, Phvul.L005700, Phvul.006G034000, Phvul.007G246200, Phvul.002G153600, Phvul.004G030400, Phvul.008G268100
4	GO:0044711	single-organism biosynthetic process	Biological Process	4.21	8.91	18	Phvul.011G022300, Phvul.008G279600, Phvul.004G070100, Phvul.009G087200, Phvul.002G032900, Phvul.005G103600, Phvul.011G022400, Phvul.006G058400, Phvul.006G034000, Phvul.003G274700, Phvul.008G237400, Phvul.011G101500, Phvul.L005700, Phvul.007G246200, Phvul.002G153600, Phvul.006G151100, Phvul.002G304700, Phvul.008G268100
4	GO:0048519	negative regulation of biological process	Biological Process	1.08	1.49	3	Phvul.007G242100, Phvul.008G213300, Phvul.011G092600
4	GO:0044712	single-organism catabolic process	Biological Process	0.36	0.5	1	Phvul.002G306800
4	GO:0044281	small molecule metabolic process	Biological Process	1.95	4.46	9	Phvul.003G228800, Phvul.005G066400, Phvul.004G070100, Phvul.003G274700, Phvul.009G087200, Phvul.008G237400, Phvul.006G151100, Phvul.002G304700, Phvul.002G306800
4	GO:0010817	regulation of hormone levels	Biological Process	0.22	0.5	1	Phvul.009G231800
4	GO:0046483	heterocycle metabolic process	Biological Process	13.21	9.41	19	Phvul.009G231800, Phvul.002G265400, Phvul.005G150500, Phvul.010G050600, Phvul.005G080300, Phvul.003G228800, Phvul.003G274700, Phvul.003G124600, Phvul.009G084900, Phvul.001G042200, Phvul.002G068500, Phvul.006G151100, Phvul.002G304700, Phvul.010G120700, Phvul.008G081800, Phvul.009G043100, Phvul.009G177500, Phvul.002G306800, Phvul.011G213500
4	GO:0006790	sulfur compound metabolic process	Biological Process	0.36	0.5	1	Phvul.006G094600
4	GO:0006793	phosphorus metabolic process	Biological Process	22.04	13.86	28	Phvul.009G229800, Phvul.005G077600, Phvul.001G073500, Phvul.008G079800, Phvul.003G015800, Phvul.011G168400, Phvul.008G245600, Phvul.008G266600, Phvul.006G151100, Phvul.002G304700, Phvul.002G306800, Phvul.010G088500, Phvul.010G120800, Phvul.004G154900, Phvul.002G318300, Phvul.011G007900, Phvul.011G169300, Phvul.008G127000, Phvul.005G078100, Phvul.011G194600, Phvul.003G274700, Phvul.005G014900, Phv…
4	GO:0044249	cellular biosynthetic process	Biological Process	5.66	11.88	24	Phvul.006G094600, Phvul.008G279600, Phvul.002G265400, Phvul.004G070100, Phvul.009G087200, Phvul.005G103600, Phvul.010G050600, Phvul.006G034000, Phvul.006G058400, Phvul.005G080300, Phvul.003G274700, Phvul.008G237400, Phvul.003G124600, Phvul.009G084900, Phvul.011G101500, Phvul.001G042200, Phvul.002G153600, Phvul.006G151100, Phvul.002G304700, Phvul.010G120700, Phvul.008G081800, Phvul.009G043100, Phv…
4	GO:0006810	transport	Biological Process	45.9	16.83	34	Phvul.010G136900, Phvul.002G094000, Phvul.008G009000, Phvul.009G248400, Phvul.001G237500, Phvul.004G161600, Phvul.007G273200, Phvul.007G055100, Phvul.003G122500, Phvul.010G040400, Phvul.009G030800, Phvul.009G069700, Phvul.001G250700, Phvul.003G006500, Phvul.003G228200, Phvul.002G304700, Phvul.011G215500, Phvul.001G179100, Phvul.001G108200, Phvul.010G051500, Phvul.011G207100, Phvul.007G127400, Phv…
4	GO:0032879	regulation of localization	Biological Process	0.22	0.5	1	Phvul.003G146600
4	GO:0006928	movement of cell or subcellular component	Biological Process	0.6	0.5	1	Phvul.003G241500
4	GO:0009856	pollination	Biological Process	1.08	1.49	3	Phvul.011G168400, Phvul.010G088500, Phvul.008G127000
4	GO:0043170	macromolecule metabolic process	Biological Process	8.68	23.76	48	Phvul.006G021700, Phvul.009G229800, Phvul.008G279600, Phvul.005G103600, Phvul.010G050600, Phvul.011G092600, Phvul.005G077600, Phvul.002G224800, Phvul.006G034000, Phvul.001G073500, Phvul.005G080300, Phvul.008G079800, Phvul.003G015800, Phvul.011G168400, Phvul.008G266600, Phvul.003G124600, Phvul.008G245600, Phvul.009G084900, Phvul.011G101500, Phvul.001G042200, Phvul.010G120700, Phvul.010G088500, Phv…
4	GO:0048869	cellular developmental process	Biological Process	1.44	1.98	4	Phvul.003G154800, Phvul.008G011900, Phvul.008G011400, Phvul.006G170200
4	GO:0015977	carbon fixation	Biological Process	1	0.5	1	Phvul.005G066400
5	GO:0007018	microtubule-based movement	Biological Process	1	0.5	1	Phvul.003G241500
5	GO:0009308	amine metabolic process	Biological Process	0.6	0.5	1	Phvul.009G231800
5	GO:0050790	regulation of catalytic activity	Biological Process	2.16	1.98	4	Phvul.007G242100, Phvul.008G213300, Phvul.011G092600, Phvul.007G162200
5	GO:0006732	coenzyme metabolic process	Biological Process	0.13	0.5	1	Phvul.002G306800
5	GO:0006974	cellular response to DNA damage stimulus	Biological Process	0.36	0.5	1	Phvul.009G177500
5	GO:1901362	organic cyclic compound biosynthetic process	Biological Process	5.57	9.9	20	Phvul.011G022300, Phvul.002G265400, Phvul.009G087200, Phvul.002G032900, Phvul.011G022400, Phvul.010G050600, Phvul.006G034000, Phvul.005G080300, Phvul.003G274700, Phvul.003G124600, Phvul.009G084900, Phvul.L005700, Phvul.001G042200, Phvul.007G246200, Phvul.006G151100, Phvul.002G304700, Phvul.010G120700, Phvul.008G081800, Phvul.009G043100, Phvul.011G213500
5	GO:0009892	negative regulation of metabolic process	Biological Process	1.8	1.49	3	Phvul.007G242100, Phvul.008G213300, Phvul.011G092600
5	GO:0008202	steroid metabolic process	Biological Process	3.6	2.97	6	Phvul.011G022300, Phvul.002G032900, Phvul.011G022400, Phvul.L005700, Phvul.006G034000, Phvul.007G246200
5	GO:0018130	heterocycle biosynthetic process	Biological Process	1.37	6.44	13	Phvul.002G265400, Phvul.010G050600, Phvul.005G080300, Phvul.003G274700, Phvul.003G124600, Phvul.009G084900, Phvul.001G042200, Phvul.006G151100, Phvul.002G304700, Phvul.010G120700, Phvul.008G081800, Phvul.009G043100, Phvul.011G213500
5	GO:0060255	regulation of macromolecule metabolic process	Biological Process	3.6	4.95	10	Phvul.005G080300, Phvul.002G265400, Phvul.003G124600, Phvul.010G050600, Phvul.009G084900, Phvul.001G042200, Phvul.010G120700, Phvul.008G081800, Phvul.009G043100, Phvul.011G213500
5	GO:0071705	nitrogen compound transport	Biological Process	0.65	1.49	3	Phvul.001G237500, Phvul.003G076000, Phvul.011G207100
5	GO:1901137	carbohydrate derivative biosynthetic process	Biological Process	0.08	0.5	1	Phvul.002G304700
5	GO:0005976	polysaccharide metabolic process	Biological Process	0.53	2.48	5	Phvul.008G279600, Phvul.005G103600, Phvul.011G101500, Phvul.006G058400, Phvul.006G034000
5	GO:0010646	regulation of cell communication	Biological Process	0.08	0.5	1	Phvul.007G162200
5	GO:0080090	regulation of primary metabolic process	Biological Process	0.78	4.95	10	Phvul.005G080300, Phvul.002G265400, Phvul.003G124600, Phvul.010G050600, Phvul.009G084900, Phvul.001G042200, Phvul.010G120700, Phvul.008G081800, Phvul.009G043100, Phvul.011G213500
5	GO:0031323	regulation of cellular metabolic process	Biological Process	2.16	4.95	10	Phvul.005G080300, Phvul.002G265400, Phvul.003G124600, Phvul.010G050600, Phvul.009G084900, Phvul.001G042200, Phvul.010G120700, Phvul.008G081800, Phvul.009G043100, Phvul.011G213500
5	GO:0071702	organic substance transport	Biological Process	1.68	1.98	4	Phvul.001G237500, Phvul.003G076000, Phvul.011G207100, Phvul.003G228200
5	GO:0006082	organic acid metabolic process	Biological Process	1.07	2.97	6	Phvul.005G066400, Phvul.004G070100, Phvul.003G274700, Phvul.009G087200, Phvul.008G237400, Phvul.002G306800
5	GO:0051171	regulation of nitrogen compound metabolic process	Biological Process	0.78	4.95	10	Phvul.005G080300, Phvul.002G265400, Phvul.003G124600, Phvul.010G050600, Phvul.009G084900, Phvul.001G042200, Phvul.010G120700, Phvul.008G081800, Phvul.009G043100, Phvul.011G213500
5	GO:0051049	regulation of transport	Biological Process	0.36	0.5	1	Phvul.003G146600
5	GO:0044765	single-organism transport	Biological Process	19.25	15.84	32	Phvul.010G136900, Phvul.002G094000, Phvul.008G009000, Phvul.009G248400, Phvul.001G237500, Phvul.004G161600, Phvul.007G273200, Phvul.007G055100, Phvul.003G122500, Phvul.010G040400, Phvul.009G030800, Phvul.001G250700, Phvul.003G006500, Phvul.003G228200, Phvul.002G304700, Phvul.011G215500, Phvul.001G179100, Phvul.001G108200, Phvul.010G051500, Phvul.011G207100, Phvul.007G127400, Phvul.011G189600, Phv…
5	GO:0010467	gene expression	Biological Process	3.6	4.95	10	Phvul.005G080300, Phvul.002G265400, Phvul.003G124600, Phvul.010G050600, Phvul.009G084900, Phvul.001G042200, Phvul.010G120700, Phvul.008G081800, Phvul.009G043100, Phvul.011G213500
5	GO:1901566	organonitrogen compound biosynthetic process	Biological Process	3.09	2.97	6	Phvul.006G094600, Phvul.004G070100, Phvul.009G087200, Phvul.003G274700, Phvul.008G237400, Phvul.002G304700
5	GO:0007165	signal transduction	Biological Process	8.52	3.47	7	Phvul.008G037300, Phvul.008G195100, Phvul.008G265300, Phvul.004G151500, Phvul.010G132200, Phvul.009G084900, Phvul.007G162200
5	GO:0045087	innate immune response	Biological Process	2	0.99	2	Phvul.008G195100, Phvul.010G132200
5	GO:0012501	programmed cell death	Biological Process	5.4	4.46	9	Phvul.011G201100, Phvul.008G195100, Phvul.010G104300, Phvul.011G014300, Phvul.010G132200, Phvul.011G014200, Phvul.008G194900, Phvul.008G071300, Phvul.008G194700
5	GO:0019637	organophosphate metabolic process	Biological Process	0.46	1.98	4	Phvul.003G274700, Phvul.006G151100, Phvul.002G304700, Phvul.002G306800
5	GO:0044283	small molecule biosynthetic process	Biological Process	0.82	1.49	3	Phvul.004G070100, Phvul.009G087200, Phvul.008G237400
5	GO:0006575	cellular modified amino acid metabolic process	Biological Process	0.36	0.5	1	Phvul.006G094600
5	GO:0044723	single-organism carbohydrate metabolic process	Biological Process	1.53	4.46	9	Phvul.004G031100, Phvul.008G279600, Phvul.005G103600, Phvul.011G101500, Phvul.001G116300, Phvul.006G058400, Phvul.006G034000, Phvul.004G030400, Phvul.002G306800
5	GO:0072521	purine-containing compound metabolic process	Biological Process	0.29	0.99	2	Phvul.002G304700, Phvul.002G306800
5	GO:0072524	pyridine-containing compound metabolic process	Biological Process	0.22	0.5	1	Phvul.002G306800
5	GO:0072527	pyrimidine-containing compound metabolic process	Biological Process	0.36	0.5	1	Phvul.003G274700
5	GO:0008610	lipid biosynthetic process	Biological Process	4.8	3.96	8	Phvul.011G022300, Phvul.002G032900, Phvul.011G022400, Phvul.L005700, Phvul.006G034000, Phvul.007G246200, Phvul.002G153600, Phvul.008G268100
5	GO:1901657	glycosyl compound metabolic process	Biological Process	1.98	1.49	3	Phvul.003G228800, Phvul.002G304700, Phvul.002G306800
5	GO:0043412	macromolecule modification	Biological Process	4.97	11.39	23	Phvul.009G229800, Phvul.004G154900, Phvul.002G318300, Phvul.005G077600, Phvul.011G007900, Phvul.001G073500, Phvul.011G169300, Phvul.008G127000, Phvul.005G078100, Phvul.011G194600, Phvul.008G079800, Phvul.003G015800, Phvul.011G168400, Phvul.005G014900, Phvul.007G118900, Phvul.002G123500, Phvul.011G035600, Phvul.008G245600, Phvul.008G265800, Phvul.008G266600, Phvul.008G244400, Phvul.004G175800, Phv…
5	GO:0042445	hormone metabolic process	Biological Process	0.36	0.5	1	Phvul.009G231800
5	GO:0006796	phosphate-containing compound metabolic process	Biological Process	36.74	13.86	28	Phvul.009G229800, Phvul.005G077600, Phvul.001G073500, Phvul.008G079800, Phvul.003G015800, Phvul.011G168400, Phvul.008G245600, Phvul.008G266600, Phvul.006G151100, Phvul.002G304700, Phvul.002G306800, Phvul.010G088500, Phvul.010G120800, Phvul.004G154900, Phvul.002G318300, Phvul.011G007900, Phvul.011G169300, Phvul.008G127000, Phvul.005G078100, Phvul.011G194600, Phvul.003G274700, Phvul.005G014900, Phv…
5	GO:0051276	chromosome organization	Biological Process	0.36	0.5	1	Phvul.005G150500
5	GO:0009875	pollen-pistil interaction	Biological Process	1.8	1.49	3	Phvul.011G168400, Phvul.010G088500, Phvul.008G127000
5	GO:0016052	carbohydrate catabolic process	Biological Process	0.36	0.5	1	Phvul.002G306800
5	GO:0006139	nucleobase-containing compound metabolic process	Biological Process	20.61	8.91	18	Phvul.002G265400, Phvul.005G150500, Phvul.010G050600, Phvul.005G080300, Phvul.003G228800, Phvul.003G274700, Phvul.003G124600, Phvul.009G084900, Phvul.001G042200, Phvul.002G068500, Phvul.006G151100, Phvul.002G304700, Phvul.010G120700, Phvul.008G081800, Phvul.009G043100, Phvul.009G177500, Phvul.002G306800, Phvul.011G213500
5	GO:0009889	regulation of biosynthetic process	Biological Process	2.16	4.95	10	Phvul.005G080300, Phvul.002G265400, Phvul.003G124600, Phvul.010G050600, Phvul.009G084900, Phvul.001G042200, Phvul.010G120700, Phvul.008G081800, Phvul.009G043100, Phvul.011G213500
5	GO:0019438	aromatic compound biosynthetic process	Biological Process	1.74	6.93	14	Phvul.002G265400, Phvul.009G087200, Phvul.010G050600, Phvul.005G080300, Phvul.003G274700, Phvul.003G124600, Phvul.009G084900, Phvul.001G042200, Phvul.006G151100, Phvul.002G304700, Phvul.010G120700, Phvul.008G081800, Phvul.009G043100, Phvul.011G213500
5	GO:0019538	protein metabolic process	Biological Process	9.77	15.35	31	Phvul.006G021700, Phvul.009G229800, Phvul.011G092600, Phvul.005G077600, Phvul.002G224800, Phvul.001G073500, Phvul.008G079800, Phvul.003G015800, Phvul.011G168400, Phvul.008G245600, Phvul.008G266600, Phvul.010G088500, Phvul.011G127100, Phvul.004G154900, Phvul.003G215100, Phvul.002G318300, Phvul.011G007900, Phvul.011G169300, Phvul.008G127000, Phvul.007G242100, Phvul.005G078100, Phvul.011G194600, Phv…
5	GO:0043603	cellular amide metabolic process	Biological Process	0.22	0.5	1	Phvul.006G094600
5	GO:0044255	cellular lipid metabolic process	Biological Process	1.44	1.98	4	Phvul.004G031100, Phvul.002G153600, Phvul.004G030400, Phvul.008G268100
5	GO:0009059	macromolecule biosynthetic process	Biological Process	2.69	7.43	15	Phvul.008G279600, Phvul.002G265400, Phvul.005G103600, Phvul.010G050600, Phvul.006G058400, Phvul.006G034000, Phvul.005G080300, Phvul.003G124600, Phvul.009G084900, Phvul.011G101500, Phvul.001G042200, Phvul.010G120700, Phvul.008G081800, Phvul.009G043100, Phvul.011G213500
5	GO:0044260	cellular macromolecule metabolic process	Biological Process	8.23	19.8	40	Phvul.009G229800, Phvul.008G279600, Phvul.005G103600, Phvul.010G050600, Phvul.005G077600, Phvul.006G034000, Phvul.001G073500, Phvul.005G080300, Phvul.008G079800, Phvul.003G015800, Phvul.011G168400, Phvul.008G245600, Phvul.008G266600, Phvul.003G124600, Phvul.009G084900, Phvul.011G101500, Phvul.001G042200, Phvul.010G120700, Phvul.010G088500, Phvul.002G265400, Phvul.005G150500, Phvul.004G154900, Phv…
5	GO:0032989	cellular component morphogenesis	Biological Process	2.4	1.98	4	Phvul.003G154800, Phvul.008G011900, Phvul.008G011400, Phvul.006G170200
5	GO:0044262	cellular carbohydrate metabolic process	Biological Process	0.53	2.48	5	Phvul.008G279600, Phvul.005G103600, Phvul.011G101500, Phvul.006G058400, Phvul.006G034000
5	GO:0015980	energy derivation by oxidation of organic compounds	Biological Process	0.22	0.5	1	Phvul.005G066400
5	GO:0044272	sulfur compound biosynthetic process	Biological Process	0.6	0.5	1	Phvul.006G094600
5	GO:0044271	cellular nitrogen compound biosynthetic process	Biological Process	1.5	6.93	14	Phvul.006G094600, Phvul.002G265400, Phvul.010G050600, Phvul.005G080300, Phvul.003G274700, Phvul.003G124600, Phvul.009G084900, Phvul.001G042200, Phvul.006G151100, Phvul.002G304700, Phvul.010G120700, Phvul.008G081800, Phvul.009G043100, Phvul.011G213500
6	GO:0005996	monosaccharide metabolic process	Biological Process	0.22	0.5	1	Phvul.001G116300
6	GO:0006720	isoprenoid metabolic process	Biological Process	1.2	0.99	2	Phvul.002G153600, Phvul.008G268100
6	GO:0015669	gas transport	Biological Process	0.6	0.5	1	Phvul.009G104900
6	GO:0006733	oxidoreduction coenzyme metabolic process	Biological Process	0.22	0.5	1	Phvul.002G306800
6	GO:0030258	lipid modification	Biological Process	1.2	0.99	2	Phvul.004G031100, Phvul.004G030400
6	GO:0019219	regulation of nucleobase-containing compound metabolic process	Biological Process	1.3	4.95	10	Phvul.005G080300, Phvul.002G265400, Phvul.003G124600, Phvul.010G050600, Phvul.009G084900, Phvul.001G042200, Phvul.010G120700, Phvul.008G081800, Phvul.009G043100, Phvul.011G213500
6	GO:0015893	drug transport	Biological Process	1.2	0.99	2	Phvul.001G108200, Phvul.008G009000
6	GO:0042398	cellular modified amino acid biosynthetic process	Biological Process	0.6	0.5	1	Phvul.006G094600
6	GO:0006811	ion transport	Biological Process	1.21	1.98	4	Phvul.001G179100, Phvul.006G003300, Phvul.003G146600, Phvul.002G304700
6	GO:0006818	hydrogen transport	Biological Process	0.13	0.5	1	Phvul.002G304700
6	GO:0019693	ribose phosphate metabolic process	Biological Process	0.29	0.99	2	Phvul.002G304700, Phvul.002G306800
6	GO:0031326	regulation of cellular biosynthetic process	Biological Process	3.6	4.95	10	Phvul.005G080300, Phvul.002G265400, Phvul.003G124600, Phvul.010G050600, Phvul.009G084900, Phvul.001G042200, Phvul.010G120700, Phvul.008G081800, Phvul.009G043100, Phvul.011G213500
6	GO:0006518	peptide metabolic process	Biological Process	0.36	0.5	1	Phvul.006G094600
6	GO:0090304	nucleic acid metabolic process	Biological Process	1.35	5.94	12	Phvul.005G080300, Phvul.002G265400, Phvul.005G150500, Phvul.010G050600, Phvul.003G124600, Phvul.009G084900, Phvul.001G042200, Phvul.010G120700, Phvul.008G081800, Phvul.009G043100, Phvul.009G177500, Phvul.011G213500
6	GO:0043436	oxoacid metabolic process	Biological Process	1.24	2.97	6	Phvul.005G066400, Phvul.004G070100, Phvul.003G274700, Phvul.009G087200, Phvul.008G237400, Phvul.002G306800
6	GO:0010468	regulation of gene expression	Biological Process	6	4.95	10	Phvul.005G080300, Phvul.002G265400, Phvul.003G124600, Phvul.010G050600, Phvul.009G084900, Phvul.001G042200, Phvul.010G120700, Phvul.008G081800, Phvul.009G043100, Phvul.011G213500
6	GO:0034654	nucleobase-containing compound biosynthetic process	Biological Process	1.85	6.44	13	Phvul.002G265400, Phvul.010G050600, Phvul.005G080300, Phvul.003G274700, Phvul.003G124600, Phvul.009G084900, Phvul.001G042200, Phvul.006G151100, Phvul.002G304700, Phvul.010G120700, Phvul.008G081800, Phvul.009G043100, Phvul.011G213500
6	GO:0010556	regulation of macromolecule biosynthetic process	Biological Process	3.6	4.95	10	Phvul.005G080300, Phvul.002G265400, Phvul.003G124600, Phvul.010G050600, Phvul.009G084900, Phvul.001G042200, Phvul.010G120700, Phvul.008G081800, Phvul.009G043100, Phvul.011G213500
6	GO:0016310	phosphorylation	Biological Process	13.8	11.39	23	Phvul.009G229800, Phvul.004G154900, Phvul.002G318300, Phvul.005G077600, Phvul.011G007900, Phvul.001G073500, Phvul.011G169300, Phvul.008G127000, Phvul.005G078100, Phvul.011G194600, Phvul.008G079800, Phvul.003G015800, Phvul.011G168400, Phvul.005G014900, Phvul.007G118900, Phvul.002G123500, Phvul.011G035600, Phvul.008G245600, Phvul.008G265800, Phvul.008G266600, Phvul.008G244400, Phvul.004G175800, Phv…
6	GO:0034645	cellular macromolecule biosynthetic process	Biological Process	4.48	7.43	15	Phvul.008G279600, Phvul.002G265400, Phvul.005G103600, Phvul.010G050600, Phvul.006G058400, Phvul.006G034000, Phvul.005G080300, Phvul.003G124600, Phvul.009G084900, Phvul.011G101500, Phvul.001G042200, Phvul.010G120700, Phvul.008G081800, Phvul.009G043100, Phvul.011G213500
6	GO:0006508	proteolysis	Biological Process	8	3.96	8	Phvul.007G242100, Phvul.006G021700, Phvul.011G127100, Phvul.003G215100, Phvul.008G213300, Phvul.011G092600, Phvul.002G224800, Phvul.007G280000
6	GO:0034754	cellular hormone metabolic process	Biological Process	0.6	0.5	1	Phvul.009G231800
6	GO:0071103	DNA conformation change	Biological Process	0.6	0.5	1	Phvul.005G150500
6	GO:0090407	organophosphate biosynthetic process	Biological Process	0.55	1.49	3	Phvul.003G274700, Phvul.006G151100, Phvul.002G304700
6	GO:0044042	glucan metabolic process	Biological Process	0.52	1.98	4	Phvul.008G279600, Phvul.005G103600, Phvul.011G101500, Phvul.006G058400
6	GO:0035556	intracellular signal transduction	Biological Process	2.53	1.98	4	Phvul.008G265300, Phvul.004G151500, Phvul.009G084900, Phvul.007G162200
6	GO:0000902	cell morphogenesis	Biological Process	4	1.98	4	Phvul.003G154800, Phvul.008G011900, Phvul.008G011400, Phvul.006G170200
6	GO:0006694	steroid biosynthetic process	Biological Process	6	2.97	6	Phvul.011G022300, Phvul.002G032900, Phvul.011G022400, Phvul.L005700, Phvul.006G034000, Phvul.007G246200
6	GO:0009966	regulation of signal transduction	Biological Process	0.13	0.5	1	Phvul.007G162200
6	GO:0044724	single-organism carbohydrate catabolic process	Biological Process	0.6	0.5	1	Phvul.002G306800
6	GO:0043086	negative regulation of catalytic activity	Biological Process	3	1.49	3	Phvul.007G242100, Phvul.008G213300, Phvul.011G092600
6	GO:0048544	recognition of pollen	Biological Process	3	1.49	3	Phvul.011G168400, Phvul.010G088500, Phvul.008G127000
6	GO:0072522	purine-containing compound biosynthetic process	Biological Process	0.13	0.5	1	Phvul.002G304700
6	GO:0072528	pyrimidine-containing compound biosynthetic process	Biological Process	0.6	0.5	1	Phvul.003G274700
6	GO:0055085	transmembrane transport	Biological Process	28.33	13.37	27	Phvul.010G136900, Phvul.002G094000, Phvul.008G009000, Phvul.009G248400, Phvul.004G161600, Phvul.007G273200, Phvul.007G055100, Phvul.003G122500, Phvul.010G040400, Phvul.009G030800, Phvul.001G250700, Phvul.003G006500, Phvul.002G304700, Phvul.011G215500, Phvul.010G051500, Phvul.001G108200, Phvul.011G207100, Phvul.007G127400, Phvul.011G189600, Phvul.008G167300, Phvul.011G189500, Phvul.008G167400, Phv…
6	GO:0055086	nucleobase-containing small molecule metabolic process	Biological Process	2.26	2.48	5	Phvul.003G228800, Phvul.003G274700, Phvul.006G151100, Phvul.002G304700, Phvul.002G306800
6	GO:1901659	glycosyl compound biosynthetic process	Biological Process	0.08	0.5	1	Phvul.002G304700
6	GO:0036211	protein modification process	Biological Process	8.28	11.39	23	Phvul.009G229800, Phvul.004G154900, Phvul.002G318300, Phvul.005G077600, Phvul.011G007900, Phvul.001G073500, Phvul.011G169300, Phvul.008G127000, Phvul.005G078100, Phvul.011G194600, Phvul.008G079800, Phvul.003G015800, Phvul.011G168400, Phvul.005G014900, Phvul.007G118900, Phvul.002G123500, Phvul.011G035600, Phvul.008G245600, Phvul.008G265800, Phvul.008G266600, Phvul.008G244400, Phvul.004G175800, Phv…
6	GO:0070085	glycosylation	Biological Process	1.2	0.99	2	Phvul.004G031100, Phvul.004G030400
6	GO:0016051	carbohydrate biosynthetic process	Biological Process	0.53	2.48	5	Phvul.008G279600, Phvul.005G103600, Phvul.011G101500, Phvul.006G058400, Phvul.006G034000
6	GO:0016053	organic acid biosynthetic process	Biological Process	1.37	1.49	3	Phvul.004G070100, Phvul.009G087200, Phvul.008G237400
6	GO:0006915	apoptotic process	Biological Process	9	4.46	9	Phvul.011G201100, Phvul.008G195100, Phvul.010G104300, Phvul.011G014300, Phvul.010G132200, Phvul.011G014200, Phvul.008G194900, Phvul.008G071300, Phvul.008G194700
6	GO:0045333	cellular respiration	Biological Process	0.36	0.5	1	Phvul.005G066400
6	GO:0051336	regulation of hydrolase activity	Biological Process	0.6	0.5	1	Phvul.007G162200
6	GO:0043604	amide biosynthetic process	Biological Process	0.22	0.5	1	Phvul.006G094600
6	GO:0008643	carbohydrate transport	Biological Process	1	0.5	1	Phvul.003G228200
6	GO:0044264	cellular polysaccharide metabolic process	Biological Process	0.88	2.48	5	Phvul.008G279600, Phvul.005G103600, Phvul.011G101500, Phvul.006G058400, Phvul.006G034000
6	GO:0044267	cellular protein metabolic process	Biological Process	8.28	11.39	23	Phvul.009G229800, Phvul.004G154900, Phvul.002G318300, Phvul.005G077600, Phvul.011G007900, Phvul.001G073500, Phvul.011G169300, Phvul.008G127000, Phvul.005G078100, Phvul.011G194600, Phvul.008G079800, Phvul.003G015800, Phvul.011G168400, Phvul.005G014900, Phvul.007G118900, Phvul.002G123500, Phvul.011G035600, Phvul.008G245600, Phvul.008G265800, Phvul.008G266600, Phvul.008G244400, Phvul.004G175800, Phv…
6	GO:0042886	amide transport	Biological Process	1.08	1.49	3	Phvul.001G237500, Phvul.003G076000, Phvul.011G207100
7	GO:0015671	oxygen transport	Biological Process	1	0.5	1	Phvul.009G104900
7	GO:2000112	regulation of cellular macromolecule biosynthetic process	Biological Process	6	4.95	10	Phvul.005G080300, Phvul.002G265400, Phvul.003G124600, Phvul.010G050600, Phvul.009G084900, Phvul.001G042200, Phvul.010G120700, Phvul.008G081800, Phvul.009G043100, Phvul.011G213500
7	GO:0007264	small GTPase mediated signal transduction	Biological Process	3.22	1.49	3	Phvul.008G265300, Phvul.004G151500, Phvul.007G162200
7	GO:0030259	lipid glycosylation	Biological Process	2	0.99	2	Phvul.004G031100, Phvul.004G030400
7	GO:0006820	anion transport	Biological Process	0.6	0.5	1	Phvul.003G146600
7	GO:0016070	RNA metabolic process	Biological Process	1.3	4.95	10	Phvul.005G080300, Phvul.002G265400, Phvul.003G124600, Phvul.010G050600, Phvul.009G084900, Phvul.001G042200, Phvul.010G120700, Phvul.008G081800, Phvul.009G043100, Phvul.011G213500
7	GO:0006812	cation transport	Biological Process	1.28	1.49	3	Phvul.001G179100, Phvul.006G003300, Phvul.002G304700
7	GO:0000160	phosphorelay signal transduction system	Biological Process	1	0.5	1	Phvul.009G084900
7	GO:0009116	nucleoside metabolic process	Biological Process	3.29	1.49	3	Phvul.003G228800, Phvul.002G304700, Phvul.002G306800
7	GO:0046379	extracellular polysaccharide metabolic process	Biological Process	0.6	0.5	1	Phvul.006G034000
7	GO:0046390	ribose phosphate biosynthetic process	Biological Process	0.13	0.5	1	Phvul.002G304700
7	GO:0009690	cytokinin metabolic process	Biological Process	1	0.5	1	Phvul.009G231800
7	GO:1902531	regulation of intracellular signal transduction	Biological Process	0.22	0.5	1	Phvul.007G162200
7	GO:0006855	drug transmembrane transport	Biological Process	2	0.99	2	Phvul.001G108200, Phvul.008G009000
7	GO:0006073	cellular glucan metabolic process	Biological Process	0.86	1.98	4	Phvul.008G279600, Phvul.005G103600, Phvul.011G101500, Phvul.006G058400
7	GO:0006753	nucleoside phosphate metabolic process	Biological Process	0.65	1.98	4	Phvul.003G274700, Phvul.006G151100, Phvul.002G304700, Phvul.002G306800
7	GO:0006749	glutathione metabolic process	Biological Process	0.6	0.5	1	Phvul.006G094600
7	GO:0034637	cellular carbohydrate biosynthetic process	Biological Process	0.88	2.48	5	Phvul.008G279600, Phvul.005G103600, Phvul.011G101500, Phvul.006G058400, Phvul.006G034000
7	GO:0034220	ion transmembrane transport	Biological Process	0.22	0.5	1	Phvul.002G304700
7	GO:0019752	carboxylic acid metabolic process	Biological Process	2.06	2.97	6	Phvul.005G066400, Phvul.004G070100, Phvul.003G274700, Phvul.009G087200, Phvul.008G237400, Phvul.002G306800
7	GO:0015833	peptide transport	Biological Process	1.8	1.49	3	Phvul.001G237500, Phvul.003G076000, Phvul.011G207100
7	GO:0008299	isoprenoid biosynthetic process	Biological Process	2	0.99	2	Phvul.002G153600, Phvul.008G268100
7	GO:0043269	regulation of ion transport	Biological Process	0.6	0.5	1	Phvul.003G146600
7	GO:0019321	pentose metabolic process	Biological Process	0.36	0.5	1	Phvul.001G116300
7	GO:0006259	DNA metabolic process	Biological Process	0.96	0.99	2	Phvul.005G150500, Phvul.009G177500
7	GO:0000271	polysaccharide biosynthetic process	Biological Process	0.88	2.48	5	Phvul.008G279600, Phvul.005G103600, Phvul.011G101500, Phvul.006G058400, Phvul.006G034000
7	GO:0043043	peptide biosynthetic process	Biological Process	0.36	0.5	1	Phvul.006G094600
7	GO:0006464	cellular protein modification process	Biological Process	13.8	11.39	23	Phvul.009G229800, Phvul.004G154900, Phvul.002G318300, Phvul.005G077600, Phvul.011G007900, Phvul.001G073500, Phvul.011G169300, Phvul.008G127000, Phvul.005G078100, Phvul.011G194600, Phvul.008G079800, Phvul.003G015800, Phvul.011G168400, Phvul.005G014900, Phvul.007G118900, Phvul.002G123500, Phvul.011G035600, Phvul.008G245600, Phvul.008G265800, Phvul.008G266600, Phvul.008G244400, Phvul.004G175800, Phv…
7	GO:0009060	aerobic respiration	Biological Process	0.6	0.5	1	Phvul.005G066400
8	GO:0006281	DNA repair	Biological Process	0.6	0.5	1	Phvul.009G177500
8	GO:0015672	monovalent inorganic cation transport	Biological Process	0.13	0.5	1	Phvul.002G304700
8	GO:0007265	Ras protein signal transduction	Biological Process	0.36	0.5	1	Phvul.007G162200
8	GO:0042278	purine nucleoside metabolic process	Biological Process	0.49	0.99	2	Phvul.002G304700, Phvul.002G306800
8	GO:0006265	DNA topological change	Biological Process	1	0.5	1	Phvul.005G150500
8	GO:0030001	metal ion transport	Biological Process	2	0.99	2	Phvul.001G179100, Phvul.006G003300
8	GO:0032787	monocarboxylic acid metabolic process	Biological Process	0.36	0.5	1	Phvul.002G306800
8	GO:0072350	tricarboxylic acid metabolic process	Biological Process	0.36	0.5	1	Phvul.005G066400
8	GO:0032774	RNA biosynthetic process	Biological Process	2.16	4.95	10	Phvul.005G080300, Phvul.002G265400, Phvul.003G124600, Phvul.010G050600, Phvul.009G084900, Phvul.001G042200, Phvul.010G120700, Phvul.008G081800, Phvul.009G043100, Phvul.011G213500
8	GO:0006520	cellular amino acid metabolic process	Biological Process	2.72	1.98	4	Phvul.004G070100, Phvul.003G274700, Phvul.009G087200, Phvul.008G237400
8	GO:0009119	ribonucleoside metabolic process	Biological Process	0.49	0.99	2	Phvul.002G304700, Phvul.002G306800
8	GO:0009117	nucleotide metabolic process	Biological Process	0.65	1.49	3	Phvul.003G274700, Phvul.002G304700, Phvul.002G306800
8	GO:0009123	nucleoside monophosphate metabolic process	Biological Process	0.73	1.49	3	Phvul.006G151100, Phvul.002G304700, Phvul.002G306800
8	GO:0033692	cellular polysaccharide biosynthetic process	Biological Process	1.46	2.48	5	Phvul.008G279600, Phvul.005G103600, Phvul.011G101500, Phvul.006G058400, Phvul.006G034000
8	GO:0046394	carboxylic acid biosynthetic process	Biological Process	2.29	1.49	3	Phvul.004G070100, Phvul.009G087200, Phvul.008G237400
8	GO:0051056	regulation of small GTPase mediated signal transduction	Biological Process	0.36	0.5	1	Phvul.007G162200
8	GO:0006857	oligopeptide transport	Biological Process	3	1.49	3	Phvul.001G237500, Phvul.003G076000, Phvul.011G207100
8	GO:0009163	nucleoside biosynthetic process	Biological Process	0.13	0.5	1	Phvul.002G304700
8	GO:0051252	regulation of RNA metabolic process	Biological Process	2.16	4.95	10	Phvul.005G080300, Phvul.002G265400, Phvul.003G124600, Phvul.010G050600, Phvul.009G084900, Phvul.001G042200, Phvul.010G120700, Phvul.008G081800, Phvul.009G043100, Phvul.011G213500
8	GO:0019184	nonribosomal peptide biosynthetic process	Biological Process	0.6	0.5	1	Phvul.006G094600
8	GO:0009141	nucleoside triphosphate metabolic process	Biological Process	0.08	0.5	1	Phvul.002G304700
8	GO:0051273	beta-glucan metabolic process	Biological Process	1.44	1.98	4	Phvul.008G279600, Phvul.005G103600, Phvul.011G101500, Phvul.006G058400
8	GO:0044070	regulation of anion transport	Biological Process	1	0.5	1	Phvul.003G146600
8	GO:0098660	inorganic ion transmembrane transport	Biological Process	0.13	0.5	1	Phvul.002G304700
8	GO:0098655	cation transmembrane transport	Biological Process	0.13	0.5	1	Phvul.002G304700
8	GO:0019566	arabinose metabolic process	Biological Process	0.6	0.5	1	Phvul.001G116300
8	GO:0006468	protein phosphorylation	Biological Process	23	11.39	23	Phvul.009G229800, Phvul.004G154900, Phvul.002G318300, Phvul.005G077600, Phvul.011G007900, Phvul.001G073500, Phvul.011G169300, Phvul.008G127000, Phvul.005G078100, Phvul.011G194600, Phvul.008G079800, Phvul.003G015800, Phvul.011G168400, Phvul.005G014900, Phvul.007G118900, Phvul.002G123500, Phvul.011G035600, Phvul.008G245600, Phvul.008G265800, Phvul.008G266600, Phvul.008G244400, Phvul.004G175800, Phv…
8	GO:1901293	nucleoside phosphate biosynthetic process	Biological Process	0.87	1.49	3	Phvul.003G274700, Phvul.006G151100, Phvul.002G304700
9	GO:0006163	purine nucleotide metabolic process	Biological Process	0.49	0.99	2	Phvul.002G304700, Phvul.002G306800
9	GO:0006289	nucleotide-excision repair	Biological Process	1	0.5	1	Phvul.009G177500
9	GO:0019362	pyridine nucleotide metabolic process	Biological Process	0.36	0.5	1	Phvul.002G306800
9	GO:0007266	Rho protein signal transduction	Biological Process	0.36	0.5	1	Phvul.007G162200
9	GO:0097659	nucleic acid-templated transcription	Biological Process	3.6	4.95	10	Phvul.005G080300, Phvul.002G265400, Phvul.003G124600, Phvul.010G050600, Phvul.009G084900, Phvul.001G042200, Phvul.010G120700, Phvul.008G081800, Phvul.009G043100, Phvul.011G213500
9	GO:0030243	cellulose metabolic process	Biological Process	1.8	1.49	3	Phvul.008G279600, Phvul.011G101500, Phvul.006G058400
9	GO:0032011	ARF protein signal transduction	Biological Process	0.36	0.5	1	Phvul.007G162200
9	GO:0042451	purine nucleoside biosynthetic process	Biological Process	0.22	0.5	1	Phvul.002G304700
9	GO:0042455	ribonucleoside biosynthetic process	Biological Process	0.22	0.5	1	Phvul.002G304700
9	GO:0032486	Rap protein signal transduction	Biological Process	0.36	0.5	1	Phvul.007G162200
9	GO:2001141	regulation of RNA biosynthetic process	Biological Process	3.6	4.95	10	Phvul.005G080300, Phvul.002G265400, Phvul.003G124600, Phvul.010G050600, Phvul.009G084900, Phvul.001G042200, Phvul.010G120700, Phvul.008G081800, Phvul.009G043100, Phvul.011G213500
9	GO:0032484	Ral protein signal transduction	Biological Process	0.36	0.5	1	Phvul.007G162200
9	GO:0032482	Rab protein signal transduction	Biological Process	0.36	0.5	1	Phvul.007G162200
9	GO:0009126	purine nucleoside monophosphate metabolic process	Biological Process	1.21	1.49	3	Phvul.006G151100, Phvul.002G304700, Phvul.002G306800
9	GO:0009124	nucleoside monophosphate biosynthetic process	Biological Process	0.85	0.99	2	Phvul.006G151100, Phvul.002G304700
9	GO:0006090	pyruvate metabolic process	Biological Process	0.6	0.5	1	Phvul.002G306800
9	GO:0006074	(1->3)-beta-D-glucan metabolic process	Biological Process	0.6	0.5	1	Phvul.005G103600
9	GO:0006750	glutathione biosynthetic process	Biological Process	1	0.5	1	Phvul.006G094600
9	GO:0046578	regulation of Ras protein signal transduction	Biological Process	0.6	0.5	1	Phvul.007G162200
9	GO:0009161	ribonucleoside monophosphate metabolic process	Biological Process	1.21	1.49	3	Phvul.006G151100, Phvul.002G304700, Phvul.002G306800
9	GO:0009165	nucleotide biosynthetic process	Biological Process	0.73	0.99	2	Phvul.003G274700, Phvul.002G304700
9	GO:0009250	glucan biosynthetic process	Biological Process	1.44	1.98	4	Phvul.008G279600, Phvul.005G103600, Phvul.011G101500, Phvul.006G058400
9	GO:0009259	ribonucleotide metabolic process	Biological Process	0.49	0.99	2	Phvul.002G304700, Phvul.002G306800
9	GO:0031291	Ran protein signal transduction	Biological Process	0.36	0.5	1	Phvul.007G162200
9	GO:0009144	purine nucleoside triphosphate metabolic process	Biological Process	0.13	0.5	1	Phvul.002G304700
9	GO:0009142	nucleoside triphosphate biosynthetic process	Biological Process	0.13	0.5	1	Phvul.002G304700
9	GO:0046128	purine ribonucleoside metabolic process	Biological Process	0.82	0.99	2	Phvul.002G304700, Phvul.002G306800
9	GO:0046373	L-arabinose metabolic process	Biological Process	1	0.5	1	Phvul.001G116300
9	GO:0016601	Rac protein signal transduction	Biological Process	0.36	0.5	1	Phvul.007G162200
9	GO:0015992	proton transport	Biological Process	0.22	0.5	1	Phvul.002G304700
9	GO:0009072	aromatic amino acid family metabolic process	Biological Process	0.6	0.5	1	Phvul.009G087200
9	GO:0009199	ribonucleoside triphosphate metabolic process	Biological Process	0.13	0.5	1	Phvul.002G304700
9	GO:0098662	inorganic cation transmembrane transport	Biological Process	0.22	0.5	1	Phvul.002G304700
9	GO:0006101	citrate metabolic process	Biological Process	0.6	0.5	1	Phvul.005G066400
9	GO:0045226	extracellular polysaccharide biosynthetic process	Biological Process	1	0.5	1	Phvul.006G034000
9	GO:0006220	pyrimidine nucleotide metabolic process	Biological Process	0.6	0.5	1	Phvul.003G274700
9	GO:0008652	cellular amino acid biosynthetic process	Biological Process	3.82	1.49	3	Phvul.004G070100, Phvul.009G087200, Phvul.008G237400
9	GO:1901605	alpha-amino acid metabolic process	Biological Process	0.94	0.99	2	Phvul.003G274700, Phvul.008G237400
10	GO:0006164	purine nucleotide biosynthetic process	Biological Process	0.22	0.5	1	Phvul.002G304700
10	GO:0009201	ribonucleoside triphosphate biosynthetic process	Biological Process	0.22	0.5	1	Phvul.002G304700
10	GO:0009205	purine ribonucleoside triphosphate metabolic process	Biological Process	0.22	0.5	1	Phvul.002G304700
10	GO:0035023	regulation of Rho protein signal transduction	Biological Process	0.6	0.5	1	Phvul.007G162200
10	GO:0035020	regulation of Rac protein signal transduction	Biological Process	0.6	0.5	1	Phvul.007G162200
10	GO:0032487	regulation of Rap protein signal transduction	Biological Process	0.6	0.5	1	Phvul.007G162200
10	GO:0032488	Cdc42 protein signal transduction	Biological Process	0.36	0.5	1	Phvul.007G162200
10	GO:0032485	regulation of Ral protein signal transduction	Biological Process	0.6	0.5	1	Phvul.007G162200
10	GO:0032483	regulation of Rab protein signal transduction	Biological Process	0.6	0.5	1	Phvul.007G162200
10	GO:0009127	purine nucleoside monophosphate biosynthetic process	Biological Process	1.42	0.99	2	Phvul.006G151100, Phvul.002G304700
10	GO:0006099	tricarboxylic acid cycle	Biological Process	1	0.5	1	Phvul.005G066400
10	GO:1903506	regulation of nucleic acid-templated transcription	Biological Process	6	4.95	10	Phvul.005G080300, Phvul.002G265400, Phvul.003G124600, Phvul.010G050600, Phvul.009G084900, Phvul.001G042200, Phvul.010G120700, Phvul.008G081800, Phvul.009G043100, Phvul.011G213500
10	GO:0009150	purine ribonucleotide metabolic process	Biological Process	0.82	0.99	2	Phvul.002G304700, Phvul.002G306800
10	GO:0009156	ribonucleoside monophosphate biosynthetic process	Biological Process	1.42	0.99	2	Phvul.006G151100, Phvul.002G304700
10	GO:0009167	purine ribonucleoside monophosphate metabolic process	Biological Process	2.02	1.49	3	Phvul.006G151100, Phvul.002G304700, Phvul.002G306800
10	GO:1902600	hydrogen ion transmembrane transport	Biological Process	0.36	0.5	1	Phvul.002G304700
10	GO:0009260	ribonucleotide biosynthetic process	Biological Process	0.22	0.5	1	Phvul.002G304700
10	GO:0009145	purine nucleoside triphosphate biosynthetic process	Biological Process	0.22	0.5	1	Phvul.002G304700
10	GO:0046129	purine ribonucleoside biosynthetic process	Biological Process	0.36	0.5	1	Phvul.002G304700
10	GO:0046496	nicotinamide nucleotide metabolic process	Biological Process	0.6	0.5	1	Phvul.002G306800
10	GO:0051274	beta-glucan biosynthetic process	Biological Process	2.4	1.98	4	Phvul.008G279600, Phvul.005G103600, Phvul.011G101500, Phvul.006G058400
10	GO:0032015	regulation of Ran protein signal transduction	Biological Process	0.6	0.5	1	Phvul.007G162200
10	GO:0032012	regulation of ARF protein signal transduction	Biological Process	0.6	0.5	1	Phvul.007G162200
10	GO:0009073	aromatic amino acid family biosynthetic process	Biological Process	1	0.5	1	Phvul.009G087200
10	GO:0006221	pyrimidine nucleotide biosynthetic process	Biological Process	1	0.5	1	Phvul.003G274700
10	GO:0009064	glutamine family amino acid metabolic process	Biological Process	1.56	0.99	2	Phvul.003G274700, Phvul.008G237400
10	GO:0006351	transcription, DNA-templated	Biological Process	6	4.95	10	Phvul.005G080300, Phvul.002G265400, Phvul.003G124600, Phvul.010G050600, Phvul.009G084900, Phvul.001G042200, Phvul.010G120700, Phvul.008G081800, Phvul.009G043100, Phvul.011G213500
10	GO:1901607	alpha-amino acid biosynthetic process	Biological Process	0.36	0.5	1	Phvul.008G237400
11	GO:0009206	purine ribonucleoside triphosphate biosynthetic process	Biological Process	0.36	0.5	1	Phvul.002G304700
11	GO:0030244	cellulose biosynthetic process	Biological Process	3	1.49	3	Phvul.008G279600, Phvul.011G101500, Phvul.006G058400
11	GO:0032489	regulation of Cdc42 protein signal transduction	Biological Process	0.6	0.5	1	Phvul.007G162200
11	GO:0006096	glycolytic process	Biological Process	1	0.5	1	Phvul.002G306800
11	GO:0046034	ATP metabolic process	Biological Process	0.36	0.5	1	Phvul.002G304700
11	GO:0006075	(1->3)-beta-D-glucan biosynthetic process	Biological Process	1	0.5	1	Phvul.005G103600
11	GO:0009152	purine ribonucleotide biosynthetic process	Biological Process	0.36	0.5	1	Phvul.002G304700
11	GO:0009168	purine ribonucleoside monophosphate biosynthetic process	Biological Process	2.36	0.99	2	Phvul.006G151100, Phvul.002G304700
11	GO:0006541	glutamine metabolic process	Biological Process	2.6	0.99	2	Phvul.003G274700, Phvul.008G237400
11	GO:0015985	energy coupled proton transport, down electrochemical gradient	Biological Process	0.6	0.5	1	Phvul.002G304700
11	GO:0009084	glutamine family amino acid biosynthetic process	Biological Process	0.6	0.5	1	Phvul.008G237400
11	GO:0006355	regulation of transcription, DNA-templated	Biological Process	10	4.95	10	Phvul.005G080300, Phvul.002G265400, Phvul.003G124600, Phvul.010G050600, Phvul.009G084900, Phvul.001G042200, Phvul.010G120700, Phvul.008G081800, Phvul.009G043100, Phvul.011G213500
12	GO:0006754	ATP biosynthetic process	Biological Process	0.6	0.5	1	Phvul.002G304700
12	GO:0043087	regulation of GTPase activity	Biological Process	1	0.5	1	Phvul.007G162200
12	GO:0006542	glutamine biosynthetic process	Biological Process	1	0.5	1	Phvul.008G237400
13	GO:0015986	ATP synthesis coupled proton transport	Biological Process	1	0.5	1	Phvul.002G304700

## Sheet: downregulated
Table: GO analysis of genes downregulated in susceptible genotype after SCN infection
Level	GO ID	Term	Type	NodeScore	%Seq	#Seqs	Sequences
1	GO:0008150	biological_process	Biological Process	426.38	100	269	Phvul.002G260100, Phvul.006G149700, Phvul.003G107900, Phvul.009G116500, Phvul.010G165800, Phvul.001G094500, Phvul.005G109400, Phvul.004G073400, Phvul.001G012400, Phvul.009G221700, Phvul.009G034200, Phvul.004G128200, Phvul.005G054600, Phvul.008G030800, Phvul.001G039200, Phvul.008G214200, Phvul.001G239900, Phvul.007G155300, Phvul.001G265400, Phvul.007G255600, Phvul.003G211100, Phvul.001G257100, Phv…
2	GO:0023052	signaling	Biological Process	3.64	2.6	7	Phvul.007G271700, Phvul.009G087500, Phvul.001G243300, Phvul.010G118300, Phvul.008G235100, Phvul.005G054600, Phvul.009G025300
2	GO:0050896	response to stimulus	Biological Process	14.45	7.81	21	Phvul.011G183800, Phvul.011G183900, Phvul.004G094600, Phvul.003G096700, Phvul.009G087500, Phvul.009G249500, Phvul.001G243300, Phvul.009G031300, Phvul.008G235100, Phvul.004G090800, Phvul.009G034200, Phvul.005G054600, Phvul.007G271700, Phvul.011G007000, Phvul.008G245700, Phvul.001G225300, Phvul.010G118300, Phvul.003G282400, Phvul.007G114200, Phvul.007G080400, Phvul.009G025300
2	GO:0032501	multicellular organismal process	Biological Process	0.13	0.37	1	Phvul.011G150100
2	GO:0009987	cellular process	Biological Process	293.47	58.74	158	Phvul.002G260100, Phvul.006G149700, Phvul.010G002100, Phvul.003G107900, Phvul.009G116500, Phvul.010G165800, Phvul.002G019600, Phvul.001G094500, Phvul.001G012400, Phvul.009G221700, Phvul.009G034200, Phvul.004G128200, Phvul.005G054600, Phvul.008G030800, Phvul.003G231900, Phvul.001G039200, Phvul.011G138300, Phvul.008G105600, Phvul.007G155300, Phvul.003G286600, Phvul.002G133400, Phvul.009G123300, Phv…
2	GO:0065007	biological regulation	Biological Process	6.08	14.87	40	Phvul.003G050900, Phvul.003G107900, Phvul.009G122300, Phvul.001G243300, Phvul.003G214100, Phvul.011G157700, Phvul.002G165600, Phvul.008G235100, Phvul.002G056300, Phvul.002G163700, Phvul.005G071200, Phvul.008G053300, Phvul.004G122000, Phvul.005G054600, Phvul.007G271700, Phvul.010G065600, Phvul.002G153900, Phvul.003G249800, Phvul.005G170600, Phvul.005G084600, Phvul.002G023500, Phvul.003G212800, Phv…
2	GO:0044699	single-organism process	Biological Process	49.22	45.35	122	Phvul.002G260100, Phvul.006G149700, Phvul.011G128500, Phvul.010G165800, Phvul.011G017200, Phvul.005G109400, Phvul.004G073400, Phvul.009G034200, Phvul.005G054600, Phvul.011G138300, Phvul.002G226700, Phvul.008G214200, Phvul.003G157200, Phvul.007G155300, Phvul.010G076700, Phvul.003G286600, Phvul.002G133400, Phvul.008G104500, Phvul.003G211100, Phvul.001G143700, Phvul.009G121000, Phvul.006G055800, Phv…
2	GO:0008152	metabolic process	Biological Process	525.62	86.62	233	Phvul.002G260100, Phvul.006G149700, Phvul.003G107900, Phvul.009G116500, Phvul.010G165800, Phvul.001G094500, Phvul.005G109400, Phvul.004G073400, Phvul.001G012400, Phvul.009G221700, Phvul.004G128200, Phvul.005G054600, Phvul.008G030800, Phvul.001G039200, Phvul.008G214200, Phvul.001G239900, Phvul.001G265400, Phvul.007G255600, Phvul.003G211100, Phvul.001G257100, Phvul.006G081700, Phvul.011G007000, Phv…
2	GO:0051179	localization	Biological Process	4.06	7.43	20	Phvul.006G149700, Phvul.002G216200, Phvul.009G189000, Phvul.002G317100, Phvul.003G218500, Phvul.008G104500, Phvul.003G211100, Phvul.009G092400, Phvul.007G181500, Phvul.009G034400, Phvul.006G055800, Phvul.009G034200, Phvul.L003900, Phvul.010G065600, Phvul.003G225700, Phvul.006G142700, Phvul.001G205300, Phvul.011G061800, Phvul.002G061900, Phvul.011G065100
2	GO:0022414	reproductive process	Biological Process	0.13	0.37	1	Phvul.011G150100
2	GO:0051704	multi-organism process	Biological Process	0.13	0.37	1	Phvul.011G150100
2	GO:0071840	cellular component organization or biogenesis	Biological Process	0.91	2.97	8	Phvul.011G015800, Phvul.010G079900, Phvul.003G126500, Phvul.003G215000, Phvul.002G289100, Phvul.007G249100, Phvul.011G065100, Phvul.004G002100
3	GO:0051641	cellular localization	Biological Process	0.65	1.12	3	Phvul.L003900, Phvul.002G317100, Phvul.011G065100
3	GO:1902578	single-organism localization	Biological Process	6.38	7.06	19	Phvul.006G149700, Phvul.002G216200, Phvul.009G189000, Phvul.003G218500, Phvul.008G104500, Phvul.003G211100, Phvul.009G092400, Phvul.007G181500, Phvul.009G034400, Phvul.006G055800, Phvul.009G034200, Phvul.L003900, Phvul.010G065600, Phvul.003G225700, Phvul.006G142700, Phvul.001G205300, Phvul.011G061800, Phvul.002G061900, Phvul.011G065100
3	GO:0006950	response to stress	Biological Process	15.43	4.46	12	Phvul.011G183800, Phvul.011G183900, Phvul.011G007000, Phvul.004G094600, Phvul.003G096700, Phvul.001G225300, Phvul.009G249500, Phvul.009G031300, Phvul.003G282400, Phvul.007G114200, Phvul.007G080400, Phvul.004G090800
3	GO:0044085	cellular component biogenesis	Biological Process	0.49	0.74	2	Phvul.002G289100, Phvul.004G002100
3	GO:0050789	regulation of biological process	Biological Process	9.69	14.5	39	Phvul.003G050900, Phvul.003G107900, Phvul.009G122300, Phvul.001G243300, Phvul.003G214100, Phvul.011G157700, Phvul.002G165600, Phvul.008G235100, Phvul.002G056300, Phvul.002G163700, Phvul.005G071200, Phvul.008G053300, Phvul.004G122000, Phvul.005G054600, Phvul.007G271700, Phvul.002G153900, Phvul.003G249800, Phvul.005G170600, Phvul.005G084600, Phvul.002G023500, Phvul.003G212800, Phvul.007G155300, Phv…
3	GO:0044710	single-organism metabolic process	Biological Process	56.85	34.57	93	Phvul.002G260100, Phvul.006G065300, Phvul.006G149700, Phvul.011G128500, Phvul.009G086000, Phvul.010G165800, Phvul.011G157700, Phvul.009G092400, Phvul.011G017200, Phvul.007G052900, Phvul.005G109400, Phvul.004G073400, Phvul.009G149500, Phvul.002G226700, Phvul.008G214200, Phvul.002G304200, Phvul.002G023500, Phvul.003G157200, Phvul.010G076700, Phvul.007G278100, Phvul.003G286600, Phvul.005G064200, Phv…
3	GO:0009628	response to abiotic stimulus	Biological Process	0.36	0.37	1	Phvul.008G245700
3	GO:0016043	cellular component organization	Biological Process	1.1	2.6	7	Phvul.011G015800, Phvul.010G079900, Phvul.003G126500, Phvul.003G215000, Phvul.002G289100, Phvul.007G249100, Phvul.011G065100
3	GO:0009607	response to biotic stimulus	Biological Process	2	0.74	2	Phvul.011G183800, Phvul.011G183900
3	GO:0044703	multi-organism reproductive process	Biological Process	0.22	0.37	1	Phvul.011G150100
3	GO:0044706	multi-multicellular organism process	Biological Process	0.22	0.37	1	Phvul.011G150100
3	GO:0044700	single organism signaling	Biological Process	6.07	2.6	7	Phvul.007G271700, Phvul.009G087500, Phvul.001G243300, Phvul.010G118300, Phvul.008G235100, Phvul.005G054600, Phvul.009G025300
3	GO:0051234	establishment of localization	Biological Process	4.48	7.43	20	Phvul.006G149700, Phvul.002G216200, Phvul.009G189000, Phvul.002G317100, Phvul.003G218500, Phvul.008G104500, Phvul.003G211100, Phvul.009G092400, Phvul.007G181500, Phvul.009G034400, Phvul.006G055800, Phvul.009G034200, Phvul.L003900, Phvul.010G065600, Phvul.003G225700, Phvul.006G142700, Phvul.001G205300, Phvul.011G061800, Phvul.002G061900, Phvul.011G065100
3	GO:0016265	death	Biological Process	0.22	0.37	1	Phvul.002G133400
3	GO:0065008	regulation of biological quality	Biological Process	1.53	2.97	8	Phvul.010G065600, Phvul.011G157700, Phvul.001G143700, Phvul.005G071200, Phvul.008G053300, Phvul.002G023500, Phvul.007G155300, Phvul.011G122900
3	GO:0065009	regulation of molecular function	Biological Process	1.08	1.12	3	Phvul.001G238100, Phvul.003G050900, Phvul.003G214100
3	GO:0071704	organic substance metabolic process	Biological Process	63.93	49.07	132	Phvul.002G260100, Phvul.006G149700, Phvul.011G128500, Phvul.001G094100, Phvul.003G107900, Phvul.009G116500, Phvul.010G165800, Phvul.001G094500, Phvul.011G017200, Phvul.004G073400, Phvul.001G012400, Phvul.009G221700, Phvul.005G054600, Phvul.008G030800, Phvul.003G231900, Phvul.007G079500, Phvul.008G105600, Phvul.001G239900, Phvul.009G021400, Phvul.003G286600, Phvul.002G076400, Phvul.009G123300, Phv…
3	GO:0042221	response to chemical	Biological Process	0.22	0.37	1	Phvul.009G034200
3	GO:0044763	single-organism cellular process	Biological Process	24.54	21.93	59	Phvul.002G260100, Phvul.006G065300, Phvul.006G149700, Phvul.009G189000, Phvul.011G157700, Phvul.009G092400, Phvul.008G235100, Phvul.009G034200, Phvul.005G054600, Phvul.010G065600, Phvul.011G138300, Phvul.011G061800, Phvul.007G249100, Phvul.002G023500, Phvul.007G155300, Phvul.007G278100, Phvul.003G286600, Phvul.009G087500, Phvul.005G064200, Phvul.002G133400, Phvul.008G104500, Phvul.003G211100, Phv…
3	GO:0071554	cell wall organization or biogenesis	Biological Process	1.44	1.49	4	Phvul.010G079900, Phvul.009G116500, Phvul.004G049200, Phvul.003G126500
3	GO:0051716	cellular response to stimulus	Biological Process	6.5	3.35	9	Phvul.007G271700, Phvul.011G007000, Phvul.009G087500, Phvul.001G243300, Phvul.010G118300, Phvul.009G031300, Phvul.008G235100, Phvul.005G054600, Phvul.009G025300
3	GO:0044238	primary metabolic process	Biological Process	193.38	44.98	121	Phvul.002G260100, Phvul.006G149700, Phvul.011G128500, Phvul.001G094100, Phvul.003G107900, Phvul.010G165800, Phvul.001G094500, Phvul.011G017200, Phvul.001G012400, Phvul.009G221700, Phvul.005G054600, Phvul.008G030800, Phvul.003G231900, Phvul.007G079500, Phvul.008G105600, Phvul.001G239900, Phvul.009G021400, Phvul.003G286600, Phvul.002G076400, Phvul.009G123300, Phvul.007G255600, Phvul.003G211100, Phv…
3	GO:0044237	cellular metabolic process	Biological Process	200.76	48.33	130	Phvul.002G260100, Phvul.006G149700, Phvul.010G002100, Phvul.003G107900, Phvul.010G165800, Phvul.009G116500, Phvul.001G094500, Phvul.001G012400, Phvul.009G221700, Phvul.004G128200, Phvul.005G054600, Phvul.008G030800, Phvul.003G231900, Phvul.001G039200, Phvul.008G105600, Phvul.003G286600, Phvul.009G123300, Phvul.003G211100, Phvul.010G070600, Phvul.001G257100, Phvul.003G223600, Phvul.011G007000, Phv…
3	GO:0006807	nitrogen compound metabolic process	Biological Process	2.82	16.73	45	Phvul.006G065300, Phvul.006G149700, Phvul.006G155800, Phvul.003G107900, Phvul.009G122300, Phvul.009G116500, Phvul.009G092400, Phvul.002G165600, Phvul.002G056300, Phvul.002G163700, Phvul.005G050700, Phvul.004G122000, Phvul.007G019300, Phvul.008G180200, Phvul.007G271700, Phvul.001G209900, Phvul.002G153900, Phvul.005G170600, Phvul.003G080400, Phvul.005G084600, Phvul.006G178400, Phvul.003G212800, Phv…
3	GO:0009056	catabolic process	Biological Process	2.27	3.72	10	Phvul.007G278100, Phvul.002G241100, Phvul.009G116500, Phvul.008G282000, Phvul.011G039100, Phvul.004G049200, Phvul.004G160300, Phvul.005G050700, Phvul.003G080400, Phvul.008G180200
3	GO:0009058	biosynthetic process	Biological Process	76.27	23.05	62	Phvul.002G260100, Phvul.006G065300, Phvul.006G149700, Phvul.003G107900, Phvul.009G122300, Phvul.010G165800, Phvul.001G094500, Phvul.009G092400, Phvul.011G017200, Phvul.002G056300, Phvul.010G033200, Phvul.001G012400, Phvul.009G221700, Phvul.005G054600, Phvul.007G249100, Phvul.007G170100, Phvul.007G066500, Phvul.005G064200, Phvul.003G154700, Phvul.009G123300, Phvul.003G093100, Phvul.003G211100, Phv…
3	GO:0033036	macromolecule localization	Biological Process	0.43	0.74	2	Phvul.002G317100, Phvul.011G065100
4	GO:0050794	regulation of cellular process	Biological Process	13.25	13.38	36	Phvul.003G107900, Phvul.009G122300, Phvul.001G243300, Phvul.011G157700, Phvul.002G165600, Phvul.008G235100, Phvul.002G056300, Phvul.002G163700, Phvul.005G071200, Phvul.008G053300, Phvul.004G122000, Phvul.005G054600, Phvul.007G271700, Phvul.002G153900, Phvul.003G249800, Phvul.005G170600, Phvul.005G084600, Phvul.002G023500, Phvul.003G212800, Phvul.007G155300, Phvul.009G025300, Phvul.011G122900, Phv…
4	GO:0051649	establishment of localization in cell	Biological Process	0.72	0.74	2	Phvul.L003900, Phvul.002G317100
4	GO:0006725	cellular aromatic compound metabolic process	Biological Process	44.18	15.24	41	Phvul.006G065300, Phvul.006G149700, Phvul.003G107900, Phvul.009G122300, Phvul.009G092400, Phvul.002G165600, Phvul.002G056300, Phvul.002G163700, Phvul.005G050700, Phvul.004G122000, Phvul.007G019300, Phvul.008G180200, Phvul.007G271700, Phvul.001G209900, Phvul.002G153900, Phvul.005G170600, Phvul.003G021600, Phvul.005G084600, Phvul.006G178400, Phvul.003G212800, Phvul.007G170100, Phvul.007G278100, Phv…
4	GO:0070271	protein complex biogenesis	Biological Process	0.22	0.37	1	Phvul.002G289100
4	GO:1901360	organic cyclic compound metabolic process	Biological Process	5.32	17.1	46	Phvul.009G116200, Phvul.006G065300, Phvul.006G149700, Phvul.004G000400, Phvul.003G107900, Phvul.009G122300, Phvul.010G165800, Phvul.009G092400, Phvul.002G165600, Phvul.002G056300, Phvul.002G163700, Phvul.005G050700, Phvul.004G122000, Phvul.007G019300, Phvul.008G258000, Phvul.008G180200, Phvul.007G271700, Phvul.001G209900, Phvul.002G153900, Phvul.005G170600, Phvul.005G084600, Phvul.006G178400, Phv…
4	GO:0043933	macromolecular complex subunit organization	Biological Process	0.39	1.12	3	Phvul.003G215000, Phvul.002G289100, Phvul.007G249100
4	GO:1902580	single-organism cellular localization	Biological Process	0.22	0.37	1	Phvul.011G065100
4	GO:1901135	carbohydrate derivative metabolic process	Biological Process	1.71	4.46	12	Phvul.002G260100, Phvul.006G149700, Phvul.001G209900, Phvul.009G116500, Phvul.002G317100, Phvul.003G211100, Phvul.011G039100, Phvul.009G092400, Phvul.008G282000, Phvul.005G050700, Phvul.007G019300, Phvul.008G180200
4	GO:0006952	defense response	Biological Process	3	1.12	3	Phvul.011G183800, Phvul.011G183900, Phvul.003G282400
4	GO:0005975	carbohydrate metabolic process	Biological Process	24.95	8.18	22	Phvul.001G265300, Phvul.001G219800, Phvul.011G075900, Phvul.003G158800, Phvul.005G039200, Phvul.002G260100, Phvul.002G241100, Phvul.011G039100, Phvul.009G233200, Phvul.010G039000, Phvul.005G050700, Phvul.003G147600, Phvul.001G223800, Phvul.007G165300, Phvul.008G180200, Phvul.003G231900, Phvul.007G079500, Phvul.003G147700, Phvul.005G111300, Phvul.008G282000, Phvul.001G239900, Phvul.002G008400
4	GO:0044092	negative regulation of molecular function	Biological Process	1.8	1.12	3	Phvul.001G238100, Phvul.003G050900, Phvul.003G214100
4	GO:1901564	organonitrogen compound metabolic process	Biological Process	2.49	7.06	19	Phvul.007G278100, Phvul.003G286600, Phvul.006G065300, Phvul.006G149700, Phvul.006G155800, Phvul.009G116500, Phvul.003G211100, Phvul.011G039100, Phvul.009G092400, Phvul.002G165600, Phvul.007G240500, Phvul.005G050700, Phvul.007G019300, Phvul.008G180200, Phvul.004G144500, Phvul.001G209900, Phvul.008G282000, Phvul.003G080400, Phvul.006G178400
4	GO:0006979	response to oxidative stress	Biological Process	2	0.74	2	Phvul.007G114200, Phvul.004G090800
4	GO:1901576	organic substance biosynthetic process	Biological Process	18.07	21.19	57	Phvul.002G260100, Phvul.006G065300, Phvul.006G149700, Phvul.003G107900, Phvul.009G122300, Phvul.010G165800, Phvul.001G094500, Phvul.009G092400, Phvul.011G017200, Phvul.002G056300, Phvul.010G033200, Phvul.001G012400, Phvul.009G221700, Phvul.005G054600, Phvul.007G249100, Phvul.007G066500, Phvul.005G064200, Phvul.003G154700, Phvul.009G123300, Phvul.003G211100, Phvul.010G070600, Phvul.003G223600, Phv…
4	GO:1901575	organic substance catabolic process	Biological Process	1.73	3.35	9	Phvul.007G278100, Phvul.002G241100, Phvul.009G116500, Phvul.008G282000, Phvul.011G039100, Phvul.004G160300, Phvul.005G050700, Phvul.003G080400, Phvul.008G180200
4	GO:0006996	organelle organization	Biological Process	0.36	0.37	1	Phvul.011G015800
4	GO:0006629	lipid metabolic process	Biological Process	27.8	6.69	18	Phvul.009G116200, Phvul.005G064200, Phvul.011G128500, Phvul.010G032900, Phvul.004G000400, Phvul.001G243300, Phvul.008G119600, Phvul.010G165800, Phvul.002G317100, Phvul.011G017200, Phvul.010G076200, Phvul.008G258000, Phvul.001G036200, Phvul.006G192800, Phvul.002G223300, Phvul.001G083000, Phvul.007G009200, Phvul.009G025300
4	GO:0044711	single-organism biosynthetic process	Biological Process	10.68	7.06	19	Phvul.009G116200, Phvul.006G065300, Phvul.005G064200, Phvul.006G149700, Phvul.010G032900, Phvul.004G000400, Phvul.008G119600, Phvul.006G155800, Phvul.010G165800, Phvul.003G211100, Phvul.009G092400, Phvul.002G165600, Phvul.011G017200, Phvul.001G223800, Phvul.008G258000, Phvul.008G180200, Phvul.001G083000, Phvul.006G178400, Phvul.007G009200
4	GO:0044712	single-organism catabolic process	Biological Process	1.83	2.23	6	Phvul.007G278100, Phvul.008G282000, Phvul.011G039100, Phvul.005G050700, Phvul.003G080400, Phvul.008G180200
4	GO:0006790	sulfur compound metabolic process	Biological Process	0.58	0.74	2	Phvul.006G065300, Phvul.004G000400
4	GO:0042440	pigment metabolic process	Biological Process	1.08	1.12	3	Phvul.007G278100, Phvul.002G165600, Phvul.006G178400
4	GO:0006793	phosphorus metabolic process	Biological Process	7.38	8.18	22	Phvul.006G069600, Phvul.009G087500, Phvul.006G149700, Phvul.003G098200, Phvul.003G260300, Phvul.011G150100, Phvul.002G317100, Phvul.003G211100, Phvul.011G039100, Phvul.009G092400, Phvul.005G050700, Phvul.003G149200, Phvul.007G019300, Phvul.008G180200, Phvul.008G030800, Phvul.006G192800, Phvul.001G209900, Phvul.010G118300, Phvul.008G105600, Phvul.008G282000, Phvul.003G027300, Phvul.007G049400
4	GO:0022607	cellular component assembly	Biological Process	0.13	0.37	1	Phvul.002G289100
4	GO:0009856	pollination	Biological Process	0.36	0.37	1	Phvul.011G150100
4	GO:0061024	membrane organization	Biological Process	0.36	0.37	1	Phvul.011G065100
4	GO:0070727	cellular macromolecule localization	Biological Process	0.72	0.74	2	Phvul.002G317100, Phvul.011G065100
4	GO:0008104	protein localization	Biological Process	0.72	0.74	2	Phvul.002G317100, Phvul.011G065100
4	GO:0009314	response to radiation	Biological Process	0.6	0.37	1	Phvul.008G245700
4	GO:0007017	microtubule-based process	Biological Process	2	0.74	2	Phvul.011G138300, Phvul.002G289100
4	GO:0008219	cell death	Biological Process	0.36	0.37	1	Phvul.002G133400
4	GO:0019222	regulation of metabolic process	Biological Process	5.88	9.67	26	Phvul.003G050900, Phvul.003G107900, Phvul.009G122300, Phvul.003G214100, Phvul.002G165600, Phvul.002G056300, Phvul.002G163700, Phvul.004G122000, Phvul.007G271700, Phvul.002G153900, Phvul.003G249800, Phvul.005G170600, Phvul.005G084600, Phvul.003G212800, Phvul.007G066500, Phvul.001G238100, Phvul.008G144300, Phvul.009G123300, Phvul.003G207300, Phvul.010G070600, Phvul.003G223600, Phvul.003G292400, Phv…
4	GO:0022613	ribonucleoprotein complex biogenesis	Biological Process	0.6	0.37	1	Phvul.004G002100
4	GO:0055114	oxidation-reduction process	Biological Process	58.36	21.56	58	Phvul.009G086000, Phvul.010G165800, Phvul.007G052900, Phvul.005G109400, Phvul.009G149500, Phvul.002G226700, Phvul.008G214200, Phvul.002G304200, Phvul.002G023500, Phvul.003G157200, Phvul.010G076700, Phvul.002G097000, Phvul.001G114800, Phvul.002G236600, Phvul.007G226500, Phvul.009G121000, Phvul.006G081700, Phvul.001G036200, Phvul.001G064000, Phvul.007G114200, Phvul.003G020300, Phvul.010G087500, Phv…
4	GO:0006081	cellular aldehyde metabolic process	Biological Process	0.36	0.37	1	Phvul.007G019300
4	GO:0006091	generation of precursor metabolites and energy	Biological Process	8.59	5.95	16	Phvul.010G002100, Phvul.011G039100, Phvul.004G091600, Phvul.005G050700, Phvul.004G128200, Phvul.008G180200, Phvul.010G121400, Phvul.009G260200, Phvul.003G249800, Phvul.008G282000, Phvul.007G113000, Phvul.008G289700, Phvul.002G024000, Phvul.002G196400, Phvul.003G265100, Phvul.008G285100
4	GO:0008037	cell recognition	Biological Process	0.6	0.37	1	Phvul.011G150100
4	GO:0042592	homeostatic process	Biological Process	2.55	2.97	8	Phvul.010G065600, Phvul.011G157700, Phvul.001G143700, Phvul.005G071200, Phvul.008G053300, Phvul.002G023500, Phvul.007G155300, Phvul.011G122900
4	GO:0007154	cell communication	Biological Process	6.43	2.97	8	Phvul.007G271700, Phvul.009G087500, Phvul.001G243300, Phvul.011G150100, Phvul.010G118300, Phvul.008G235100, Phvul.005G054600, Phvul.009G025300
4	GO:0051186	cofactor metabolic process	Biological Process	1.44	3.72	10	Phvul.007G278100, Phvul.004G000400, Phvul.008G282000, Phvul.011G039100, Phvul.002G165600, Phvul.007G240500, Phvul.005G050700, Phvul.006G178400, Phvul.007G019300, Phvul.008G180200
4	GO:0033554	cellular response to stress	Biological Process	0.72	0.74	2	Phvul.011G007000, Phvul.009G031300
4	GO:0034641	cellular nitrogen compound metabolic process	Biological Process	3.16	14.87	40	Phvul.006G065300, Phvul.006G149700, Phvul.003G107900, Phvul.009G122300, Phvul.009G092400, Phvul.002G165600, Phvul.002G056300, Phvul.002G163700, Phvul.005G050700, Phvul.004G122000, Phvul.007G019300, Phvul.008G180200, Phvul.007G271700, Phvul.001G209900, Phvul.002G153900, Phvul.005G170600, Phvul.005G084600, Phvul.006G178400, Phvul.003G212800, Phvul.007G170100, Phvul.007G278100, Phvul.007G066500, Phv…
4	GO:0022411	cellular component disassembly	Biological Process	0.26	0.74	2	Phvul.003G215000, Phvul.007G249100
4	GO:0042493	response to drug	Biological Process	0.36	0.37	1	Phvul.009G034200
4	GO:0048519	negative regulation of biological process	Biological Process	1.08	1.12	3	Phvul.001G238100, Phvul.003G050900, Phvul.003G214100
4	GO:0044281	small molecule metabolic process	Biological Process	2.85	8.18	22	Phvul.003G286600, Phvul.006G065300, Phvul.006G149700, Phvul.004G000400, Phvul.006G155800, Phvul.011G157700, Phvul.003G211100, Phvul.011G039100, Phvul.009G092400, Phvul.001G143700, Phvul.005G071200, Phvul.005G050700, Phvul.008G053300, Phvul.007G019300, Phvul.008G180200, Phvul.004G144500, Phvul.001G209900, Phvul.001G083000, Phvul.008G282000, Phvul.002G023500, Phvul.003G080400, Phvul.007G009200
4	GO:0046483	heterocycle metabolic process	Biological Process	3.52	15.24	41	Phvul.006G065300, Phvul.006G149700, Phvul.004G000400, Phvul.003G107900, Phvul.009G122300, Phvul.009G092400, Phvul.002G165600, Phvul.002G056300, Phvul.002G163700, Phvul.005G050700, Phvul.004G122000, Phvul.007G019300, Phvul.008G180200, Phvul.007G271700, Phvul.001G209900, Phvul.002G153900, Phvul.005G170600, Phvul.005G084600, Phvul.006G178400, Phvul.003G212800, Phvul.007G170100, Phvul.007G278100, Phv…
4	GO:0044249	cellular biosynthetic process	Biological Process	14.84	18.59	50	Phvul.002G260100, Phvul.006G065300, Phvul.006G149700, Phvul.003G107900, Phvul.009G122300, Phvul.001G094500, Phvul.009G092400, Phvul.002G056300, Phvul.010G033200, Phvul.001G012400, Phvul.009G221700, Phvul.005G054600, Phvul.007G249100, Phvul.007G066500, Phvul.005G064200, Phvul.003G154700, Phvul.009G123300, Phvul.003G211100, Phvul.010G070600, Phvul.003G223600, Phvul.003G292400, Phvul.001G223800, Phv…
4	GO:0006810	transport	Biological Process	7.1	7.06	19	Phvul.006G149700, Phvul.002G216200, Phvul.009G189000, Phvul.002G317100, Phvul.003G218500, Phvul.008G104500, Phvul.003G211100, Phvul.009G092400, Phvul.007G181500, Phvul.009G034400, Phvul.006G055800, Phvul.009G034200, Phvul.L003900, Phvul.010G065600, Phvul.003G225700, Phvul.006G142700, Phvul.001G205300, Phvul.011G061800, Phvul.002G061900
4	GO:0044248	cellular catabolic process	Biological Process	1.59	1.86	5	Phvul.007G278100, Phvul.002G241100, Phvul.009G116500, Phvul.004G049200, Phvul.003G080400
4	GO:0045229	external encapsulating structure organization	Biological Process	0.72	0.74	2	Phvul.010G079900, Phvul.003G126500
4	GO:0043170	macromolecule metabolic process	Biological Process	49.57	30.86	83	Phvul.002G260100, Phvul.001G094100, Phvul.002G241100, Phvul.003G260300, Phvul.003G107900, Phvul.009G122300, Phvul.009G116500, Phvul.001G094500, Phvul.009G233200, Phvul.002G056300, Phvul.010G033200, Phvul.003G147600, Phvul.001G012400, Phvul.009G221700, Phvul.005G054600, Phvul.008G030800, Phvul.003G231900, Phvul.009G241100, Phvul.008G105600, Phvul.003G027300, Phvul.009G021400, Phvul.007G249100, Phv…
4	GO:0015979	photosynthesis	Biological Process	41.03	13.75	37	Phvul.003G132500, Phvul.001G157100, Phvul.004G000400, Phvul.010G002100, Phvul.002G165600, Phvul.003G186300, Phvul.010G052300, Phvul.004G128200, Phvul.005G004000, Phvul.009G216400, Phvul.009G134500, Phvul.007G055900, Phvul.001G039200, Phvul.009G260200, Phvul.003G247600, Phvul.003G249800, Phvul.007G113000, Phvul.007G153500, Phvul.008G289700, Phvul.006G178400, Phvul.009G008400, Phvul.008G285100, Phv…
4	GO:0015977	carbon fixation	Biological Process	1	0.37	1	Phvul.004G073400
5	GO:0050790	regulation of catalytic activity	Biological Process	1.8	1.12	3	Phvul.001G238100, Phvul.003G050900, Phvul.003G214100
5	GO:0006732	coenzyme metabolic process	Biological Process	1.32	2.6	7	Phvul.004G000400, Phvul.008G282000, Phvul.011G039100, Phvul.007G240500, Phvul.005G050700, Phvul.007G019300, Phvul.008G180200
5	GO:0006974	cellular response to DNA damage stimulus	Biological Process	1.2	0.74	2	Phvul.011G007000, Phvul.009G031300
5	GO:1901361	organic cyclic compound catabolic process	Biological Process	0.22	0.37	1	Phvul.007G278100
5	GO:1901362	organic cyclic compound biosynthetic process	Biological Process	6.47	12.27	33	Phvul.009G116200, Phvul.006G065300, Phvul.006G149700, Phvul.004G000400, Phvul.003G107900, Phvul.009G122300, Phvul.010G165800, Phvul.009G092400, Phvul.002G165600, Phvul.002G056300, Phvul.002G163700, Phvul.004G122000, Phvul.008G258000, Phvul.007G271700, Phvul.002G153900, Phvul.005G170600, Phvul.005G084600, Phvul.006G178400, Phvul.003G212800, Phvul.007G066500, Phvul.008G144300, Phvul.010G032900, Phv…
5	GO:0060255	regulation of macromolecule metabolic process	Biological Process	7.56	7.81	21	Phvul.007G066500, Phvul.008G144300, Phvul.009G123300, Phvul.003G107900, Phvul.009G122300, Phvul.003G207300, Phvul.010G070600, Phvul.002G165600, Phvul.003G223600, Phvul.003G292400, Phvul.002G056300, Phvul.002G163700, Phvul.002G146400, Phvul.004G122000, Phvul.010G114900, Phvul.007G271700, Phvul.002G153900, Phvul.007G135900, Phvul.005G170600, Phvul.005G084600, Phvul.003G212800
5	GO:1901136	carbohydrate derivative catabolic process	Biological Process	0.36	0.37	1	Phvul.009G116500
5	GO:1901137	carbohydrate derivative biosynthetic process	Biological Process	0.45	1.49	4	Phvul.002G260100, Phvul.006G149700, Phvul.003G211100, Phvul.009G092400
5	GO:0005976	polysaccharide metabolic process	Biological Process	3.23	3.35	9	Phvul.001G265300, Phvul.003G231900, Phvul.003G147700, Phvul.002G241100, Phvul.005G111300, Phvul.009G233200, Phvul.003G147600, Phvul.001G223800, Phvul.002G008400
5	GO:0080090	regulation of primary metabolic process	Biological Process	1.63	7.81	21	Phvul.007G066500, Phvul.008G144300, Phvul.009G123300, Phvul.003G107900, Phvul.009G122300, Phvul.003G207300, Phvul.010G070600, Phvul.002G165600, Phvul.003G223600, Phvul.003G292400, Phvul.002G056300, Phvul.002G163700, Phvul.002G146400, Phvul.004G122000, Phvul.010G114900, Phvul.007G271700, Phvul.002G153900, Phvul.007G135900, Phvul.005G170600, Phvul.005G084600, Phvul.003G212800
5	GO:0006766	vitamin metabolic process	Biological Process	0.13	0.37	1	Phvul.006G065300
5	GO:0046149	pigment catabolic process	Biological Process	0.6	0.37	1	Phvul.007G278100
5	GO:0046148	pigment biosynthetic process	Biological Process	1.2	0.74	2	Phvul.002G165600, Phvul.006G178400
5	GO:0045184	establishment of protein localization	Biological Process	0.72	0.74	2	Phvul.002G317100, Phvul.011G065100
5	GO:1901565	organonitrogen compound catabolic process	Biological Process	0.71	1.12	3	Phvul.007G278100, Phvul.009G116500, Phvul.003G080400
5	GO:1901566	organonitrogen compound biosynthetic process	Biological Process	1.37	2.97	8	Phvul.006G065300, Phvul.006G149700, Phvul.006G155800, Phvul.003G211100, Phvul.009G092400, Phvul.002G165600, Phvul.007G240500, Phvul.006G178400
5	GO:1903509	liposaccharide metabolic process	Biological Process	0.36	0.37	1	Phvul.002G317100
5	GO:0019637	organophosphate metabolic process	Biological Process	1.41	4.09	11	Phvul.006G192800, Phvul.006G149700, Phvul.001G209900, Phvul.002G317100, Phvul.003G211100, Phvul.008G282000, Phvul.011G039100, Phvul.009G092400, Phvul.005G050700, Phvul.007G019300, Phvul.008G180200
5	GO:0046907	intracellular transport	Biological Process	0.6	0.37	1	Phvul.002G317100
5	GO:0044723	single-organism carbohydrate metabolic process	Biological Process	1.83	2.23	6	Phvul.002G260100, Phvul.008G282000, Phvul.011G039100, Phvul.005G050700, Phvul.001G223800, Phvul.008G180200
5	GO:0042558	pteridine-containing compound metabolic process	Biological Process	0.36	0.37	1	Phvul.007G240500
5	GO:0022900	electron transport chain	Biological Process	0.6	0.37	1	Phvul.003G265100
5	GO:0019725	cellular homeostasis	Biological Process	4.25	2.97	8	Phvul.010G065600, Phvul.011G157700, Phvul.001G143700, Phvul.005G071200, Phvul.008G053300, Phvul.002G023500, Phvul.007G155300, Phvul.011G122900
5	GO:0008610	lipid biosynthetic process	Biological Process	15.76	3.72	10	Phvul.009G116200, Phvul.005G064200, Phvul.010G032900, Phvul.004G000400, Phvul.008G119600, Phvul.010G165800, Phvul.001G083000, Phvul.011G017200, Phvul.007G009200, Phvul.008G258000
5	GO:0043412	macromolecule modification	Biological Process	2.45	4.46	12	Phvul.008G030800, Phvul.006G069600, Phvul.002G260100, Phvul.009G087500, Phvul.006G107800, Phvul.003G260300, Phvul.011G150100, Phvul.010G118300, Phvul.008G105600, Phvul.003G027300, Phvul.007G049400, Phvul.003G149200
5	GO:0006796	phosphate-containing compound metabolic process	Biological Process	12.29	8.18	22	Phvul.006G069600, Phvul.009G087500, Phvul.006G149700, Phvul.003G098200, Phvul.003G260300, Phvul.011G150100, Phvul.002G317100, Phvul.003G211100, Phvul.011G039100, Phvul.009G092400, Phvul.005G050700, Phvul.003G149200, Phvul.007G019300, Phvul.008G180200, Phvul.008G030800, Phvul.006G192800, Phvul.001G209900, Phvul.010G118300, Phvul.008G105600, Phvul.008G282000, Phvul.003G027300, Phvul.007G049400
5	GO:0019439	aromatic compound catabolic process	Biological Process	0.22	0.37	1	Phvul.007G278100
5	GO:0009875	pollen-pistil interaction	Biological Process	0.6	0.37	1	Phvul.011G150100
5	GO:0048285	organelle fission	Biological Process	0.6	0.37	1	Phvul.011G015800
5	GO:0016052	carbohydrate catabolic process	Biological Process	1.57	1.86	5	Phvul.002G241100, Phvul.008G282000, Phvul.011G039100, Phvul.005G050700, Phvul.008G180200
5	GO:0019684	photosynthesis, light reaction	Biological Process	6.72	4.46	12	Phvul.010G121400, Phvul.010G002100, Phvul.009G260200, Phvul.003G249800, Phvul.004G091600, Phvul.007G113000, Phvul.008G289700, Phvul.002G024000, Phvul.002G196400, Phvul.004G128200, Phvul.003G265100, Phvul.008G285100
5	GO:0044802	single-organism membrane organization	Biological Process	0.6	0.37	1	Phvul.011G065100
5	GO:0006139	nucleobase-containing compound metabolic process	Biological Process	3.12	13.38	36	Phvul.006G149700, Phvul.003G107900, Phvul.009G122300, Phvul.009G092400, Phvul.002G165600, Phvul.002G056300, Phvul.002G163700, Phvul.005G050700, Phvul.004G122000, Phvul.007G019300, Phvul.008G180200, Phvul.007G271700, Phvul.001G209900, Phvul.002G153900, Phvul.005G170600, Phvul.005G084600, Phvul.003G212800, Phvul.007G170100, Phvul.007G066500, Phvul.008G144300, Phvul.009G123300, Phvul.003G207300, Phv…
5	GO:0009889	regulation of biosynthetic process	Biological Process	4.54	7.81	21	Phvul.007G066500, Phvul.008G144300, Phvul.009G123300, Phvul.003G107900, Phvul.009G122300, Phvul.003G207300, Phvul.010G070600, Phvul.002G165600, Phvul.003G223600, Phvul.003G292400, Phvul.002G056300, Phvul.002G163700, Phvul.002G146400, Phvul.004G122000, Phvul.010G114900, Phvul.007G271700, Phvul.002G153900, Phvul.007G135900, Phvul.005G170600, Phvul.005G084600, Phvul.003G212800
5	GO:0019438	aromatic compound biosynthetic process	Biological Process	3.02	10.04	27	Phvul.006G065300, Phvul.006G149700, Phvul.003G107900, Phvul.009G122300, Phvul.009G092400, Phvul.002G165600, Phvul.002G056300, Phvul.002G163700, Phvul.004G122000, Phvul.007G271700, Phvul.002G153900, Phvul.005G170600, Phvul.005G084600, Phvul.006G178400, Phvul.003G212800, Phvul.007G066500, Phvul.008G144300, Phvul.009G123300, Phvul.003G207300, Phvul.003G211100, Phvul.010G070600, Phvul.007G240500, Phv…
5	GO:0019538	protein metabolic process	Biological Process	64.02	16.73	45	Phvul.003G050900, Phvul.006G069600, Phvul.002G260100, Phvul.006G107800, Phvul.001G094100, Phvul.003G214100, Phvul.003G260300, Phvul.011G027700, Phvul.001G094500, Phvul.010G033200, Phvul.001G012400, Phvul.009G221700, Phvul.003G149200, Phvul.005G054600, Phvul.008G030800, Phvul.005G168800, Phvul.001G193200, Phvul.009G241100, Phvul.002G256700, Phvul.008G105600, Phvul.003G027300, Phvul.009G021400, Phv…
5	GO:0032984	macromolecular complex disassembly	Biological Process	0.43	0.74	2	Phvul.003G215000, Phvul.007G249100
5	GO:0006040	amino sugar metabolic process	Biological Process	0.22	0.37	1	Phvul.009G116500
5	GO:0042254	ribosome biogenesis	Biological Process	1	0.37	1	Phvul.004G002100
5	GO:0065003	macromolecular complex assembly	Biological Process	0.22	0.37	1	Phvul.002G289100
5	GO:0034613	cellular protein localization	Biological Process	1.2	0.74	2	Phvul.002G317100, Phvul.011G065100
5	GO:0009892	negative regulation of metabolic process	Biological Process	1.8	1.12	3	Phvul.001G238100, Phvul.003G050900, Phvul.003G214100
5	GO:0008202	steroid metabolic process	Biological Process	3	1.86	5	Phvul.009G116200, Phvul.010G032900, Phvul.008G119600, Phvul.010G165800, Phvul.008G258000
5	GO:0006022	aminoglycan metabolic process	Biological Process	0.36	0.37	1	Phvul.009G116500
5	GO:0009416	response to light stimulus	Biological Process	1	0.37	1	Phvul.008G245700
5	GO:0016192	vesicle-mediated transport	Biological Process	0.6	0.37	1	Phvul.L003900
5	GO:0018130	heterocycle biosynthetic process	Biological Process	3.47	10.41	28	Phvul.006G065300, Phvul.006G149700, Phvul.004G000400, Phvul.003G107900, Phvul.009G122300, Phvul.009G092400, Phvul.002G165600, Phvul.002G056300, Phvul.002G163700, Phvul.004G122000, Phvul.007G271700, Phvul.002G153900, Phvul.005G170600, Phvul.005G084600, Phvul.006G178400, Phvul.003G212800, Phvul.007G066500, Phvul.008G144300, Phvul.009G123300, Phvul.003G207300, Phvul.003G211100, Phvul.010G070600, Phv…
5	GO:0071705	nitrogen compound transport	Biological Process	0.79	1.12	3	Phvul.003G225700, Phvul.003G218500, Phvul.002G061900
5	GO:0031323	regulation of cellular metabolic process	Biological Process	4.97	8.55	23	Phvul.007G066500, Phvul.008G144300, Phvul.009G123300, Phvul.003G107900, Phvul.009G122300, Phvul.003G207300, Phvul.010G070600, Phvul.002G165600, Phvul.003G223600, Phvul.003G292400, Phvul.002G056300, Phvul.002G163700, Phvul.002G146400, Phvul.004G122000, Phvul.010G114900, Phvul.007G271700, Phvul.002G153900, Phvul.007G135900, Phvul.003G249800, Phvul.005G170600, Phvul.002G024000, Phvul.005G084600, Phv…
5	GO:0071822	protein complex subunit organization	Biological Process	0.65	1.12	3	Phvul.003G215000, Phvul.002G289100, Phvul.007G249100
5	GO:0071702	organic substance transport	Biological Process	2.03	2.23	6	Phvul.003G225700, Phvul.002G317100, Phvul.003G218500, Phvul.006G142700, Phvul.002G061900, Phvul.009G034400
5	GO:0006082	organic acid metabolic process	Biological Process	1.14	4.09	11	Phvul.003G286600, Phvul.004G144500, Phvul.004G000400, Phvul.006G155800, Phvul.001G083000, Phvul.008G282000, Phvul.011G039100, Phvul.005G050700, Phvul.003G080400, Phvul.007G009200, Phvul.008G180200
5	GO:0051171	regulation of nitrogen compound metabolic process	Biological Process	1.63	7.81	21	Phvul.007G066500, Phvul.008G144300, Phvul.009G123300, Phvul.003G107900, Phvul.009G122300, Phvul.003G207300, Phvul.010G070600, Phvul.002G165600, Phvul.003G223600, Phvul.003G292400, Phvul.002G056300, Phvul.002G163700, Phvul.002G146400, Phvul.004G122000, Phvul.010G114900, Phvul.007G271700, Phvul.002G153900, Phvul.007G135900, Phvul.005G170600, Phvul.005G084600, Phvul.003G212800
5	GO:0046700	heterocycle catabolic process	Biological Process	0.22	0.37	1	Phvul.007G278100
5	GO:0044765	single-organism transport	Biological Process	10.42	6.69	18	Phvul.006G149700, Phvul.002G216200, Phvul.009G189000, Phvul.003G218500, Phvul.008G104500, Phvul.003G211100, Phvul.009G092400, Phvul.007G181500, Phvul.009G034400, Phvul.006G055800, Phvul.009G034200, Phvul.L003900, Phvul.010G065600, Phvul.003G225700, Phvul.006G142700, Phvul.001G205300, Phvul.011G061800, Phvul.002G061900
5	GO:0010467	gene expression	Biological Process	20.18	15.24	41	Phvul.003G107900, Phvul.009G122300, Phvul.011G027700, Phvul.001G094500, Phvul.002G165600, Phvul.002G056300, Phvul.002G163700, Phvul.010G033200, Phvul.001G012400, Phvul.009G221700, Phvul.004G122000, Phvul.005G054600, Phvul.007G271700, Phvul.005G168800, Phvul.002G153900, Phvul.002G256700, Phvul.005G170600, Phvul.007G027600, Phvul.007G249100, Phvul.005G084600, Phvul.003G212800, Phvul.007G170100, Phv…
5	GO:0007031	peroxisome organization	Biological Process	0.6	0.37	1	Phvul.011G015800
5	GO:0051187	cofactor catabolic process	Biological Process	0.36	0.37	1	Phvul.007G278100
5	GO:0051188	cofactor biosynthetic process	Biological Process	1.44	1.49	4	Phvul.004G000400, Phvul.002G165600, Phvul.007G240500, Phvul.006G178400
5	GO:0007165	signal transduction	Biological Process	10.12	2.6	7	Phvul.007G271700, Phvul.009G087500, Phvul.001G243300, Phvul.010G118300, Phvul.008G235100, Phvul.005G054600, Phvul.009G025300
5	GO:0012501	programmed cell death	Biological Process	0.6	0.37	1	Phvul.002G133400
5	GO:0048878	chemical homeostasis	Biological Process	0.05	0.37	1	Phvul.010G065600
5	GO:0044283	small molecule biosynthetic process	Biological Process	0.64	1.86	5	Phvul.006G065300, Phvul.004G000400, Phvul.006G155800, Phvul.001G083000, Phvul.007G009200
5	GO:0044282	small molecule catabolic process	Biological Process	0.05	0.37	1	Phvul.003G080400
5	GO:0033013	tetrapyrrole metabolic process	Biological Process	0.65	1.12	3	Phvul.007G278100, Phvul.002G165600, Phvul.006G178400
5	GO:0072521	purine-containing compound metabolic process	Biological Process	1.31	2.97	8	Phvul.006G149700, Phvul.001G209900, Phvul.003G211100, Phvul.008G282000, Phvul.011G039100, Phvul.009G092400, Phvul.005G050700, Phvul.008G180200
5	GO:0072524	pyridine-containing compound metabolic process	Biological Process	0.99	1.86	5	Phvul.008G282000, Phvul.011G039100, Phvul.005G050700, Phvul.007G019300, Phvul.008G180200
5	GO:0071555	cell wall organization	Biological Process	1.2	0.74	2	Phvul.010G079900, Phvul.003G126500
5	GO:0072527	pyrimidine-containing compound metabolic process	Biological Process	0.22	0.37	1	Phvul.006G065300
5	GO:1901657	glycosyl compound metabolic process	Biological Process	0.74	2.97	8	Phvul.006G149700, Phvul.001G209900, Phvul.003G211100, Phvul.008G282000, Phvul.011G039100, Phvul.009G092400, Phvul.005G050700, Phvul.008G180200
5	GO:0018904	ether metabolic process	Biological Process	3	1.86	5	Phvul.011G157700, Phvul.001G143700, Phvul.005G071200, Phvul.008G053300, Phvul.002G023500
5	GO:0009057	macromolecule catabolic process	Biological Process	1.09	1.12	3	Phvul.002G241100, Phvul.009G116500, Phvul.004G160300
5	GO:0044255	cellular lipid metabolic process	Biological Process	2.09	2.23	6	Phvul.006G192800, Phvul.005G064200, Phvul.004G000400, Phvul.001G083000, Phvul.002G317100, Phvul.007G009200
5	GO:0009059	macromolecule biosynthetic process	Biological Process	12.44	14.5	39	Phvul.002G260100, Phvul.003G107900, Phvul.009G122300, Phvul.011G027700, Phvul.001G094500, Phvul.002G165600, Phvul.002G056300, Phvul.002G163700, Phvul.010G033200, Phvul.001G012400, Phvul.009G221700, Phvul.004G122000, Phvul.005G054600, Phvul.007G271700, Phvul.005G168800, Phvul.002G153900, Phvul.002G256700, Phvul.005G170600, Phvul.007G027600, Phvul.007G249100, Phvul.005G084600, Phvul.003G212800, Phv…
5	GO:0044260	cellular macromolecule metabolic process	Biological Process	19.65	24.54	66	Phvul.002G260100, Phvul.002G241100, Phvul.003G260300, Phvul.003G107900, Phvul.009G122300, Phvul.009G116500, Phvul.001G094500, Phvul.009G233200, Phvul.002G056300, Phvul.010G033200, Phvul.003G147600, Phvul.001G012400, Phvul.009G221700, Phvul.005G054600, Phvul.008G030800, Phvul.003G231900, Phvul.008G105600, Phvul.003G027300, Phvul.007G249100, Phvul.007G170100, Phvul.007G066500, Phvul.009G087500, Phv…
5	GO:0044262	cellular carbohydrate metabolic process	Biological Process	3.23	3.35	9	Phvul.001G265300, Phvul.003G231900, Phvul.003G147700, Phvul.002G241100, Phvul.005G111300, Phvul.009G233200, Phvul.003G147600, Phvul.001G223800, Phvul.002G008400
5	GO:0044270	cellular nitrogen compound catabolic process	Biological Process	0.22	0.37	1	Phvul.007G278100
5	GO:0044272	sulfur compound biosynthetic process	Biological Process	0.96	0.74	2	Phvul.006G065300, Phvul.004G000400
5	GO:0044271	cellular nitrogen compound biosynthetic process	Biological Process	2.87	10.04	27	Phvul.006G065300, Phvul.006G149700, Phvul.003G107900, Phvul.009G122300, Phvul.009G092400, Phvul.002G165600, Phvul.002G056300, Phvul.002G163700, Phvul.004G122000, Phvul.007G271700, Phvul.002G153900, Phvul.005G170600, Phvul.005G084600, Phvul.006G178400, Phvul.003G212800, Phvul.007G066500, Phvul.008G144300, Phvul.009G123300, Phvul.003G207300, Phvul.003G211100, Phvul.010G070600, Phvul.007G240500, Phv…
6	GO:0005996	monosaccharide metabolic process	Biological Process	0.22	0.37	1	Phvul.008G180200
6	GO:0006720	isoprenoid metabolic process	Biological Process	0.6	0.37	1	Phvul.005G064200
6	GO:0006733	oxidoreduction coenzyme metabolic process	Biological Process	0.99	1.86	5	Phvul.008G282000, Phvul.011G039100, Phvul.005G050700, Phvul.007G019300, Phvul.008G180200
6	GO:0015893	drug transport	Biological Process	0.6	0.37	1	Phvul.009G034200
6	GO:0006811	ion transport	Biological Process	3.4	3.72	10	Phvul.010G065600, Phvul.006G149700, Phvul.003G225700, Phvul.002G216200, Phvul.006G142700, Phvul.001G205300, Phvul.003G211100, Phvul.009G092400, Phvul.007G181500, Phvul.006G055800
6	GO:0006818	hydrogen transport	Biological Process	0.39	1.12	3	Phvul.006G149700, Phvul.003G211100, Phvul.009G092400
6	GO:0006644	phospholipid metabolic process	Biological Process	0.43	0.74	2	Phvul.006G192800, Phvul.002G317100
6	GO:0006643	membrane lipid metabolic process	Biological Process	0.36	0.37	1	Phvul.002G317100
6	GO:0046146	tetrahydrobiopterin metabolic process	Biological Process	0.6	0.37	1	Phvul.007G240500
6	GO:0016559	peroxisome fission	Biological Process	1	0.37	1	Phvul.011G015800
6	GO:0006767	water-soluble vitamin metabolic process	Biological Process	0.22	0.37	1	Phvul.006G065300
6	GO:0072657	protein localization to membrane	Biological Process	0.36	0.37	1	Phvul.011G065100
6	GO:0016310	phosphorylation	Biological Process	18.36	4.46	12	Phvul.008G030800, Phvul.006G069600, Phvul.009G087500, Phvul.006G192800, Phvul.003G098200, Phvul.003G260300, Phvul.011G150100, Phvul.010G118300, Phvul.008G105600, Phvul.003G027300, Phvul.007G049400, Phvul.003G149200
6	GO:0006508	proteolysis	Biological Process	15	5.58	15	Phvul.001G238100, Phvul.003G050900, Phvul.005G045800, Phvul.001G094100, Phvul.002G076400, Phvul.003G214100, Phvul.006G152800, Phvul.007G255600, Phvul.008G148000, Phvul.007G109000, Phvul.001G229200, Phvul.001G193200, Phvul.009G241100, Phvul.002G190900, Phvul.009G021400
6	GO:0015031	protein transport	Biological Process	0.6	0.37	1	Phvul.002G317100
6	GO:0046903	secretion	Biological Process	0.36	0.37	1	Phvul.L003900
6	GO:0006694	steroid biosynthetic process	Biological Process	5	1.86	5	Phvul.009G116200, Phvul.010G032900, Phvul.008G119600, Phvul.010G165800, Phvul.008G258000
6	GO:0042545	cell wall modification	Biological Process	2	0.74	2	Phvul.010G079900, Phvul.003G126500
6	GO:0044724	single-organism carbohydrate catabolic process	Biological Process	2.4	1.49	4	Phvul.008G282000, Phvul.011G039100, Phvul.005G050700, Phvul.008G180200
6	GO:1901071	glucosamine-containing compound metabolic process	Biological Process	0.36	0.37	1	Phvul.009G116500
6	GO:0042559	pteridine-containing compound biosynthetic process	Biological Process	0.6	0.37	1	Phvul.007G240500
6	GO:0006662	glycerol ether metabolic process	Biological Process	5	1.86	5	Phvul.011G157700, Phvul.001G143700, Phvul.005G071200, Phvul.008G053300, Phvul.002G023500
6	GO:0006778	porphyrin-containing compound metabolic process	Biological Process	1.08	1.12	3	Phvul.007G278100, Phvul.002G165600, Phvul.006G178400
6	GO:0051156	glucose 6-phosphate metabolic process	Biological Process	0.6	0.37	1	Phvul.007G019300
6	GO:0070085	glycosylation	Biological Process	0.22	0.37	1	Phvul.002G260100
6	GO:0016051	carbohydrate biosynthetic process	Biological Process	0.43	0.74	2	Phvul.001G223800, Phvul.008G180200
6	GO:0016053	organic acid biosynthetic process	Biological Process	0.86	1.49	4	Phvul.004G000400, Phvul.006G155800, Phvul.001G083000, Phvul.007G009200
6	GO:0019682	glyceraldehyde-3-phosphate metabolic process	Biological Process	0.6	0.37	1	Phvul.007G019300
6	GO:0016054	organic acid catabolic process	Biological Process	0.08	0.37	1	Phvul.003G080400
6	GO:0009765	photosynthesis, light harvesting	Biological Process	9	3.35	9	Phvul.010G121400, Phvul.009G260200, Phvul.010G002100, Phvul.004G091600, Phvul.007G113000, Phvul.008G289700, Phvul.002G196400, Phvul.004G128200, Phvul.008G285100
6	GO:0009767	photosynthetic electron transport chain	Biological Process	1	0.37	1	Phvul.003G265100
6	GO:0006461	protein complex assembly	Biological Process	0.36	0.37	1	Phvul.002G289100
6	GO:0008643	carbohydrate transport	Biological Process	1	0.37	1	Phvul.009G034400
6	GO:0042886	amide transport	Biological Process	0.72	0.74	2	Phvul.003G218500, Phvul.002G061900
6	GO:0043467	regulation of generation of precursor metabolites and energy	Biological Process	0.72	0.74	2	Phvul.003G249800, Phvul.002G024000
6	GO:0034622	cellular macromolecular complex assembly	Biological Process	0.36	0.37	1	Phvul.002G289100
6	GO:0043241	protein complex disassembly	Biological Process	0.72	0.74	2	Phvul.003G215000, Phvul.007G249100
6	GO:0030258	lipid modification	Biological Process	0.36	0.37	1	Phvul.006G192800
6	GO:0019219	regulation of nucleobase-containing compound metabolic process	Biological Process	2.72	7.81	21	Phvul.007G066500, Phvul.008G144300, Phvul.009G123300, Phvul.003G107900, Phvul.009G122300, Phvul.003G207300, Phvul.010G070600, Phvul.002G165600, Phvul.003G223600, Phvul.003G292400, Phvul.002G056300, Phvul.002G163700, Phvul.002G146400, Phvul.004G122000, Phvul.010G114900, Phvul.007G271700, Phvul.002G153900, Phvul.007G135900, Phvul.005G170600, Phvul.005G084600, Phvul.003G212800
6	GO:0006026	aminoglycan catabolic process	Biological Process	0.6	0.37	1	Phvul.009G116500
6	GO:0019693	ribose phosphate metabolic process	Biological Process	1.91	3.35	9	Phvul.006G149700, Phvul.001G209900, Phvul.003G211100, Phvul.008G282000, Phvul.011G039100, Phvul.009G092400, Phvul.005G050700, Phvul.007G019300, Phvul.008G180200
6	GO:0031326	regulation of cellular biosynthetic process	Biological Process	7.56	7.81	21	Phvul.007G066500, Phvul.008G144300, Phvul.009G123300, Phvul.003G107900, Phvul.009G122300, Phvul.003G207300, Phvul.010G070600, Phvul.002G165600, Phvul.003G223600, Phvul.003G292400, Phvul.002G056300, Phvul.002G163700, Phvul.002G146400, Phvul.004G122000, Phvul.010G114900, Phvul.007G271700, Phvul.002G153900, Phvul.007G135900, Phvul.005G170600, Phvul.005G084600, Phvul.003G212800
6	GO:0009110	vitamin biosynthetic process	Biological Process	0.22	0.37	1	Phvul.006G065300
6	GO:0090304	nucleic acid metabolic process	Biological Process	3.23	10.04	27	Phvul.003G107900, Phvul.009G122300, Phvul.002G165600, Phvul.002G056300, Phvul.002G163700, Phvul.004G122000, Phvul.007G271700, Phvul.002G153900, Phvul.005G170600, Phvul.005G084600, Phvul.003G212800, Phvul.007G170100, Phvul.007G066500, Phvul.008G144300, Phvul.009G123300, Phvul.003G207300, Phvul.003G093100, Phvul.010G070600, Phvul.009G031300, Phvul.003G223600, Phvul.003G292400, Phvul.003G189600, Phv…
6	GO:0043436	oxoacid metabolic process	Biological Process	1.53	4.09	11	Phvul.003G286600, Phvul.004G144500, Phvul.004G000400, Phvul.006G155800, Phvul.001G083000, Phvul.008G282000, Phvul.011G039100, Phvul.005G050700, Phvul.003G080400, Phvul.007G009200, Phvul.008G180200
6	GO:0010109	regulation of photosynthesis	Biological Process	0.72	0.74	2	Phvul.003G249800, Phvul.002G024000
6	GO:0010468	regulation of gene expression	Biological Process	12.6	7.81	21	Phvul.007G066500, Phvul.008G144300, Phvul.009G123300, Phvul.003G107900, Phvul.009G122300, Phvul.003G207300, Phvul.010G070600, Phvul.002G165600, Phvul.003G223600, Phvul.003G292400, Phvul.002G056300, Phvul.002G163700, Phvul.002G146400, Phvul.004G122000, Phvul.010G114900, Phvul.007G271700, Phvul.002G153900, Phvul.007G135900, Phvul.005G170600, Phvul.005G084600, Phvul.003G212800
6	GO:0034654	nucleobase-containing compound biosynthetic process	Biological Process	2.95	8.92	24	Phvul.007G066500, Phvul.008G144300, Phvul.006G149700, Phvul.009G123300, Phvul.003G107900, Phvul.009G122300, Phvul.003G207300, Phvul.003G211100, Phvul.009G092400, Phvul.010G070600, Phvul.002G165600, Phvul.003G223600, Phvul.003G292400, Phvul.002G056300, Phvul.002G163700, Phvul.004G122000, Phvul.002G146400, Phvul.010G114900, Phvul.007G271700, Phvul.002G153900, Phvul.007G135900, Phvul.005G170600, Phv…
6	GO:0010556	regulation of macromolecule biosynthetic process	Biological Process	7.56	7.81	21	Phvul.007G066500, Phvul.008G144300, Phvul.009G123300, Phvul.003G107900, Phvul.009G122300, Phvul.003G207300, Phvul.010G070600, Phvul.002G165600, Phvul.003G223600, Phvul.003G292400, Phvul.002G056300, Phvul.002G163700, Phvul.002G146400, Phvul.004G122000, Phvul.010G114900, Phvul.007G271700, Phvul.002G153900, Phvul.007G135900, Phvul.005G170600, Phvul.005G084600, Phvul.003G212800
6	GO:0034645	cellular macromolecule biosynthetic process	Biological Process	20.74	14.5	39	Phvul.002G260100, Phvul.003G107900, Phvul.009G122300, Phvul.011G027700, Phvul.001G094500, Phvul.002G165600, Phvul.002G056300, Phvul.002G163700, Phvul.010G033200, Phvul.001G012400, Phvul.009G221700, Phvul.004G122000, Phvul.005G054600, Phvul.007G271700, Phvul.005G168800, Phvul.002G153900, Phvul.002G256700, Phvul.005G170600, Phvul.007G027600, Phvul.007G249100, Phvul.005G084600, Phvul.003G212800, Phv…
6	GO:0009100	glycoprotein metabolic process	Biological Process	0.22	0.37	1	Phvul.002G260100
6	GO:0030163	protein catabolic process	Biological Process	1	0.37	1	Phvul.004G160300
6	GO:0009108	coenzyme biosynthetic process	Biological Process	1.2	0.74	2	Phvul.004G000400, Phvul.007G240500
6	GO:0090407	organophosphate biosynthetic process	Biological Process	0.23	1.12	3	Phvul.006G149700, Phvul.003G211100, Phvul.009G092400
6	GO:0044036	cell wall macromolecule metabolic process	Biological Process	1.2	0.74	2	Phvul.009G116500, Phvul.004G049200
6	GO:0044042	glucan metabolic process	Biological Process	5.02	2.97	8	Phvul.001G265300, Phvul.003G231900, Phvul.003G147700, Phvul.002G241100, Phvul.005G111300, Phvul.009G233200, Phvul.003G147600, Phvul.002G008400
6	GO:0033015	tetrapyrrole catabolic process	Biological Process	0.36	0.37	1	Phvul.007G278100
6	GO:0033014	tetrapyrrole biosynthetic process	Biological Process	0.72	0.74	2	Phvul.002G165600, Phvul.006G178400
6	GO:0035556	intracellular signal transduction	Biological Process	5.2	1.49	4	Phvul.007G271700, Phvul.001G243300, Phvul.009G025300, Phvul.005G054600
6	GO:0046348	amino sugar catabolic process	Biological Process	0.36	0.37	1	Phvul.009G116500
6	GO:0043086	negative regulation of catalytic activity	Biological Process	3	1.12	3	Phvul.001G238100, Phvul.003G050900, Phvul.003G214100
6	GO:0046486	glycerolipid metabolic process	Biological Process	0.43	0.74	2	Phvul.006G192800, Phvul.002G317100
6	GO:0048544	recognition of pollen	Biological Process	1	0.37	1	Phvul.011G150100
6	GO:0072522	purine-containing compound biosynthetic process	Biological Process	0.39	1.12	3	Phvul.006G149700, Phvul.003G211100, Phvul.009G092400
6	GO:0072528	pyrimidine-containing compound biosynthetic process	Biological Process	0.36	0.37	1	Phvul.006G065300
6	GO:0055082	cellular chemical homeostasis	Biological Process	0.08	0.37	1	Phvul.010G065600
6	GO:0055085	transmembrane transport	Biological Process	12.35	4.09	11	Phvul.006G149700, Phvul.003G225700, Phvul.002G216200, Phvul.009G189000, Phvul.006G142700, Phvul.008G104500, Phvul.011G061800, Phvul.003G211100, Phvul.009G092400, Phvul.006G055800, Phvul.009G034200
6	GO:0055086	nucleobase-containing small molecule metabolic process	Biological Process	0.78	3.35	9	Phvul.006G149700, Phvul.001G209900, Phvul.003G211100, Phvul.008G282000, Phvul.011G039100, Phvul.009G092400, Phvul.005G050700, Phvul.007G019300, Phvul.008G180200
6	GO:1901659	glycosyl compound biosynthetic process	Biological Process	0.23	1.12	3	Phvul.006G149700, Phvul.003G211100, Phvul.009G092400
6	GO:0036211	protein modification process	Biological Process	3.95	4.46	12	Phvul.008G030800, Phvul.006G069600, Phvul.002G260100, Phvul.009G087500, Phvul.006G107800, Phvul.003G260300, Phvul.011G150100, Phvul.010G118300, Phvul.008G105600, Phvul.003G027300, Phvul.007G049400, Phvul.003G149200
6	GO:0006915	apoptotic process	Biological Process	1	0.37	1	Phvul.002G133400
6	GO:0045454	cell redox homeostasis	Biological Process	7	2.6	7	Phvul.011G157700, Phvul.001G143700, Phvul.005G071200, Phvul.008G053300, Phvul.002G023500, Phvul.007G155300, Phvul.011G122900
6	GO:0000272	polysaccharide catabolic process	Biological Process	0.22	0.37	1	Phvul.002G241100
6	GO:0050801	ion homeostasis	Biological Process	0.08	0.37	1	Phvul.010G065600
6	GO:0044264	cellular polysaccharide metabolic process	Biological Process	5.38	3.35	9	Phvul.001G265300, Phvul.003G231900, Phvul.003G147700, Phvul.002G241100, Phvul.005G111300, Phvul.009G233200, Phvul.003G147600, Phvul.001G223800, Phvul.002G008400
6	GO:0015849	organic acid transport	Biological Process	0.58	0.74	2	Phvul.003G225700, Phvul.006G142700
6	GO:0044267	cellular protein metabolic process	Biological Process	15.71	10.41	28	Phvul.006G069600, Phvul.002G260100, Phvul.006G107800, Phvul.003G260300, Phvul.011G027700, Phvul.001G094500, Phvul.010G033200, Phvul.001G012400, Phvul.009G221700, Phvul.003G149200, Phvul.005G054600, Phvul.008G030800, Phvul.005G168800, Phvul.002G256700, Phvul.008G105600, Phvul.003G027300, Phvul.007G027600, Phvul.007G249100, Phvul.009G087500, Phvul.003G154700, Phvul.011G162800, Phvul.011G150100, Phv…
6	GO:0044275	cellular carbohydrate catabolic process	Biological Process	0.22	0.37	1	Phvul.002G241100
7	GO:2000112	regulation of cellular macromolecule biosynthetic process	Biological Process	12.6	7.81	21	Phvul.007G066500, Phvul.008G144300, Phvul.009G123300, Phvul.003G107900, Phvul.009G122300, Phvul.003G207300, Phvul.010G070600, Phvul.002G165600, Phvul.003G223600, Phvul.003G292400, Phvul.002G056300, Phvul.002G163700, Phvul.002G146400, Phvul.004G122000, Phvul.010G114900, Phvul.007G271700, Phvul.002G153900, Phvul.007G135900, Phvul.005G170600, Phvul.005G084600, Phvul.003G212800
7	GO:0016998	cell wall macromolecule catabolic process	Biological Process	2	0.74	2	Phvul.009G116500, Phvul.004G049200
7	GO:0006729	tetrahydrobiopterin biosynthetic process	Biological Process	1	0.37	1	Phvul.007G240500
7	GO:0006820	anion transport	Biological Process	0.49	0.74	2	Phvul.003G225700, Phvul.006G142700
7	GO:0006812	cation transport	Biological Process	4.77	3.35	9	Phvul.010G065600, Phvul.006G149700, Phvul.002G216200, Phvul.006G142700, Phvul.001G205300, Phvul.003G211100, Phvul.009G092400, Phvul.007G181500, Phvul.006G055800
7	GO:0000160	phosphorelay signal transduction system	Biological Process	1	0.37	1	Phvul.007G271700
7	GO:0042723	thiamine-containing compound metabolic process	Biological Process	0.36	0.37	1	Phvul.006G065300
7	GO:0046379	extracellular polysaccharide metabolic process	Biological Process	0.6	0.37	1	Phvul.001G223800
7	GO:0006886	intracellular protein transport	Biological Process	1	0.37	1	Phvul.002G317100
7	GO:0006650	glycerophospholipid metabolic process	Biological Process	0.72	0.74	2	Phvul.006G192800, Phvul.002G317100
7	GO:0006412	translation	Biological Process	19.6	5.95	16	Phvul.011G162800, Phvul.003G154700, Phvul.011G027700, Phvul.001G094500, Phvul.003G215000, Phvul.010G033200, Phvul.001G012400, Phvul.009G221700, Phvul.003G183400, Phvul.005G054600, Phvul.005G168800, Phvul.002G256700, Phvul.002G001200, Phvul.007G027600, Phvul.007G249100, Phvul.009G173200
7	GO:0046390	ribose phosphate biosynthetic process	Biological Process	0.39	1.12	3	Phvul.006G149700, Phvul.003G211100, Phvul.009G092400
7	GO:0006855	drug transmembrane transport	Biological Process	1	0.37	1	Phvul.009G034200
7	GO:0006873	cellular ion homeostasis	Biological Process	0.13	0.37	1	Phvul.010G065600
7	GO:0006753	nucleoside phosphate metabolic process	Biological Process	0.87	3.35	9	Phvul.006G149700, Phvul.001G209900, Phvul.003G211100, Phvul.008G282000, Phvul.011G039100, Phvul.009G092400, Phvul.005G050700, Phvul.007G019300, Phvul.008G180200
7	GO:0043624	cellular protein complex disassembly	Biological Process	1.2	0.74	2	Phvul.003G215000, Phvul.007G249100
7	GO:0043623	cellular protein complex assembly	Biological Process	0.6	0.37	1	Phvul.002G289100
7	GO:0042548	regulation of photosynthesis, light reaction	Biological Process	1.2	0.74	2	Phvul.003G249800, Phvul.002G024000
7	GO:1901072	glucosamine-containing compound catabolic process	Biological Process	0.6	0.37	1	Phvul.009G116500
7	GO:0019752	carboxylic acid metabolic process	Biological Process	2.55	4.09	11	Phvul.003G286600, Phvul.004G144500, Phvul.004G000400, Phvul.006G155800, Phvul.001G083000, Phvul.008G282000, Phvul.011G039100, Phvul.005G050700, Phvul.003G080400, Phvul.007G009200, Phvul.008G180200
7	GO:0006787	porphyrin-containing compound catabolic process	Biological Process	0.6	0.37	1	Phvul.007G278100
7	GO:0006664	glycolipid metabolic process	Biological Process	0.6	0.37	1	Phvul.002G317100
7	GO:0006779	porphyrin-containing compound biosynthetic process	Biological Process	1.2	0.74	2	Phvul.002G165600, Phvul.006G178400
7	GO:0032940	secretion by cell	Biological Process	0.6	0.37	1	Phvul.L003900
7	GO:0043413	macromolecule glycosylation	Biological Process	0.36	0.37	1	Phvul.002G260100
7	GO:0019318	hexose metabolic process	Biological Process	0.36	0.37	1	Phvul.008G180200
7	GO:0098771	inorganic ion homeostasis	Biological Process	0.13	0.37	1	Phvul.010G065600
7	GO:0006259	DNA metabolic process	Biological Process	1.8	1.12	3	Phvul.011G007000, Phvul.009G031300, Phvul.002G165600
7	GO:0006464	cellular protein modification process	Biological Process	6.58	4.46	12	Phvul.008G030800, Phvul.006G069600, Phvul.002G260100, Phvul.009G087500, Phvul.006G107800, Phvul.003G260300, Phvul.011G150100, Phvul.010G118300, Phvul.008G105600, Phvul.003G027300, Phvul.007G049400, Phvul.003G149200
7	GO:0007264	small GTPase mediated signal transduction	Biological Process	1	0.37	1	Phvul.005G054600
7	GO:0016070	RNA metabolic process	Biological Process	3.59	9.29	25	Phvul.003G107900, Phvul.009G122300, Phvul.002G165600, Phvul.002G056300, Phvul.002G163700, Phvul.004G122000, Phvul.007G271700, Phvul.002G153900, Phvul.005G170600, Phvul.005G084600, Phvul.003G212800, Phvul.007G170100, Phvul.007G066500, Phvul.008G144300, Phvul.009G123300, Phvul.003G207300, Phvul.003G093100, Phvul.010G070600, Phvul.003G223600, Phvul.003G292400, Phvul.003G189600, Phvul.002G146400, Phv…
7	GO:0006030	chitin metabolic process	Biological Process	0.6	0.37	1	Phvul.009G116500
7	GO:0009116	nucleoside metabolic process	Biological Process	1.23	2.97	8	Phvul.006G149700, Phvul.001G209900, Phvul.003G211100, Phvul.008G282000, Phvul.011G039100, Phvul.009G092400, Phvul.005G050700, Phvul.008G180200
7	GO:0046834	lipid phosphorylation	Biological Process	0.6	0.37	1	Phvul.006G192800
7	GO:0009101	glycoprotein biosynthetic process	Biological Process	0.36	0.37	1	Phvul.002G260100
7	GO:0006073	cellular glucan metabolic process	Biological Process	8.22	2.97	8	Phvul.001G265300, Phvul.003G231900, Phvul.003G147700, Phvul.005G111300, Phvul.002G241100, Phvul.009G233200, Phvul.003G147600, Phvul.002G008400
7	GO:0042364	water-soluble vitamin biosynthetic process	Biological Process	0.36	0.37	1	Phvul.006G065300
7	GO:0034637	cellular carbohydrate biosynthetic process	Biological Process	0.36	0.37	1	Phvul.001G223800
7	GO:0034220	ion transmembrane transport	Biological Process	1.01	1.49	4	Phvul.006G149700, Phvul.003G225700, Phvul.003G211100, Phvul.009G092400
7	GO:0015833	peptide transport	Biological Process	1.2	0.74	2	Phvul.003G218500, Phvul.002G061900
7	GO:0009251	glucan catabolic process	Biological Process	0.36	0.37	1	Phvul.002G241100
7	GO:1903825	organic acid transmembrane transport	Biological Process	0.6	0.37	1	Phvul.003G225700
7	GO:0090150	establishment of protein localization to membrane	Biological Process	0.6	0.37	1	Phvul.011G065100
7	GO:0046364	monosaccharide biosynthetic process	Biological Process	0.36	0.37	1	Phvul.008G180200
7	GO:0008299	isoprenoid biosynthetic process	Biological Process	1	0.37	1	Phvul.005G064200
7	GO:0055080	cation homeostasis	Biological Process	0.13	0.37	1	Phvul.010G065600
7	GO:0015994	chlorophyll metabolic process	Biological Process	1.8	1.12	3	Phvul.007G278100, Phvul.002G165600, Phvul.006G178400
7	GO:0044247	cellular polysaccharide catabolic process	Biological Process	0.36	0.37	1	Phvul.002G241100
7	GO:0000271	polysaccharide biosynthetic process	Biological Process	0.36	0.37	1	Phvul.001G223800
8	GO:0015672	monovalent inorganic cation transport	Biological Process	1.59	1.86	5	Phvul.006G149700, Phvul.002G216200, Phvul.006G142700, Phvul.003G211100, Phvul.009G092400
8	GO:0042724	thiamine-containing compound biosynthetic process	Biological Process	0.6	0.37	1	Phvul.006G065300
8	GO:0006520	cellular amino acid metabolic process	Biological Process	1.12	1.49	4	Phvul.003G286600, Phvul.004G144500, Phvul.006G155800, Phvul.003G080400
8	GO:0006887	exocytosis	Biological Process	1	0.37	1	Phvul.L003900
8	GO:0006772	thiamine metabolic process	Biological Process	0.6	0.37	1	Phvul.006G065300
8	GO:0006413	translational initiation	Biological Process	3	1.12	3	Phvul.003G154700, Phvul.003G183400, Phvul.005G054600
8	GO:0006414	translational elongation	Biological Process	1	0.37	1	Phvul.009G173200
8	GO:0046394	carboxylic acid biosynthetic process	Biological Process	1.43	1.49	4	Phvul.004G000400, Phvul.006G155800, Phvul.001G083000, Phvul.007G009200
8	GO:0046395	carboxylic acid catabolic process	Biological Process	0.13	0.37	1	Phvul.003G080400
8	GO:0006857	oligopeptide transport	Biological Process	2	0.74	2	Phvul.003G218500, Phvul.002G061900
8	GO:0042549	photosystem II stabilization	Biological Process	2	0.74	2	Phvul.003G249800, Phvul.002G024000
8	GO:0051258	protein polymerization	Biological Process	1	0.37	1	Phvul.002G289100
8	GO:0051252	regulation of RNA metabolic process	Biological Process	4.54	7.81	21	Phvul.007G066500, Phvul.008G144300, Phvul.009G123300, Phvul.003G107900, Phvul.009G122300, Phvul.003G207300, Phvul.010G070600, Phvul.002G165600, Phvul.003G223600, Phvul.003G292400, Phvul.002G056300, Phvul.002G163700, Phvul.002G146400, Phvul.004G122000, Phvul.010G114900, Phvul.007G271700, Phvul.002G153900, Phvul.007G135900, Phvul.005G170600, Phvul.005G084600, Phvul.003G212800
8	GO:0043648	dicarboxylic acid metabolic process	Biological Process	0.6	0.37	1	Phvul.004G144500
8	GO:0006415	translational termination	Biological Process	2	0.74	2	Phvul.003G215000, Phvul.007G249100
8	GO:0051273	beta-glucan metabolic process	Biological Process	0.36	0.37	1	Phvul.002G241100
8	GO:0019319	hexose biosynthetic process	Biological Process	0.6	0.37	1	Phvul.008G180200
8	GO:0006486	protein glycosylation	Biological Process	0.6	0.37	1	Phvul.002G260100
8	GO:0006006	glucose metabolic process	Biological Process	0.6	0.37	1	Phvul.008G180200
8	GO:0098660	inorganic ion transmembrane transport	Biological Process	0.39	1.12	3	Phvul.006G149700, Phvul.003G211100, Phvul.009G092400
8	GO:0098656	anion transmembrane transport	Biological Process	0.6	0.37	1	Phvul.003G225700
8	GO:0098655	cation transmembrane transport	Biological Process	0.39	1.12	3	Phvul.006G149700, Phvul.003G211100, Phvul.009G092400
8	GO:0051205	protein insertion into membrane	Biological Process	1	0.37	1	Phvul.011G065100
8	GO:0006468	protein phosphorylation	Biological Process	10	3.72	10	Phvul.008G030800, Phvul.006G069600, Phvul.009G087500, Phvul.003G260300, Phvul.011G150100, Phvul.010G118300, Phvul.008G105600, Phvul.003G027300, Phvul.007G049400, Phvul.003G149200
8	GO:1901293	nucleoside phosphate biosynthetic process	Biological Process	0.23	1.12	3	Phvul.006G149700, Phvul.003G211100, Phvul.009G092400
8	GO:0006281	DNA repair	Biological Process	2	0.74	2	Phvul.011G007000, Phvul.009G031300
8	GO:0006260	DNA replication	Biological Process	1	0.37	1	Phvul.002G165600
8	GO:0042278	purine nucleoside metabolic process	Biological Process	2.04	2.97	8	Phvul.006G149700, Phvul.001G209900, Phvul.003G211100, Phvul.008G282000, Phvul.011G039100, Phvul.009G092400, Phvul.005G050700, Phvul.008G180200
8	GO:0030001	metal ion transport	Biological Process	7.56	2.23	6	Phvul.010G065600, Phvul.002G216200, Phvul.001G205300, Phvul.006G142700, Phvul.007G181500, Phvul.006G055800
8	GO:0030003	cellular cation homeostasis	Biological Process	0.22	0.37	1	Phvul.010G065600
8	GO:0032787	monocarboxylic acid metabolic process	Biological Process	2.74	2.6	7	Phvul.004G000400, Phvul.001G083000, Phvul.008G282000, Phvul.011G039100, Phvul.005G050700, Phvul.007G009200, Phvul.008G180200
8	GO:0006032	chitin catabolic process	Biological Process	1	0.37	1	Phvul.009G116500
8	GO:0006396	RNA processing	Biological Process	1.44	1.49	4	Phvul.009G102000, Phvul.003G093100, Phvul.003G189600, Phvul.007G170100
8	GO:0032774	RNA biosynthetic process	Biological Process	4.54	7.81	21	Phvul.007G066500, Phvul.008G144300, Phvul.009G123300, Phvul.003G107900, Phvul.009G122300, Phvul.003G207300, Phvul.010G070600, Phvul.002G165600, Phvul.003G223600, Phvul.003G292400, Phvul.002G056300, Phvul.002G163700, Phvul.002G146400, Phvul.004G122000, Phvul.010G114900, Phvul.007G271700, Phvul.002G153900, Phvul.007G135900, Phvul.005G170600, Phvul.005G084600, Phvul.003G212800
8	GO:0033865	nucleoside bisphosphate metabolic process	Biological Process	0.22	0.37	1	Phvul.001G209900
8	GO:0009119	ribonucleoside metabolic process	Biological Process	2.04	2.97	8	Phvul.006G149700, Phvul.001G209900, Phvul.003G211100, Phvul.008G282000, Phvul.011G039100, Phvul.009G092400, Phvul.005G050700, Phvul.008G180200
8	GO:0009117	nucleotide metabolic process	Biological Process	1.44	3.35	9	Phvul.006G149700, Phvul.001G209900, Phvul.003G211100, Phvul.008G282000, Phvul.011G039100, Phvul.009G092400, Phvul.005G050700, Phvul.007G019300, Phvul.008G180200
8	GO:0009123	nucleoside monophosphate metabolic process	Biological Process	1.1	2.6	7	Phvul.006G149700, Phvul.003G211100, Phvul.008G282000, Phvul.011G039100, Phvul.009G092400, Phvul.005G050700, Phvul.008G180200
8	GO:0033692	cellular polysaccharide biosynthetic process	Biological Process	0.6	0.37	1	Phvul.001G223800
8	GO:0034660	ncRNA metabolic process	Biological Process	1.44	1.49	4	Phvul.009G102000, Phvul.003G093100, Phvul.003G189600, Phvul.007G170100
8	GO:0009163	nucleoside biosynthetic process	Biological Process	0.39	1.12	3	Phvul.006G149700, Phvul.003G211100, Phvul.009G092400
8	GO:0055065	metal ion homeostasis	Biological Process	0.22	0.37	1	Phvul.010G065600
8	GO:0015711	organic anion transport	Biological Process	0.43	0.74	2	Phvul.003G225700, Phvul.006G142700
8	GO:0009141	nucleoside triphosphate metabolic process	Biological Process	0.23	1.12	3	Phvul.006G149700, Phvul.003G211100, Phvul.009G092400
8	GO:0046488	phosphatidylinositol metabolic process	Biological Process	1.2	0.74	2	Phvul.006G192800, Phvul.002G317100
8	GO:0015995	chlorophyll biosynthetic process	Biological Process	2	0.74	2	Phvul.002G165600, Phvul.006G178400
8	GO:0070647	protein modification by small protein conjugation or removal	Biological Process	0.36	0.37	1	Phvul.006G107800
8	GO:0015996	chlorophyll catabolic process	Biological Process	1	0.37	1	Phvul.007G278100
9	GO:0072330	monocarboxylic acid biosynthetic process	Biological Process	2.16	1.12	3	Phvul.004G000400, Phvul.001G083000, Phvul.007G009200
9	GO:0097659	nucleic acid-templated transcription	Biological Process	7.56	7.81	21	Phvul.007G066500, Phvul.008G144300, Phvul.009G123300, Phvul.003G107900, Phvul.009G122300, Phvul.003G207300, Phvul.010G070600, Phvul.002G165600, Phvul.003G223600, Phvul.003G292400, Phvul.002G056300, Phvul.002G163700, Phvul.002G146400, Phvul.004G122000, Phvul.010G114900, Phvul.007G271700, Phvul.002G153900, Phvul.007G135900, Phvul.005G170600, Phvul.005G084600, Phvul.003G212800
9	GO:0006813	potassium ion transport	Biological Process	1	0.37	1	Phvul.002G216200
9	GO:0006814	sodium ion transport	Biological Process	1	0.37	1	Phvul.006G142700
9	GO:0000041	transition metal ion transport	Biological Process	0.6	0.37	1	Phvul.010G065600
9	GO:2001141	regulation of RNA biosynthetic process	Biological Process	7.56	7.81	21	Phvul.007G066500, Phvul.008G144300, Phvul.009G123300, Phvul.003G107900, Phvul.009G122300, Phvul.003G207300, Phvul.010G070600, Phvul.002G165600, Phvul.003G223600, Phvul.003G292400, Phvul.002G056300, Phvul.002G163700, Phvul.002G146400, Phvul.004G122000, Phvul.010G114900, Phvul.007G271700, Phvul.002G153900, Phvul.007G135900, Phvul.005G170600, Phvul.005G084600, Phvul.003G212800
9	GO:0006875	cellular metal ion homeostasis	Biological Process	0.36	0.37	1	Phvul.010G065600
9	GO:0006631	fatty acid metabolic process	Biological Process	2.16	1.12	3	Phvul.004G000400, Phvul.001G083000, Phvul.007G009200
9	GO:0006505	GPI anchor metabolic process	Biological Process	1	0.37	1	Phvul.002G317100
9	GO:0051275	beta-glucan catabolic process	Biological Process	0.6	0.37	1	Phvul.002G241100
9	GO:0006487	protein N-linked glycosylation	Biological Process	1	0.37	1	Phvul.002G260100
9	GO:0098662	inorganic cation transmembrane transport	Biological Process	0.65	1.12	3	Phvul.006G149700, Phvul.003G211100, Phvul.009G092400
9	GO:0008652	cellular amino acid biosynthetic process	Biological Process	0.22	0.37	1	Phvul.006G155800
9	GO:0006163	purine nucleotide metabolic process	Biological Process	2.19	2.97	8	Phvul.006G149700, Phvul.001G209900, Phvul.003G211100, Phvul.008G282000, Phvul.011G039100, Phvul.009G092400, Phvul.005G050700, Phvul.008G180200
9	GO:0046854	phosphatidylinositol phosphorylation	Biological Process	1	0.37	1	Phvul.006G192800
9	GO:0019362	pyridine nucleotide metabolic process	Biological Process	1.66	1.86	5	Phvul.008G282000, Phvul.011G039100, Phvul.005G050700, Phvul.007G019300, Phvul.008G180200
9	GO:0032446	protein modification by small protein conjugation	Biological Process	0.6	0.37	1	Phvul.006G107800
9	GO:0030243	cellulose metabolic process	Biological Process	0.6	0.37	1	Phvul.002G241100
9	GO:0033875	ribonucleoside bisphosphate metabolic process	Biological Process	0.36	0.37	1	Phvul.001G209900
9	GO:0006399	tRNA metabolic process	Biological Process	2.4	1.49	4	Phvul.009G102000, Phvul.003G093100, Phvul.003G189600, Phvul.007G170100
9	GO:0042451	purine nucleoside biosynthetic process	Biological Process	0.65	1.12	3	Phvul.006G149700, Phvul.003G211100, Phvul.009G092400
9	GO:0042455	ribonucleoside biosynthetic process	Biological Process	0.65	1.12	3	Phvul.006G149700, Phvul.003G211100, Phvul.009G092400
9	GO:0006094	gluconeogenesis	Biological Process	1	0.37	1	Phvul.008G180200
9	GO:0009126	purine nucleoside monophosphate metabolic process	Biological Process	1.83	2.6	7	Phvul.006G149700, Phvul.003G211100, Phvul.008G282000, Phvul.011G039100, Phvul.009G092400, Phvul.005G050700, Phvul.008G180200
9	GO:0046942	carboxylic acid transport	Biological Process	0.72	0.74	2	Phvul.003G225700, Phvul.006G142700
9	GO:0009124	nucleoside monophosphate biosynthetic process	Biological Process	0.39	1.12	3	Phvul.006G149700, Phvul.003G211100, Phvul.009G092400
9	GO:0006090	pyruvate metabolic process	Biological Process	2.4	1.49	4	Phvul.008G282000, Phvul.011G039100, Phvul.005G050700, Phvul.008G180200
9	GO:0009228	thiamine biosynthetic process	Biological Process	1	0.37	1	Phvul.006G065300
9	GO:0034470	ncRNA processing	Biological Process	2.4	1.49	4	Phvul.009G102000, Phvul.003G093100, Phvul.003G189600, Phvul.007G170100
9	GO:0009161	ribonucleoside monophosphate metabolic process	Biological Process	1.83	2.6	7	Phvul.006G149700, Phvul.003G211100, Phvul.008G282000, Phvul.011G039100, Phvul.009G092400, Phvul.005G050700, Phvul.008G180200
9	GO:0009165	nucleotide biosynthetic process	Biological Process	0.39	1.12	3	Phvul.006G149700, Phvul.003G211100, Phvul.009G092400
9	GO:0055076	transition metal ion homeostasis	Biological Process	0.36	0.37	1	Phvul.010G065600
9	GO:0009259	ribonucleotide metabolic process	Biological Process	2.19	2.97	8	Phvul.006G149700, Phvul.001G209900, Phvul.003G211100, Phvul.008G282000, Phvul.011G039100, Phvul.009G092400, Phvul.005G050700, Phvul.008G180200
9	GO:0009144	purine nucleoside triphosphate metabolic process	Biological Process	0.39	1.12	3	Phvul.006G149700, Phvul.003G211100, Phvul.009G092400
9	GO:0009142	nucleoside triphosphate biosynthetic process	Biological Process	0.39	1.12	3	Phvul.006G149700, Phvul.003G211100, Phvul.009G092400
9	GO:0046128	purine ribonucleoside metabolic process	Biological Process	3.41	2.97	8	Phvul.006G149700, Phvul.001G209900, Phvul.003G211100, Phvul.008G282000, Phvul.011G039100, Phvul.009G092400, Phvul.005G050700, Phvul.008G180200
9	GO:0015992	proton transport	Biological Process	0.65	1.12	3	Phvul.006G149700, Phvul.003G211100, Phvul.009G092400
9	GO:0009199	ribonucleoside triphosphate metabolic process	Biological Process	0.39	1.12	3	Phvul.006G149700, Phvul.003G211100, Phvul.009G092400
9	GO:0034032	purine nucleoside bisphosphate metabolic process	Biological Process	0.36	0.37	1	Phvul.001G209900
9	GO:0045226	extracellular polysaccharide biosynthetic process	Biological Process	1	0.37	1	Phvul.001G223800
9	GO:0009063	cellular amino acid catabolic process	Biological Process	0.22	0.37	1	Phvul.003G080400
9	GO:1901605	alpha-amino acid metabolic process	Biological Process	1.87	1.49	4	Phvul.003G286600, Phvul.004G144500, Phvul.006G155800, Phvul.003G080400
10	GO:0006842	tricarboxylic acid transport	Biological Process	0.6	0.37	1	Phvul.006G142700
10	GO:0006826	iron ion transport	Biological Process	1	0.37	1	Phvul.010G065600
10	GO:0016567	protein ubiquitination	Biological Process	1	0.37	1	Phvul.006G107800
10	GO:1903506	regulation of nucleic acid-templated transcription	Biological Process	12.6	7.81	21	Phvul.007G066500, Phvul.008G144300, Phvul.009G123300, Phvul.003G107900, Phvul.009G122300, Phvul.003G207300, Phvul.010G070600, Phvul.002G165600, Phvul.003G223600, Phvul.003G292400, Phvul.002G056300, Phvul.002G163700, Phvul.002G146400, Phvul.004G122000, Phvul.010G114900, Phvul.007G271700, Phvul.002G153900, Phvul.007G135900, Phvul.005G170600, Phvul.005G084600, Phvul.003G212800
10	GO:0006865	amino acid transport	Biological Process	0.6	0.37	1	Phvul.003G225700
10	GO:0006633	fatty acid biosynthetic process	Biological Process	3.6	1.12	3	Phvul.004G000400, Phvul.001G083000, Phvul.007G009200
10	GO:1901068	guanosine-containing compound metabolic process	Biological Process	0.6	0.37	1	Phvul.001G209900
10	GO:0046916	cellular transition metal ion homeostasis	Biological Process	0.6	0.37	1	Phvul.010G065600
10	GO:0006351	transcription, DNA-templated	Biological Process	12.6	7.81	21	Phvul.007G066500, Phvul.008G144300, Phvul.009G123300, Phvul.003G107900, Phvul.009G122300, Phvul.003G207300, Phvul.010G070600, Phvul.002G165600, Phvul.003G223600, Phvul.003G292400, Phvul.002G056300, Phvul.002G163700, Phvul.002G146400, Phvul.004G122000, Phvul.010G114900, Phvul.007G271700, Phvul.002G153900, Phvul.007G135900, Phvul.005G170600, Phvul.005G084600, Phvul.003G212800
10	GO:0006164	purine nucleotide biosynthetic process	Biological Process	0.65	1.12	3	Phvul.006G149700, Phvul.003G211100, Phvul.009G092400
10	GO:0009201	ribonucleoside triphosphate biosynthetic process	Biological Process	0.65	1.12	3	Phvul.006G149700, Phvul.003G211100, Phvul.009G092400
10	GO:0009205	purine ribonucleoside triphosphate metabolic process	Biological Process	0.65	1.12	3	Phvul.006G149700, Phvul.003G211100, Phvul.009G092400
10	GO:0030245	cellulose catabolic process	Biological Process	1	0.37	1	Phvul.002G241100
10	GO:0008033	tRNA processing	Biological Process	4	1.49	4	Phvul.009G102000, Phvul.003G093100, Phvul.003G189600, Phvul.007G170100
10	GO:0009127	purine nucleoside monophosphate biosynthetic process	Biological Process	0.65	1.12	3	Phvul.006G149700, Phvul.003G211100, Phvul.009G092400
10	GO:0009106	lipoate metabolic process	Biological Process	0.6	0.37	1	Phvul.004G000400
10	GO:0009150	purine ribonucleotide metabolic process	Biological Process	3.65	2.97	8	Phvul.006G149700, Phvul.001G209900, Phvul.003G211100, Phvul.008G282000, Phvul.011G039100, Phvul.009G092400, Phvul.005G050700, Phvul.008G180200
10	GO:0009156	ribonucleoside monophosphate biosynthetic process	Biological Process	0.65	1.12	3	Phvul.006G149700, Phvul.003G211100, Phvul.009G092400
10	GO:0009167	purine ribonucleoside monophosphate metabolic process	Biological Process	3.05	2.6	7	Phvul.006G149700, Phvul.003G211100, Phvul.008G282000, Phvul.011G039100, Phvul.009G092400, Phvul.005G050700, Phvul.008G180200
10	GO:1902600	hydrogen ion transmembrane transport	Biological Process	1.08	1.12	3	Phvul.006G149700, Phvul.003G211100, Phvul.009G092400
10	GO:0055072	iron ion homeostasis	Biological Process	0.6	0.37	1	Phvul.010G065600
10	GO:0009260	ribonucleotide biosynthetic process	Biological Process	0.65	1.12	3	Phvul.006G149700, Phvul.003G211100, Phvul.009G092400
10	GO:0009145	purine nucleoside triphosphate biosynthetic process	Biological Process	0.65	1.12	3	Phvul.006G149700, Phvul.003G211100, Phvul.009G092400
10	GO:0046129	purine ribonucleoside biosynthetic process	Biological Process	1.08	1.12	3	Phvul.006G149700, Phvul.003G211100, Phvul.009G092400
10	GO:0046496	nicotinamide nucleotide metabolic process	Biological Process	2.76	1.86	5	Phvul.008G282000, Phvul.011G039100, Phvul.005G050700, Phvul.007G019300, Phvul.008G180200
10	GO:0034035	purine ribonucleoside bisphosphate metabolic process	Biological Process	0.6	0.37	1	Phvul.001G209900
10	GO:0009064	glutamine family amino acid metabolic process	Biological Process	0.96	0.74	2	Phvul.004G144500, Phvul.006G155800
10	GO:0009069	serine family amino acid metabolic process	Biological Process	2.16	0.74	2	Phvul.003G286600, Phvul.003G080400
10	GO:1901606	alpha-amino acid catabolic process	Biological Process	0.36	0.37	1	Phvul.003G080400
10	GO:1901607	alpha-amino acid biosynthetic process	Biological Process	0.36	0.37	1	Phvul.006G155800
11	GO:0003333	amino acid transmembrane transport	Biological Process	1	0.37	1	Phvul.003G225700
11	GO:0006879	cellular iron ion homeostasis	Biological Process	1	0.37	1	Phvul.010G065600
11	GO:0046034	ATP metabolic process	Biological Process	1.08	1.12	3	Phvul.006G149700, Phvul.003G211100, Phvul.009G092400
11	GO:0006739	NADP metabolic process	Biological Process	0.6	0.37	1	Phvul.007G019300
11	GO:0006563	L-serine metabolic process	Biological Process	1	0.37	1	Phvul.003G286600
11	GO:0006541	glutamine metabolic process	Biological Process	0.6	0.37	1	Phvul.006G155800
11	GO:0006544	glycine metabolic process	Biological Process	2.6	0.74	2	Phvul.003G286600, Phvul.003G080400
11	GO:0006536	glutamate metabolic process	Biological Process	1	0.37	1	Phvul.004G144500
11	GO:0006355	regulation of transcription, DNA-templated	Biological Process	21	7.81	21	Phvul.007G066500, Phvul.008G144300, Phvul.009G123300, Phvul.003G107900, Phvul.009G122300, Phvul.003G207300, Phvul.010G070600, Phvul.002G165600, Phvul.003G223600, Phvul.003G292400, Phvul.002G056300, Phvul.002G163700, Phvul.002G146400, Phvul.004G122000, Phvul.010G114900, Phvul.007G271700, Phvul.002G153900, Phvul.007G135900, Phvul.005G170600, Phvul.005G084600, Phvul.003G212800
11	GO:0009206	purine ribonucleoside triphosphate biosynthetic process	Biological Process	1.08	1.12	3	Phvul.006G149700, Phvul.003G211100, Phvul.009G092400
11	GO:0006096	glycolytic process	Biological Process	4	1.49	4	Phvul.008G282000, Phvul.011G039100, Phvul.005G050700, Phvul.008G180200
11	GO:0009107	lipoate biosynthetic process	Biological Process	1	0.37	1	Phvul.004G000400
11	GO:0009152	purine ribonucleotide biosynthetic process	Biological Process	1.08	1.12	3	Phvul.006G149700, Phvul.003G211100, Phvul.009G092400
11	GO:0009168	purine ribonucleoside monophosphate biosynthetic process	Biological Process	1.08	1.12	3	Phvul.006G149700, Phvul.003G211100, Phvul.009G092400
11	GO:0009071	serine family amino acid catabolic process	Biological Process	0.6	0.37	1	Phvul.003G080400
11	GO:0015746	citrate transport	Biological Process	1	0.37	1	Phvul.006G142700
11	GO:0015985	energy coupled proton transport, down electrochemical gradient	Biological Process	1.8	1.12	3	Phvul.006G149700, Phvul.003G211100, Phvul.009G092400
11	GO:0009084	glutamine family amino acid biosynthetic process	Biological Process	0.6	0.37	1	Phvul.006G155800
11	GO:0015969	guanosine tetraphosphate metabolic process	Biological Process	1	0.37	1	Phvul.001G209900
12	GO:0006754	ATP biosynthetic process	Biological Process	1.8	1.12	3	Phvul.006G149700, Phvul.003G211100, Phvul.009G092400
12	GO:0006542	glutamine biosynthetic process	Biological Process	1	0.37	1	Phvul.006G155800
12	GO:0006546	glycine catabolic process	Biological Process	1	0.37	1	Phvul.003G080400
12	GO:0006098	pentose-phosphate shunt	Biological Process	1	0.37	1	Phvul.007G019300
13	GO:0015986	ATP synthesis coupled proton transport	Biological Process	3	1.12	3	Phvul.006G149700, Phvul.003G211100, Phvul.009G092400
